# Supplementary material for: Construction of a large collection of small genome variations in French dairy and beef breeds using whole-genome sequences
Source: Genet Sel Evol. 2016 Nov 15;48:87. doi: 10.1186/s12711-016-0268-z (PMC5111192; doi:10.1186/s12711-016-0268-z)
Supplement: Supplementary file 1 — Additional file 1. Summary of sequence coverage and sequence alignment to the reference genome. Total and mapped reads, as well as total and percent of correctly mapped reads are indicated for each sample. The estimated sequence coverage was also obtained for each sample. [file 12711_2016_268_MOESM1_ESM.xlsx]

## Sheet: sheet 1
Animal	Breed	Total reads	Mapped reads	Properly mapped reads	Percent	Total nucleotides	Estimated coverge
ABO1	Abondance	367,137,440	359,298,621	346,120,202	94.28	36,713,744,000	13.86
AUB11	Aubrac	198,230,588	189,706,505	185,613,139	93.64	19,823,058,800	7.48
AUB22	Aubrac	289,956,988	280,195,197	274,322,728	94.61	28,995,698,800	10.94
AUB33	Aubrac	288,996,530	279,218,162	273,311,805	94.57	28,899,653,000	10.91
AUB44	Aubrac	307,419,796	296,435,303	289,644,367	94.22	30,741,979,600	11.6
AUB55	Aubrac	278,884,620	269,745,462	264,082,494	94.69	27,888,462,000	10.53
AUB66	Aubrac	258,521,124	248,730,394	243,488,225	94.19	25,852,112,400	9.76
AUB77	Aubrac	275,569,806	266,156,125	260,656,836	94.59	27,556,980,600	10.4
AUB88	Aubrac	248,613,510	240,305,821	235,362,217	94.67	24,861,351,000	9.38
BAQ11	Blonde d'Aquitaine	321,363,120	313,417,757	305,756,460	95.14	32,136,312,000	12.13
BAQ110	Blonde d'Aquitaine	362,101,864	350,438,457	342,425,606	94.57	36,210,186,400	13.67
BAQ111	Blonde d'Aquitaine	460,951,480	450,198,510	441,121,262	95.7	46,095,148,000	17.4
BAQ112	Blonde d'Aquitaine	445,307,084	435,043,939	425,233,848	95.49	44,530,708,400	16.81
BAQ113	Blonde d'Aquitaine	333,799,374	319,236,692	310,590,030	93.05	33,379,937,400	12.6
BAQ114	Blonde d'Aquitaine	427,020,056	405,375,115	396,405,067	92.83	42,702,005,600	16.12
BAQ115	Blonde d'Aquitaine	383,430,946	370,139,400	362,953,586	94.66	38,343,094,600	14.47
BAQ116	Blonde d'Aquitaine	379,108,922	368,658,967	359,451,700	94.81	37,910,892,200	14.31
BAQ117	Blonde d'Aquitaine	784,193,450	757,504,038	738,212,361	94.14	78,419,345,000	29.6
BAQ118	Blonde d'Aquitaine	297,422,570	288,123,121	281,511,017	94.65	29,742,257,000	11.22
BAQ119	Blonde d'Aquitaine	364,550,926	355,170,260	346,092,797	94.94	36,455,092,600	13.76
BAQ120	Blonde d'Aquitaine	391,360,050	381,167,631	370,618,419	94.7	39,136,005,000	14.77
BAQ121	Blonde d'Aquitaine	390,581,958	380,549,295	372,258,572	95.31	39,058,195,800	14.74
BAQ122	Blonde d'Aquitaine	309,402,034	300,098,318	292,871,130	94.66	30,940,203,400	11.68
BAQ123	Blonde d'Aquitaine	862,046,045	849,656,749	835,242,140	96.89	86,204,604,500	32.53
BAQ124	Blonde d'Aquitaine	330,353,684	313,827,699	303,853,127	91.98	33,035,368,400	12.47
BAQ125	Blonde d'Aquitaine	402,026,792	391,429,775	382,579,689	95.16	40,202,679,200	15.17
BAQ126	Blonde d'Aquitaine	475,539,400	462,241,084	449,944,898	94.62	47,553,940,000	17.95
BAQ14	Blonde d'Aquitaine	478,457,814	466,960,901	457,126,623	95.54	47,845,781,400	18.06
BAQ15	Blonde d'Aquitaine	384,349,660	373,428,391	365,796,526	95.17	38,434,966,000	14.51
BAQ16	Blonde d'Aquitaine	397,483,900	387,051,343	378,840,480	95.31	39,748,390,000	15.0
BAQ17	Blonde d'Aquitaine	429,402,178	414,557,034	404,407,127	94.18	42,940,217,800	16.21
BAQ18	Blonde d'Aquitaine	349,190,976	339,112,334	330,740,775	94.72	34,919,097,600	13.18
BAQ19	Blonde d'Aquitaine	383,590,316	375,404,175	367,891,757	95.91	38,359,031,600	14.48
BAQ22	Blonde d'Aquitaine	538,438,312	522,637,240	509,628,990	94.65	53,843,831,200	20.32
BAQ33	Blonde d'Aquitaine	480,246,400	470,349,601	458,991,212	95.57	48,024,640,000	18.12
BSW1	Brown Swiss	297,639,197	297,639,197	287,245,308	96.51	29,763,919,700	11.23
BSW2	Brown Swiss	265,474,241	265,474,241	256,291,736	96.54	26,547,424,100	10.02
BSW3	Brown Swiss	227,970,804	227,970,804	220,040,340	96.52	22,797,080,400	8.6
CHA1	Charolaise	326,810,638	294,289,837	274,999,534	84.15	32,681,063,800	12.33
CHA10	Charolaise	384,921,766	370,285,018	359,689,185	93.44	38,492,176,600	14.53
CHA11	Charolaise	452,986,430	444,189,749	436,608,973	96.38	45,298,643,000	17.1
CHA12	Charolaise	443,930,138	432,598,976	419,788,477	94.56	44,393,013,800	16.75
CHA13	Charolaise	298,917,618	290,503,139	284,302,671	95.11	29,891,761,800	11.28
CHA14	Charolaise	385,827,210	373,415,584	363,829,083	94.3	38,582,721,000	14.56
CHA15	Charolaise	427,956,776	413,212,574	399,553,948	93.36	42,795,677,600	16.15
CHA16	Charolaise	449,956,552	437,934,970	423,691,694	94.16	44,995,655,200	16.98
CHA17	Charolaise	350,068,440	333,523,658	318,147,641	90.88	35,006,844,000	13.21
CHA18	Charolaise	348,034,468	287,996,253	281,548,933	80.9	34,803,446,800	13.13
CHA19	Charolaise	417,221,880	407,106,203	398,744,578	95.57	41,722,188,000	15.75
CHA2	Charolaise	297,815,170	287,262,561	280,635,341	94.23	29,781,517,000	11.24
CHA20	Charolaise	381,994,558	368,984,170	360,392,134	94.34	38,199,455,800	14.42
CHA21	Charolaise	391,180,418	382,796,787	375,437,229	95.98	39,118,041,800	14.76
CHA22	Charolaise	435,348,564	424,539,660	412,306,113	94.71	43,534,856,400	16.43
CHA23	Charolaise	415,409,872	403,332,664	393,153,262	94.64	41,540,987,200	15.68
CHA24	Charolaise	326,981,812	319,978,446	313,570,863	95.9	32,698,181,200	12.34
CHA25	Charolaise	399,796,626	389,781,869	379,889,840	95.02	39,979,662,600	15.09
CHA26	Charolaise	370,364,350	360,710,749	352,152,124	95.08	37,036,435,000	13.98
CHA27	Charolaise	396,073,536	384,869,792	374,864,356	94.65	39,607,353,600	14.95
CHA28	Charolaise	838,132,072	799,771,008	779,979,638	93.06	83,813,207,200	31.63
CHA29	Charolaise	407,445,434	395,716,607	385,644,977	94.65	40,744,543,400	15.38
CHA3	Charolaise	323,686,658	315,083,618	307,265,457	94.93	32,368,665,800	12.22
CHA30	Charolaise	420,307,102	409,172,235	399,034,147	94.94	42,030,710,200	15.86
CHA31	Charolaise	553,767,216	536,739,057	524,353,638	94.69	55,376,721,600	20.9
CHA32	Charolaise	410,207,124	400,969,405	390,627,332	95.23	41,020,712,400	15.48
CHA33	Charolaise	376,838,482	366,815,185	356,870,099	94.7	37,683,848,200	14.22
CHA34	Charolaise	363,923,038	351,083,692	336,736,591	92.53	36,392,303,800	13.73
CHA4	Charolaise	384,714,278	371,856,244	362,238,661	94.16	38,471,427,800	14.52
CHA5	Charolaise	451,636,864	439,195,618	428,152,686	94.8	45,163,686,400	17.04
CHA6	Charolaise	457,659,604	445,738,173	435,243,401	95.1	45,765,960,400	17.27
CHA7	Charolaise	509,829,084	436,312,370	409,051,902	80.23	50,982,908,400	19.24
CHA8	Charolaise	431,794,432	418,821,579	408,683,592	94.65	43,179,443,200	16.3
CHA9	Charolaise	429,507,936	420,862,397	411,319,031	95.77	42,950,793,600	16.21
HOL1	Holstein	295,083,132	295,083,132	285,715,752	96.83	29,508,313,200	11.14
HOL10	Holstein	251,814,824	251,812,130	242,981,267	96.49	25,181,482,400	9.5
HOL11	Holstein	492,479,703	492,475,873	461,696,374	93.75	49,247,970,300	18.59
HOL12	Holstein	280,258,766	280,258,766	270,738,440	96.6	28,025,876,600	10.58
HOL13	Holstein	297,222,314	297,222,314	287,249,388	96.64	29,722,231,400	11.22
HOL14	Holstein	333,232,901	333,231,136	330,114,313	99.06	33,323,290,100	12.58
HOL15	Holstein	312,917,849	312,916,475	309,679,860	98.97	31,291,784,900	11.81
HOL16	Holstein	525,984,161	525,980,437	515,875,047	98.08	52,598,416,100	19.85
HOL17	Holstein	325,474,062	325,471,304	304,729,824	93.63	32,547,406,200	12.28
HOL18	Holstein	539,733,796	539,729,402	482,789,337	89.45	53,973,379,600	20.37
HOL19	Holstein	270,886,164	270,886,164	261,419,174	96.51	27,088,616,400	10.22
HOL2	Holstein	614,750,380	572,264,324	551,346,510	89.69	61,475,038,000	23.2
HOL20	Holstein	288,756,156	288,756,156	279,084,234	96.65	28,875,615,600	10.9
HOL21	Holstein	414,338,884	402,911,907	394,468,624	95.2	41,433,888,400	15.64
HOL22	Holstein	743,347,364	720,083,478	704,002,535	94.71	74,334,736,400	28.05
HOL23	Holstein	402,972,615	402,968,229	373,189,702	92.61	40,297,261,500	15.21
HOL24	Holstein	219,548,155	219,545,964	211,623,048	96.39	21,954,815,500	8.29
HOL25	Holstein	281,106,678	281,106,678	271,226,228	96.49	28,110,667,800	10.61
HOL26	Holstein	306,382,774	306,382,774	295,883,374	96.57	30,638,277,400	11.56
HOL27	Holstein	146,994,486	146,992,554	138,134,955	93.97	14,699,448,600	5.55
HOL28	Holstein	188,538,718	188,536,146	177,366,648	94.07	18,853,871,800	7.12
HOL29	Holstein	303,918,638	303,918,638	294,680,154	96.96	30,391,863,800	11.47
HOL3	Holstein	896,205,874	775,362,798	705,532,358	78.72	89,620,587,400	33.82
HOL30	Holstein	269,669,878	269,669,878	261,027,168	96.8	26,966,987,800	10.18
HOL31	Holstein	302,567,953	302,567,953	292,265,678	96.6	30,256,795,300	11.42
HOL32	Holstein	296,209,381	296,209,381	286,493,360	96.72	29,620,938,100	11.18
HOL33	Holstein	447,020,772	434,710,762	422,419,309	94.5	44,702,077,200	16.87
HOL34	Holstein	260,519,618	260,517,589	253,957,076	97.48	26,051,961,800	9.83
HOL35	Holstein	312,190,185	312,187,812	304,685,611	97.6	31,219,018,500	11.78
HOL36	Holstein	539,390,637	539,387,428	531,438,959	98.53	53,939,063,700	20.36
HOL37	Holstein	197,639,939	197,637,963	182,240,884	92.21	19,763,993,900	7.46
HOL38	Holstein	362,146,323	362,140,381	349,433,549	96.49	36,214,632,300	13.67
HOL39	Holstein	281,479,651	281,479,651	271,841,632	96.58	28,147,965,100	10.62
HOL4	Holstein	146,823,646	146,821,883	132,445,445	90.21	14,682,364,600	5.54
HOL40	Holstein	279,827,995	279,827,995	269,935,114	96.46	27,982,799,500	10.56
HOL41	Holstein	210,440,005	210,438,120	195,048,152	92.69	21,044,000,500	7.94
HOL42	Holstein	271,392,718	271,392,718	261,764,186	96.45	27,139,271,800	10.24
HOL43	Holstein	271,466,848	271,466,848	261,836,148	96.45	27,146,684,800	10.25
HOL44	Holstein	278,669,851	278,669,851	269,181,788	96.6	27,866,985,100	10.52
HOL45	Holstein	282,319,720	282,319,720	272,900,280	96.66	28,231,972,000	10.65
HOL46	Holstein	312,883,579	312,883,579	302,734,570	96.76	31,288,357,900	11.81
HOL47	Holstein	311,149,658	311,149,658	301,121,610	96.78	31,114,965,800	11.74
HOL48	Holstein	316,577,034	316,574,134	305,133,548	96.39	31,657,703,400	11.95
HOL49	Holstein	337,311,845	337,311,845	326,805,540	96.89	33,731,184,500	12.73
HOL5	Holstein	203,910,443	203,910,443	145,310,070	71.26	20,391,044,300	7.7
HOL50	Holstein	296,694,337	296,692,037	290,029,973	97.75	29,669,433,700	11.2
HOL51	Holstein	170,250,853	170,249,014	95,135,460	55.88	17,025,085,300	6.43
HOL52	Holstein	315,917,139	315,917,139	305,218,662	96.61	31,591,713,900	11.92
HOL53	Holstein	140,689,076	140,687,795	135,443,688	96.27	14,068,907,600	5.31
HOL55	Holstein	225,604,346	225,602,411	221,409,033	98.14	22,560,434,600	8.51
HOL56	Holstein	456,464,612	444,668,213	436,127,995	95.54	45,646,461,200	17.23
HOL57	Holstein	270,070,067	270,068,558	267,560,887	99.07	27,007,006,700	10.19
HOL58	Holstein	318,476,365	318,476,365	307,728,212	96.63	31,847,636,500	12.02
HOL59	Holstein	304,521,207	304,519,276	297,093,187	97.56	30,452,120,700	11.49
HOL6	Holstein	309,476,686	309,476,686	299,854,252	96.89	30,947,668,600	11.68
HOL60	Holstein	341,255,476	341,255,476	331,068,502	97.01	34,125,547,600	12.88
HOL61	Holstein	324,032,150	324,032,150	313,499,374	96.75	32,403,215,000	12.23
HOL62	Holstein	302,839,144	302,839,144	292,613,514	96.62	30,283,914,400	11.43
HOL63	Holstein	289,404,906	289,404,906	280,002,014	96.75	28,940,490,600	10.92
HOL64	Holstein	437,205,039	437,201,727	426,378,229	97.52	43,720,503,900	16.5
HOL7	Holstein	300,737,694	300,737,694	291,522,476	96.94	30,073,769,400	11.35
HOL8	Holstein	304,217,800	304,217,800	294,995,282	96.97	30,421,780,000	11.48
HOL9	Holstein	528,935,606	528,931,668	509,260,899	96.28	52,893,560,600	19.96
LIM1	Limousine	573,162,086	550,636,430	536,861,470	93.67	57,316,208,600	21.63
LIM10	Limousine	304,185,946	296,706,617	289,974,518	95.33	30,418,594,600	11.48
LIM11	Limousine	307,825,792	292,366,771	283,446,415	92.08	30,782,579,200	11.62
LIM12	Limousine	474,240,848	461,975,016	451,860,824	95.28	47,424,084,800	17.9
LIM13	Limousine	371,906,252	359,283,052	350,808,684	94.33	37,190,625,200	14.04
LIM14	Limousine	374,982,874	364,962,592	355,754,795	94.87	37,498,287,400	14.15
LIM15	Limousine	470,456,316	458,878,548	449,103,963	95.46	47,045,631,600	17.76
LIM16	Limousine	302,502,156	295,111,517	288,264,519	95.29	30,250,215,600	11.42
LIM17	Limousine	939,224,298	904,897,591	882,557,249	93.97	93,922,429,800	35.45
LIM18	Limousine	377,880,868	364,427,983	356,041,719	94.22	37,788,086,800	14.26
LIM19	Limousine	395,059,544	378,656,378	367,800,882	93.1	39,505,954,400	14.91
LIM2	Limousine	377,780,804	364,813,598	355,526,077	94.11	37,778,080,400	14.26
LIM20	Limousine	370,745,600	361,368,053	352,273,564	95.02	37,074,560,000	13.99
LIM3	Limousine	340,978,144	331,031,981	322,557,397	94.6	34,097,814,400	12.87
LIM4	Limousine	433,090,036	423,233,587	412,939,064	95.35	43,309,003,600	16.34
LIM5	Limousine	348,250,360	339,975,419	332,655,555	95.52	34,825,036,000	13.14
LIM6	Limousine	404,700,740	391,433,275	380,343,601	93.98	40,470,074,000	15.27
LIM7	Limousine	431,784,410	415,220,682	402,253,343	93.16	43,178,441,000	16.3
LIM8	Limousine	361,379,036	351,040,436	343,111,503	94.95	36,137,903,600	13.64
LIM9	Limousine	351,325,428	339,690,113	329,771,004	93.86	35,132,542,800	13.26
HOL54	Montbéliarde	376,250,006	364,698,939	354,947,507	94.34	37,625,000,600	14.2
MON1	Montbéliarde	661,301,490	645,414,270	629,397,860	95.18	66,130,149,000	24.96
MON10	Montbéliarde	554,745,248	554,738,998	527,271,052	95.05	55,474,524,800	20.94
MON11	Montbéliarde	146,180,969	146,179,457	139,569,333	95.48	14,618,096,900	5.52
MON12	Montbéliarde	359,921,761	352,665,363	340,660,918	94.65	35,992,176,100	13.58
MON13	Montbéliarde	373,744,830	366,513,622	352,223,752	94.24	37,374,483,000	14.11
MON14	Montbéliarde	348,809,870	342,576,414	331,366,587	95	34,880,987,000	13.16
MON15	Montbéliarde	464,199,673	454,975,715	438,504,638	94.46	46,419,967,300	17.52
MON16	Montbéliarde	302,870,530	302,870,530	292,871,876	96.7	30,287,053,000	11.43
MON17	Montbéliarde	292,033,838	292,033,838	282,133,500	96.61	29,203,383,800	11.02
MON18	Montbéliarde	331,998,451	331,998,451	317,364,208	95.59	33,199,845,100	12.53
MON19	Montbéliarde	349,491,370	342,071,521	327,805,066	93.79	34,949,137,000	13.19
MON2	Montbéliarde	696,881,740	682,823,128	668,083,067	95.87	69,688,174,000	26.3
MON20	Montbéliarde	304,044,258	304,042,467	301,416,948	99.14	30,404,425,800	11.47
MON21	Montbéliarde	286,180,689	286,177,983	281,441,592	98.34	28,618,068,900	10.8
MON22	Montbéliarde	724,859,735	716,883,556	694,622,964	95.83	72,485,973,500	27.36
MON23	Montbéliarde	295,965,310	295,965,310	286,105,620	96.67	29,596,531,000	11.17
MON24	Montbéliarde	348,551,178	342,452,761	331,241,697	95.03	34,855,117,800	13.15
MON25	Montbéliarde	345,844,199	338,790,329	325,505,862	94.12	34,584,419,900	13.05
MON26	Montbéliarde	348,016,839	340,760,241	327,686,868	94.16	34,801,683,900	13.13
MON27	Montbéliarde	318,470,958	318,470,958	308,130,394	96.75	31,847,095,800	12.02
MON28	Montbéliarde	347,967,013	341,059,454	330,371,337	94.94	34,796,701,300	13.13
MON29	Montbéliarde	252,494,494	252,494,494	244,205,026	96.72	25,249,449,400	9.53
MON3	Montbéliarde	645,831,194	627,413,058	610,643,996	94.55	64,583,119,400	24.37
MON30	Montbéliarde	349,005,580	342,635,771	329,664,488	94.46	34,900,558,000	13.17
MON31	Montbéliarde	611,800,574	596,311,393	581,827,848	95.1	61,180,057,400	23.09
MON32	Montbéliarde	344,957,833	338,241,938	325,096,156	94.24	34,495,783,300	13.02
MON33	Montbéliarde	346,070,860	338,884,032	325,940,118	94.18	34,607,086,000	13.06
MON34	Montbéliarde	526,520,088	526,514,967	503,594,639	95.65	52,652,008,800	19.87
MON35	Montbéliarde	271,259,111	271,256,388	261,200,930	96.29	27,125,911,100	10.24
MON36	Montbéliarde	315,781,088	315,776,031	295,232,897	93.49	31,578,108,800	11.92
MON37	Montbéliarde	280,315,733	280,312,730	270,491,728	96.5	28,031,573,300	10.58
MON38	Montbéliarde	220,639,235	220,637,134	216,563,971	98.15	22,063,923,500	8.33
MON39	Montbéliarde	405,241,120	394,134,427	377,422,441	93.14	40,524,112,000	15.29
MON4	Montbéliarde	857,418,462	837,965,068	818,920,921	95.51	85,741,846,200	32.36
MON40	Montbéliarde	341,219,547	335,206,723	323,030,335	94.67	34,121,954,700	12.88
MON41	Montbéliarde	362,082,293	354,638,257	342,017,210	94.46	36,208,229,300	13.67
MON42	Montbéliarde	345,482,040	338,777,424	327,279,963	94.73	34,548,204,000	13.04
MON43	Montbéliarde	135,980,838	135,979,369	130,263,029	95.8	13,598,083,800	5.13
MON44	Montbéliarde	269,048,742	269,048,742	259,560,054	96.47	26,904,874,200	10.15
MON45	Montbéliarde	251,523,699	251,521,609	246,737,497	98.1	25,152,369,900	9.49
MON46	Montbéliarde	272,313,656	272,311,963	269,469,621	98.96	27,231,365,600	10.28
MON47	Montbéliarde	186,821,824	186,820,097	179,731,336	96.2	18,682,182,400	7.05
MON48	Montbéliarde	254,111,928	254,109,905	247,468,662	97.39	25,411,192,800	9.59
MON49	Montbéliarde	374,284,080	367,242,935	355,027,896	94.86	37,428,408,000	14.13
MON5	Montbéliarde	790,758,022	773,813,978	755,566,639	95.55	79,075,802,200	29.84
MON50	Montbéliarde	315,991,312	315,991,312	305,656,764	96.73	31,599,131,200	11.93
MON51	Montbéliarde	298,390,532	298,388,368	293,051,966	98.21	29,839,053,200	11.26
MON52	Montbéliarde	350,079,861	343,257,389	330,135,570	94.3	35,007,986,100	13.21
MON53	Montbéliarde	265,922,810	265,920,017	260,494,867	97.96	26,592,281,000	10.04
MON54	Montbéliarde	344,788,896	337,610,077	323,075,643	93.7	34,478,889,600	13.01
MON55	Montbéliarde	298,854,825	298,854,825	288,748,756	96.62	29,885,482,500	11.28
MON56	Montbéliarde	335,431,502	328,547,832	316,746,068	94.43	33,543,150,200	12.66
MON57	Montbéliarde	344,918,970	337,800,343	324,600,583	94.11	34,491,897,000	13.02
MON58	Montbéliarde	354,708,568	347,556,925	334,928,685	94.42	35,470,856,800	13.39
MON6	Montbéliarde	400,517,224	390,530,538	383,015,303	95.63	40,051,722,400	15.12
MON7	Montbéliarde	784,263,860	767,239,301	745,939,248	95.11	78,426,386,000	29.6
MON8	Montbéliarde	415,072,154	415,066,694	403,726,787	97.27	41,507,215,400	15.66
MON9	Montbéliarde	268,412,022	268,410,001	256,637,772	95.61	26,841,202,200	10.13
NOR1	Normande	357,759,873	351,284,172	338,614,685	94.65	35,775,987,300	13.5
NOR10	Normande	324,962,612	318,493,387	306,817,004	94.42	32,496,261,200	12.26
NOR11	Normande	403,836,264	394,631,749	379,390,970	93.95	40,383,626,400	15.24
NOR12	Normande	328,148,441	321,528,118	306,831,881	93.5	32,814,844,100	12.38
NOR13	Normande	265,441,146	265,439,233	259,219,568	97.66	26,544,114,600	10.02
NOR14	Normande	341,320,112	334,394,985	321,518,512	94.2	34,132,011,200	12.88
NOR15	Normande	327,501,615	321,253,491	308,621,594	94.24	32,750,161,500	12.36
NOR16	Normande	209,410,650	209,408,941	203,313,568	97.09	20,941,065,000	7.9
NOR17	Normande	218,030,894	218,030,894	210,498,828	96.55	21,803,089,400	8.23
NOR18	Normande	383,563,971	372,244,312	357,787,649	93.28	38,356,397,100	14.48
NOR19	Normande	337,727,123	330,141,738	318,342,237	94.26	33,772,712,300	12.75
NOR2	Normande	381,040,137	373,688,547	359,480,322	94.34	38,104,013,700	14.38
NOR20	Normande	319,405,886	319,403,159	306,254,980	95.88	31,940,588,600	12.05
NOR21	Normande	702,268,997	702,263,360	696,384,787	99.16	70,226,899,700	26.5
NOR22	Normande	444,617,279	444,611,769	423,298,767	95.21	44,461,727,900	16.78
NOR23	Normande	836,155,903	836,148,875	818,997,455	97.95	83,615,590,300	31.56
NOR24	Normande	283,582,309	283,580,202	275,285,208	97.07	28,358,230,900	10.7
NOR25	Normande	236,701,072	236,699,479	229,730,974	97.06	23,670,107,200	8.93
NOR26	Normande	396,360,283	387,949,394	372,441,646	93.97	39,636,028,300	14.96
NOR27	Normande	202,989,548	202,988,250	200,859,780	98.95	20,298,954,800	7.66
NOR28	Normande	267,264,320	267,261,399	250,894,298	93.88	26,726,432,000	10.09
NOR29	Normande	363,989,965	356,483,678	344,348,427	94.6	36,398,996,500	13.74
NOR3	Normande	665,763,276	659,548,121	645,106,566	96.9	66,576,327,600	25.13
NOR30	Normande	356,615,720	347,782,456	334,861,898	93.9	35,661,572,000	13.46
NOR31	Normande	245,625,186	245,623,366	240,095,720	97.75	24,562,518,600	9.27
NOR32	Normande	202,706,380	202,704,232	194,796,289	96.1	20,270,638,000	7.65
NOR33	Normande	373,349,144	366,130,904	353,079,143	94.57	37,334,914,400	14.09
NOR34	Normande	283,312,804	283,312,804	273,328,002	96.48	28,331,280,400	10.69
NOR35	Normande	367,365,478	360,238,004	347,501,605	94.59	36,736,547,800	13.86
NOR36	Normande	201,401,903	201,399,993	186,936,939	92.82	20,140,190,300	7.6
NOR37	Normande	336,102,672	329,241,991	317,818,506	94.56	33,610,267,200	12.68
NOR38	Normande	301,567,532	301,567,532	291,248,794	96.58	30,156,753,200	11.38
NOR39	Normande	335,407,826	328,853,069	316,174,738	94.27	33,540,782,600	12.66
NOR4	Normande	345,313,676	337,568,060	322,765,639	93.47	34,531,367,600	13.03
NOR40	Normande	115,370,391	115,368,970	75,040,322	65.04	11,537,039,100	4.35
NOR41	Normande	330,769,969	323,960,946	311,554,605	94.19	33,076,996,900	12.48
NOR42	Normande	337,501,624	331,021,582	321,044,178	95.12	33,750,162,400	12.74
NOR43	Normande	200,247,238	200,244,802	185,746,012	92.76	20,024,723,800	7.56
NOR5	Normande	282,085,244	282,085,244	273,160,798	96.84	28,208,524,400	10.65
NOR6	Normande	292,557,363	292,555,645	289,703,688	99.02	29,255,736,300	11.04
NOR7	Normande	245,292,334	245,289,718	233,073,345	95.02	24,529,233,400	9.26
NOR8	Normande	206,726,887	206,725,025	203,045,005	98.22	20,672,688,700	7.8
NOR9	Normande	223,794,152	223,792,634	214,376,428	95.79	22,379,415,200	8.45
PAR1	Parthenaise	368,370,632	357,268,241	349,020,552	94.75	36,837,063,200	13.9
PAR2	Parthenaise	307,828,844	297,982,543	290,924,544	94.51	30,782,884,400	11.62
RdP1	Rouges des Prés	330,151,092	270,975,574	249,520,382	75.58	33,015,109,200	12.46
RdP2	Rouges des Prés	203,716,216	173,788,038	155,679,938	76.42	20,371,621,600	7.69
RdP3	Rouges des Prés	211,567,042	180,836,621	162,365,919	76.74	21,156,704,200	7.98
RdP4	Rouges des Prés	215,909,286	208,893,397	202,597,193	93.83	21,590,928,600	8.15
RdP5	Rouges des Prés	846,365,218	825,717,099	805,866,528	95.22	84,636,521,800	31.94
SAL1	Salers	343,541,548	333,778,808	325,443,153	94.73	34,354,154,800	12.97
SAL2	Salers	303,227,926	290,263,650	280,550,824	92.52	30,322,792,600	11.44
SAL3	Salers	341,300,814	329,794,307	321,450,743	94.18	34,130,081,400	12.88
Cross1	Salers_Charolaise Cross	370,130,592	358,226,804	350,257,024	94.63	37,013,059,200	13.97
SIM1	Simmental	300,690,527	300,690,527	291,181,458	96.84	30,069,052,700	11.35
TAR1	Tarentaise	431,609,580	421,478,195	405,889,969	94.04	43,160,958,000	16.29
VOS1	Vosgienne	344,458,466	337,300,015	324,476,214	94.2	34,445,846,600	13.0
VOS2	Vosgienne	343,123,827	343,123,827	333,289,990	97.13	34,312,382,700	12.95
VOS3	Vosgienne	341,260,256	334,320,348	322,139,151	94.4	34,126,025,600	12.88
VOS4	Vosgienne	341,544,042	334,784,355	322,712,046	94.49	34,154,404,200	12.89
Total		100,191,385,854	98,055,515,513	94,818,821,382		10,019,138,585,400
