# Supplementary material for: Construction of a large collection of small genome variations in French dairy and beef breeds using whole-genome sequences
Source: Genet Sel Evol. 2016 Nov 15;48:87. doi: 10.1186/s12711-016-0268-z (PMC5111192; doi:10.1186/s12711-016-0268-z)
Supplement: Supplementary file 2 — Additional file 2. Size distribution of small insertions and deletions identified by GATK. Total number of small insertions and deletions and their distribution by size are indicated. [file 12711_2016_268_MOESM2_ESM.xlsx]

## Sheet: sheet 1
Variant size (nucleotides)	Small deletions	Small insertions
1	1,037,621	816,440
2	326.807	191,758
3	171.777	88,679
4	125.493	56,973
5	46.725	20,581
6	13.023	3,351
7	5.493	1,210
8	5,870	1,068
9	4.511	905
10	4.516	845
11	2.714	398
12	3.309	428
13	2.334	314
14	2.347	272
15	1,710	179
16	1.912	197
17	1,273	139
18	1,401	134
19	977	96
20	1,126	85
21	799	57
22	910	54
23	710	24
24	777	19
25	557	5
26	572	6
27	466	2
28	498	2
29	358	1
30	406	0
31	267	0
32	307	0
33	217	0
34	235	0
35	143	0
36	187	0
37	143	0
38	132	0
39	99	0
40	123	0
41	88	0
42	67	0
43	71	0
44	67	0
45	38	0
46	41	0
47	39	0
48	32	0
49	27	0
50	22	0
51	23	0
52	20	0
53	13	0
54	10	0
55	4	0
56	1	0
57	3	0
58	2	0
