# Supplementary material for: Construction of a large collection of small genome variations in French dairy and beef breeds using whole-genome sequences
Source: Genet Sel Evol. 2016 Nov 15;48:87. doi: 10.1186/s12711-016-0268-z (PMC5111192; doi:10.1186/s12711-016-0268-z)
Supplement: Supplementary file 3 — Additional file 3. Results of genotype accuracy analyses. Genotype accuracy analyses were performed by comparing sequence-derived genotypes and those obtained using the high-density SNP bead chip for 152 samples (39 Holstein, 49 Montbéliarde, 41 Normande and 23 Blonde d’Aquitaine). [file 12711_2016_268_MOESM3_ESM.xlsx]

## Sheet: sheet 1
Sample name	Coverage	Overall
		Total SNPs	Total missing	Total concordant	Percent
BAQ11	12.13	658.39	8.373	620.058	95.39
BAQ110	13.67	652.054	2.801	632.662	97.44
BAQ112	16.81	658.544	1.236	647.126	98.45
BAQ113	12.6	660.1	3.513	636.15	96.89
BAQ114	16.12	659.764	1.866	644.523	97.97
BAQ115	14.47	659.797	4.101	632.832	96.51
BAQ116	14.31	658.917	1.967	642.312	97.77
BAQ117	29.6	658.798	226	656.616	99.7
BAQ118	11.22	658.966	4.231	630.944	96.37
BAQ119	13.76	658.583	6.064	628.032	96.25
BAQ120	14.77	659.68	2.466	640.194	97.41
BAQ121	14.74	657.842	3.061	637.868	97.42
BAQ122	11.68	658.487	7.662	619.958	95.26
BAQ125	15.17	658.546	3.545	636.609	97.19
BAQ126	17.95	660.237	1.403	647.837	98.33
BAQ14	18.06	658.183	1.549	647.124	98.55
BAQ15	14.51	659.561	1.544	644.748	97.98
BAQ16	15.0	657.302	2.707	637.239	97.35
BAQ17	16.21	658.801	1.35	645.5	98.18
BAQ18	13.18	659.329	2.359	639.765	97.38
BAQ19	14.48	659.449	2.255	642.219	97.72
BAQ22	20.32	651.935	294	648.774	99.56
BAQ33	18.12	657.793	1.543	645.362	98.34
HOL10	9.5	659.139	1.035	649.835	98.74
HOL11	18.59	659.399	235	656.614	99.61
HOL14	12.58	659.521	324	656.143	99.54
HOL15	11.81	658.058	346	653.672	99.39
HOL16	19.85	659.312	943	654.312	99.38
HOL17	12.28	658.991	2.387	648.492	98.76
HOL18	20.37	659.019	4.175	627.831	95.87
HOL23	15.21	659.333	1.953	648.883	98.71
HOL24	8.29	658.953	1.451	646.471	98.32
HOL26	11.56	659.163	592	654.249	99.34
HOL27	5.55	658.804	12.432	611.934	94.67
HOL28	7.12	659.259	3.438	635.791	96.95
HOL31	11.42	659.343	537	654.271	99.31
HOL34	9.83	660.034	868	653.04	99.07
HOL35	11.78	659.206	2.031	648.629	98.7
HOL36	20.36	659.373	1.236	653.818	99.34
HOL37	7.46	659.064	2.923	638.784	97.35
HOL38	13.67	658.424	1.485	645.358	98.24
HOL39	10.62	659.076	695	653.264	99.22
HOL4	5.54	658.391	10.666	609.23	94.06
HOL40	10.56	658.941	732	652.869	99.19
HOL41	7.94	659.371	3.817	636.897	97.15
HOL42	10.24	659.193	829	652.377	99.09
HOL44	10.52	658.739	672	652.553	99.16
HOL47	11.74	659.008	594	654.095	99.34
HOL48	11.95	659.76	5.955	639.821	97.86
HOL50	11.2	658.494	783	651.303	99.03
HOL52	11.92	658.912	479	654.356	99.38
HOL53	5.31	660.187	12.277	607.595	93.78
HOL55	8.51	659.66	1.059	650.374	98.75
HOL58	12.02	655.432	477	650.955	99.39
HOL59	11.49	660.092	473	655.72	99.41
HOL6	11.68	658.448	512	653.914	99.39
HOL60	12.88	651.306	480	647.518	99.49
HOL61	12.23	658.847	509	654.261	99.38
HOL64	16.5	660.503	1.131	604.695	91.71
HOL7	11.35	658.669	569	653.337	99.28
HOL8	11.48	659.332	661	654.477	99.36
HOL9	19.96	658.988	166	657.225	99.76
MON10	20.94	656.089	419	652.34	99.49
MON11	5.52	657.785	6.598	617.755	94.87
MON12	13.58	657.854	554	652.774	99.31
MON13	14.11	652.753	420	648.204	99.37
MON14	13.16	657.434	523	652.117	99.27
MON15	17.52	659.18	237	656.459	99.62
MON17	11.02	658.276	616	652.953	99.28
MON18	12.53	650.572	505	645.631	99.32
MON19	13.19	659.58	621	652.264	98.98
MON20	11.47	657.149	308	652.87	99.4
MON21	10.8	659.325	470	653.175	99.14
MON22	27.36	659.29	76	658.102	99.83
MON23	11.17	652.625	620	647.102	99.25
MON24	13.15	657.649	551	652.298	99.27
MON25	13.05	655.61	600	649.647	99.18
MON26	13.13	653.641	575	647.508	99.15
MON27	12.02	652.838	511	648.579	99.43
MON28	13.13	650.993	530	645.642	99.26
MON29	9.53	653.394	844	644.716	98.8
MON30	13.17	657.788	539	652.805	99.32
MON31	23.09	658.585	810	650.923	98.96
MON32	13.02	658.83	529	653.28	99.24
MON33	13.06	658.575	592	652.551	99.17
MON34	19.87	656.218	128	654.499	99.76
MON35	10.24	656.601	1.036	648.909	98.98
MON36	11.92	659.26	3.956	633.754	96.71
MON37	10.58	659.331	528	650.958	98.81
MON38	8.33	658.227	1.351	646.255	98.38
MON39	15.29	655.151	390	650.916	99.41
MON40	12.88	659.679	547	653.854	99.2
MON41	13.67	657.398	500	652.152	99.28
MON42	13.04	659.726	549	654.004	99.22
MON43	5.13	636.967	10.678	589.361	94.1
MON45	9.49	656.045	1.125	647.096	98.81
MON46	10.28	658.544	430	653.629	99.32
MON47	7.05	658.82	3.12	635.476	96.92
MON48	9.59	659.11	1.188	648.258	98.53
MON49	14.13	659.742	478	655.187	99.38
MON50	11.93	660.088	536	655.624	99.4
MON51	11.26	658.1	864	648.009	98.6
MON52	13.21	657.023	567	651.384	99.23
MON53	10.04	656.831	882	648.552	98.87
MON54	13.01	660.138	611	654.572	99.25
MON55	11.28	652.434	605	647.35	99.31
MON56	12.66	654.09	672	647.949	99.16
MON57	13.02	659.529	650	653.318	99.16
MON58	13.39	657.159	522	651.8	99.26
MON8	15.66	659.957	620	654.658	99.29
MON9	10.13	660.35	1.08	651.015	98.75
NOR1	13.5	657.954	577	652.131	99.2
NOR10	12.26	657.486	637	650.849	99.09
NOR11	15.24	655.207	320	651.359	99.46
NOR12	12.38	650.18	676	642.975	98.99
NOR13	10.02	659.734	1.232	648.776	98.52
NOR14	12.88	658.269	567	649.757	98.79
NOR15	12.36	659.337	677	652.534	99.07
NOR16	7.9	659.336	2.538	641.384	97.65
NOR17	8.23	657.043	1.427	645.364	98.44
NOR18	14.48	657.766	429	653.165	99.37
NOR19	12.75	659.625	554	653.732	99.19
NOR2	14.38	658.555	362	654.362	99.42
NOR20	12.05	659.683	1.491	629.815	95.69
NOR21	26.5	659.937	122	657.647	99.67
NOR22	16.78	658.681	1.502	648.752	98.72
NOR23	31.56	659.995	90	658.813	99.83
NOR24	10.7	658.196	758	650.5	98.94
NOR25	8.93	659.754	1.188	648.976	98.54
NOR27	7.66	658.416	2.24	642.195	97.87
NOR28	10.09	659.977	939	651.482	98.85
NOR29	13.74	650.854	471	644.991	99.17
NOR3	25.13	660.011	106	658.779	99.83
NOR30	13.46	659.275	448	653.755	99.23
NOR31	9.27	659.231	2.147	644.171	98.03
NOR32	7.65	659.819	2.037	641.96	97.59
NOR33	14.09	659.831	422	655.686	99.44
NOR34	10.69	656.492	698	650.587	99.21
NOR35	13.86	659.915	495	654.626	99.27
NOR36	7.6	657.85	3.216	636.731	97.27
NOR37	12.68	657.954	670	651.265	99.08
NOR38	11.38	658.608	571	653.741	99.35
NOR39	12.66	659.059	602	653.27	99.21
NOR4	13.03	657.373	621	651.617	99.22
NOR41	12.48	657.823	641	649.984	98.9
NOR42	12.74	645.303	550	639.19	99.14
NOR43	7.56	657.724	2.919	638.975	97.58
NOR5	10.65	658.506	663	653.013	99.27
NOR6	11.04	657.816	441	652.857	99.31
NOR7	9.26	660.032	1.165	645.048	97.9
NOR8	7.8	657.496	1.603	644.15	98.21
NOR9	8.45	657.236	1.766	642.18	97.97
