# Supplementary material for: Construction of a large collection of small genome variations in French dairy and beef breeds using whole-genome sequences
Source: Genet Sel Evol. 2016 Nov 15;48:87. doi: 10.1186/s12711-016-0268-z (PMC5111192; doi:10.1186/s12711-016-0268-z)
Supplement: Supplementary file 4 — Additional file 4. List of LoF and deleterious missense variants for which no homozygous individual for the alternative allele was observed in our samples. For each variant, overall and per breed genotype (0/0, 0/1 and 1/1) distribution as well as the frequency for the alternative allele are indicated. The functional annotation results and SIFT predictions are also indicated. [file 12711_2016_268_MOESM4_ESM.xlsx]

## Sheet: sheet 1
Variant					Overall				Charolaise			Croos-breed			Brown Swiss			Salers			Montbéliarde			Vosgienne			Normande			Simmental			Limosine			Abondance			Holstein			Parthenaise			Rouge des Prés			Tarentaise
BTA	Position	Accession ID	Reference alle	Alternative allele	0/0	0/1	1/1	Alternative allele frequency	0/0	0/1	1/1	0/0	0/1	1/1	0/0	0/1	1/1	0/0	0/1	1/1	0/0	0/1	1/1	0/0	0/1	1/1	0/0	0/1	1/1	0/0	0/1	1/1	0/0	0/1	1/1	0/0	0/1	1/1	0/0	0/1	1/1	0/0	0/1	1/1	0/0	0/1	1/1	0/0	0/1
Chr1	70,580	.	C	T	254	6	0	0.011538	33	0	0	1	0	0	3	0	0	3	0	0	52	4	0	4	0	0	41	0	0	0	0	0	20	0	0	1	0	0	55	1	0	2	0	0	5	0	0	1	0
Chr1	137.161	.	C	G	269	5	0	0.009124	34	0	0	1	0	0	3	0	0	3	0	0	59	0	0	4	0	0	40	3	0	1	0	0	20	0	0	1	0	0	61	2	0	2	0	0	5	0	0	1	0
Chr1	178.537	.	C	T	260	2	0	0.003817	34	0	0	1	0	0	3	0	0	2	0	0	57	1	0	4	0	0	40	0	0	1	0	0	20	0	0	1	0	0	60	1	0	2	0	0	2	0	0	1	0
Chr1	178.569	.	A	T	255	4	0	0.007722	31	0	0	1	0	0	3	0	0	1	0	0	53	4	0	4	0	0	41	0	0	1	0	0	20	0	0	1	0	0	61	0	0	2	0	0	2	0	0	1	0
Chr1	179.611	.	C	A	221	1	0	0.002252	30	0	0	1	0	0	3	0	0	2	0	0	55	0	0	4	0	0	32	0	0	1	0	0	19	1	0	1	0	0	39	0	0	2	0	0	1	0	0	1	0
Chr1	179.676	.	C	G	236	2	0	0.004202	30	0	0	1	0	0	2	0	0	3	0	0	53	0	0	4	0	0	36	0	0	1	0	0	18	0	0	1	0	0	50	2	0	2	0	0	2	0	0	1	0
Chr1	264.663	.	A	G	267	5	0	0.009191	34	0	0	1	0	0	3	0	0	3	0	0	54	5	0	4	0	0	43	0	0	1	0	0	20	0	0	1	0	0	62	0	0	2	0	0	4	0	0	1	0
Chr1	264,710	.	G	T	266	6	0	0.011029	34	0	0	1	0	0	3	0	0	2	1	0	54	5	0	4	0	0	43	0	0	1	0	0	20	0	0	1	0	0	62	0	0	2	0	0	4	0	0	1	0
Chr1	264,740	.	A	G	266	6	0	0.011029	34	0	0	1	0	0	3	0	0	3	0	0	54	5	0	4	0	0	42	1	0	1	0	0	20	0	0	1	0	0	61	0	0	2	0	0	5	0	0	1	0
Chr1	421,960	.	A	G	268	5	0	0.009158	34	0	0	1	0	0	3	0	0	3	0	0	54	5	0	4	0	0	42	0	0	1	0	0	20	0	0	1	0	0	63	0	0	2	0	0	5	0	0	1	0
Chr1	460.117	rs379114229	C	A	269	2	0	0.00369	33	0	0	1	0	0	3	0	0	3	0	0	59	0	0	3	1	0	42	0	0	0	1	0	20	0	0	1	0	0	63	0	0	2	0	0	4	0	0	1	0
Chr1	460.592	.	C	G	269	5	0	0.009124	34	0	0	1	0	0	3	0	0	3	0	0	54	5	0	4	0	0	43	0	0	1	0	0	20	0	0	1	0	0	63	0	0	2	0	0	5	0	0	1	0
Chr1	559.589	.	T	TCA	267	6	0	0.010989	33	1	0	1	0	0	3	0	0	3	0	0	59	0	0	4	0	0	42	0	0	1	0	0	17	3	0	1	0	0	63	0	0	2	0	0	5	0	0	1	0
Chr1	1,001,021	.	A	C	261	12	0	0.021978	33	1	0	1	0	0	3	0	0	3	0	0	57	2	0	4	0	0	41	2	0	1	0	0	20	0	0	1	0	0	56	7	0	2	0	0	4	0	0	1	0
Chr1	1,004,445	.	A	G	262	10	0	0.018382	33	0	0	1	0	0	3	0	0	3	0	0	58	0	0	4	0	0	36	7	0	1	0	0	20	0	0	1	0	0	61	2	0	2	0	0	5	0	0	1	0
Chr1	1,004,445	.	A	G	262	10	0	0.018382	33	0	0	1	0	0	3	0	0	3	0	0	58	0	0	4	0	0	36	7	0	1	0	0	20	0	0	1	0	0	61	2	0	2	0	0	5	0	0	1	0
Chr1	1,071,455	.	A	C	252	22	0	0.040146	32	2	0	1	0	0	3	0	0	2	1	0	57	2	0	4	0	0	41	2	0	1	0	0	18	2	0	1	0	0	57	6	0	2	0	0	3	2	0	1	0
Chr1	1,071,455	.	A	C	252	22	0	0.040146	32	2	0	1	0	0	3	0	0	2	1	0	57	2	0	4	0	0	41	2	0	1	0	0	18	2	0	1	0	0	57	6	0	2	0	0	3	2	0	1	0
Chr1	1,071,625	.	C	A	260	11	0	0.020295	29	4	0	1	0	0	3	0	0	3	0	0	55	3	0	4	0	0	43	0	0	1	0	0	19	0	0	1	0	0	61	2	0	2	0	0	5	0	0	1	0
Chr1	1,089,045	.	G	A	267	3	0	0.005556	34	0	0	1	0	0	2	1	0	3	0	0	58	0	0	4	0	0	40	2	0	1	0	0	20	0	0	1	0	0	62	0	0	2	0	0	4	0	0	1	0
Chr1	1,226,834	rs134761128	A	C	264	7	0	0.012915	32	2	0	1	0	0	3	0	0	3	0	0	59	0	0	4	0	0	42	0	0	1	0	0	20	0	0	1	0	0	57	5	0	2	0	0	4	0	0	1	0
Chr1	1,226,834	rs134761128	A	C	264	7	0	0.012915	32	2	0	1	0	0	3	0	0	3	0	0	59	0	0	4	0	0	42	0	0	1	0	0	20	0	0	1	0	0	57	5	0	2	0	0	4	0	0	1	0
Chr1	1,270,343	.	G	C	269	3	0	0.005515	34	0	0	1	0	0	3	0	0	3	0	0	59	0	0	4	0	0	42	0	0	1	0	0	20	0	0	1	0	0	63	0	0	2	0	0	4	0	0	1	0
Chr1	1,277,227	.	A	C	267	7	0	0.012774	34	0	0	1	0	0	3	0	0	3	0	0	59	0	0	4	0	0	43	0	0	1	0	0	20	0	0	1	0	0	56	7	0	2	0	0	5	0	0	1	0
Chr1	1,308,933	.	A	C	231	42	0	0.076923	32	2	0	0	1	0	3	0	0	3	0	0	43	16	0	3	1	0	39	3	0	1	0	0	15	5	0	0	1	0	52	11	0	2	0	0	5	0	0	1	0
Chr1	1,308,941	.	A	G	225	48	0	0.087912	31	3	0	0	1	0	3	0	0	3	0	0	42	17	0	3	1	0	38	4	0	1	0	0	16	4	0	0	1	0	50	13	0	2	0	0	5	0	0	1	0
Chr1	1,308,956	rs385935994	G	T	207	66	0	0.120879	23	11	0	0	1	0	3	0	0	3	0	0	41	18	0	3	1	0	37	5	0	1	0	0	16	4	0	0	1	0	47	16	0	2	0	0	5	0	0	0	1
Chr1	1,309,029	.	TG	T	210	63	0	0.115385	22	12	0	0	1	0	3	0	0	2	1	0	46	13	0	4	0	0	37	5	0	1	0	0	14	6	0	0	1	0	51	12	0	1	1	0	5	0	0	0	1
Chr1	1,309,109	.	CG	C	221	39	0	0.075	25	8	0	1	0	0	3	0	0	2	1	0	45	12	0	2	1	0	41	1	0	1	0	0	13	7	0	1	0	0	53	4	0	2	0	0	5	0	0	0	1
Chr1	1,309,550	rs379908326	T	A	226	47	0	0.086081	34	0	0	1	0	0	1	2	0	3	0	0	37	22	0	3	1	0	38	4	0	0	1	0	18	2	0	1	0	0	50	13	0	2	0	0	5	0	0	0	1
Chr1	1,309,563	.	T	TA	227	46	0	0.084249	29	5	0	0	1	0	2	1	0	3	0	0	43	16	0	3	1	0	40	2	0	1	0	0	18	2	0	1	0	0	51	12	0	2	0	0	5	0	0	0	1
Chr1	1,309,674	.	T	G	242	30	0	0.055147	32	2	0	1	0	0	3	0	0	3	0	0	45	14	0	3	1	0	41	1	0	1	0	0	18	2	0	1	0	0	54	8	0	2	0	0	5	0	0	1	0
Chr1	1,376,931	.	C	T	272	2	0	0.00365	32	2	0	1	0	0	3	0	0	3	0	0	59	0	0	4	0	0	43	0	0	1	0	0	20	0	0	1	0	0	63	0	0	2	0	0	5	0	0	1	0
Chr1	1,380,938	.	T	G	270	3	0	0.005495	32	2	0	1	0	0	3	0	0	3	0	0	59	0	0	4	0	0	43	0	0	1	0	0	20	0	0	1	0	0	63	0	0	2	0	0	4	0	0	1	0
Chr1	1,386,061	.	A	C	269	4	0	0.007326	34	0	0	1	0	0	3	0	0	3	0	0	58	1	0	4	0	0	42	0	0	1	0	0	19	1	0	1	0	0	62	1	0	2	0	0	5	0	0	1	0
Chr1	1,577,741	rs110587442	G	T	249	24	0	0.043956	34	0	0	1	0	0	3	0	0	2	1	0	53	6	0	4	0	0	30	13	0	1	0	0	20	0	0	1	0	0	59	4	0	2	0	0	5	0	0	1	0
Chr1	2,047,643	.	C	A	250	22	0	0.040441	30	4	0	1	0	0	2	1	0	2	1	0	58	1	0	4	0	0	39	3	0	1	0	0	17	3	0	1	0	0	58	5	0	2	0	0	4	0	0	1	0
Chr1	2,259,343	.	C	A	253	20	0	0.03663	31	3	0	1	0	0	3	0	0	2	1	0	55	3	0	4	0	0	42	1	0	1	0	0	18	2	0	1	0	0	55	8	0	2	0	0	4	1	0	1	0
Chr1	2,415,023	rs133410621	C	T	270	3	0	0.005495	34	0	0	1	0	0	3	0	0	3	0	0	59	0	0	4	0	0	41	2	0	1	0	0	19	1	0	1	0	0	63	0	0	2	0	0	4	0	0	1	0
Chr1	2,415,101	.	A	T	272	2	0	0.00365	34	0	0	1	0	0	2	1	0	3	0	0	59	0	0	4	0	0	43	0	0	1	0	0	19	1	0	1	0	0	63	0	0	2	0	0	5	0	0	1	0
Chr1	2,422,866	.	C	T	257	4	0	0.007663	32	0	0	1	0	0	3	0	0	2	0	0	58	0	0	4	0	0	43	0	0	1	0	0	19	1	0	1	0	0	58	3	0	2	0	0	1	0	0	1	0
Chr1	2,425,141	.	C	A	258	1	0	0.001931	31	1	0	1	0	0	3	0	0	2	0	0	59	0	0	4	0	0	43	0	0	1	0	0	19	0	0	1	0	0	55	0	0	2	0	0	2	0	0	1	0
Chr1	3,581,763	.	T	G	238	28	0	0.052632	31	2	0	1	0	0	3	0	0	2	1	0	56	3	0	2	2	0	39	4	0	0	1	0	14	5	0	1	0	0	53	6	0	1	1	0	3	0	0	1	0
Chr1	3,581,763	.	T	G	238	28	0	0.052632	31	2	0	1	0	0	3	0	0	2	1	0	56	3	0	2	2	0	39	4	0	0	1	0	14	5	0	1	0	0	53	6	0	1	1	0	3	0	0	1	0
Chr1	3,721,499	.	C	T	266	2	0	0.003731	31	0	0	1	0	0	3	0	0	3	0	0	59	0	0	4	0	0	43	0	0	1	0	0	20	0	0	1	0	0	60	2	0	2	0	0	4	0	0	1	0
Chr1	4,775,275	.	T	A	259	15	0	0.027372	29	5	0	1	0	0	3	0	0	2	1	0	58	1	0	4	0	0	43	0	0	1	0	0	20	0	0	1	0	0	60	3	0	2	0	0	5	0	0	1	0
Chr1	4,893,670	.	C	A	272	1	0	0.001832	34	0	0	1	0	0	3	0	0	3	0	0	59	0	0	4	0	0	42	0	0	1	0	0	20	0	0	1	0	0	63	0	0	2	0	0	4	1	0	1	0
Chr1	5,914,119	.	A	G	272	1	0	0.001832	34	0	0	1	0	0	3	0	0	3	0	0	59	0	0	4	0	0	42	0	0	1	0	0	20	0	0	1	0	0	63	0	0	2	0	0	5	0	0	1	0
Chr1	6,383,664	.	A	T	265	6	0	0.01107	34	0	0	1	0	0	3	0	0	3	0	0	56	2	0	4	0	0	43	0	0	1	0	0	20	0	0	1	0	0	60	3	0	2	0	0	4	0	0	1	0
Chr1	6,545,891	.	T	G	178	6	0	0.016304	23	0	0	1	0	0	3	0	0	1	0	0	41	2	0	2	0	0	26	0	0	1	0	0	11	0	0	1	0	0	37	3	0	2	0	0	2	0	0	1	0
Chr1	6,570,129	.	C	G	272	1	0	0.001832	33	1	0	1	0	0	3	0	0	3	0	0	59	0	0	4	0	0	42	0	0	1	0	0	20	0	0	1	0	0	63	0	0	2	0	0	5	0	0	1	0
Chr1	8,962,272	.	C	G	270	3	0	0.005495	34	0	0	1	0	0	3	0	0	3	0	0	57	2	0	4	0	0	42	0	0	1	0	0	20	0	0	1	0	0	62	1	0	2	0	0	5	0	0	1	0
Chr1	10,069,858	.	T	C	263	1	0	0.001894	32	1	0	1	0	0	3	0	0	3	0	0	58	0	0	4	0	0	42	0	0	1	0	0	19	0	0	1	0	0	59	0	0	2	0	0	4	0	0	1	0
Chr1	10,202,045	.	T	G	233	17	0	0.034	28	3	0	1	0	0	3	0	0	1	0	0	51	6	0	4	0	0	37	0	0	1	0	0	18	2	0	1	0	0	53	3	0	2	0	0	1	0	0	1	0
Chr1	18,171,916	.	C	G	269	2	0	0.00369	34	0	0	1	0	0	3	0	0	3	0	0	58	1	0	4	0	0	42	0	0	1	0	0	19	1	0	1	0	0	62	0	0	2	0	0	4	0	0	1	0
Chr1	18,171,916	.	C	G	269	2	0	0.00369	34	0	0	1	0	0	3	0	0	3	0	0	58	1	0	4	0	0	42	0	0	1	0	0	19	1	0	1	0	0	62	0	0	2	0	0	4	0	0	1	0
Chr1	18,745,360	.	C	G	272	1	0	0.001832	34	0	0	1	0	0	3	0	0	3	0	0	59	0	0	4	0	0	42	0	0	1	0	0	20	0	0	1	0	0	63	0	0	2	0	0	5	0	0	1	0
Chr1	18,902,939	.	AT	A	248	25	0	0.045788	25	9	0	1	0	0	3	0	0	2	1	0	56	3	0	4	0	0	42	0	0	1	0	0	15	5	0	1	0	0	61	2	0	2	0	0	5	0	0	1	0
Chr1	18,903,664	.	T	G	271	1	0	0.001838	34	0	0	1	0	0	3	0	0	3	0	0	59	0	0	4	0	0	41	1	0	1	0	0	20	0	0	1	0	0	63	0	0	2	0	0	4	0	0	1	0
Chr1	20,762,485	.	G	A	267	5	0	0.009191	34	0	0	1	0	0	3	0	0	3	0	0	59	0	0	4	0	0	37	5	0	1	0	0	20	0	0	1	0	0	63	0	0	2	0	0	4	0	0	1	0
Chr1	20,798,583	.	C	T	270	4	0	0.007299	34	0	0	1	0	0	3	0	0	3	0	0	55	4	0	4	0	0	43	0	0	1	0	0	20	0	0	1	0	0	63	0	0	2	0	0	5	0	0	1	0
Chr1	24,395,396	.	T	G	249	20	0	0.037175	33	1	0	1	0	0	3	0	0	3	0	0	53	6	0	4	0	0	40	2	0	1	0	0	18	2	0	1	0	0	57	5	0	2	0	0	2	1	0	1	0
Chr1	28,612,223	.	C	T	270	2	0	0.003676	34	0	0	1	0	0	3	0	0	3	0	0	59	0	0	4	0	0	42	0	0	1	0	0	20	0	0	1	0	0	61	2	0	2	0	0	5	0	0	1	0
Chr1	30,301,726	.	A	G	213	17	0	0.036957	29	1	0	0	0	0	0	2	0	2	1	0	44	5	0	4	0	0	37	2	0	1	0	0	16	0	0	1	0	0	53	5	0	1	0	0	2	0	0	1	0
Chr1	33,509,118	.	T	G	267	5	0	0.009191	33	1	0	1	0	0	3	0	0	3	0	0	59	0	0	4	0	0	42	0	0	1	0	0	19	1	0	1	0	0	60	3	0	2	0	0	4	0	0	1	0
Chr1	33,854,273	.	CT	C	250	23	0	0.042125	25	9	0	1	0	0	3	0	0	3	0	0	55	4	0	4	0	0	43	0	0	1	0	0	16	4	0	1	0	0	60	2	0	2	0	0	5	0	0	1	0
Chr1	34,683,707	.	T	G	263	8	0	0.01476	34	0	0	1	0	0	3	0	0	2	1	0	56	1	0	4	0	0	43	0	0	1	0	0	20	0	0	1	0	0	58	5	0	2	0	0	4	0	0	1	0
Chr1	34,683,947	.	T	A	263	1	0	0.001894	32	0	0	1	0	0	3	0	0	3	0	0	57	0	0	4	0	0	41	0	0	1	0	0	19	0	0	1	0	0	62	0	0	2	0	0	4	0	0	1	0
Chr1	35,013,926	.	G	T	254	19	0	0.034799	34	0	0	1	0	0	3	0	0	3	0	0	59	0	0	4	0	0	42	0	0	1	0	0	20	0	0	1	0	0	44	19	0	2	0	0	5	0	0	1	0
Chr1	35,013,926	.	G	T	254	19	0	0.034799	34	0	0	1	0	0	3	0	0	3	0	0	59	0	0	4	0	0	42	0	0	1	0	0	20	0	0	1	0	0	44	19	0	2	0	0	5	0	0	1	0
Chr1	35,604,142	.	G	A	271	2	0	0.003663	34	0	0	1	0	0	3	0	0	3	0	0	59	0	0	4	0	0	42	0	0	1	0	0	19	1	0	1	0	0	62	1	0	2	0	0	5	0	0	1	0
Chr1	36,089,555	.	T	C	270	2	0	0.003676	33	0	0	1	0	0	3	0	0	3	0	0	59	0	0	4	0	0	42	0	0	1	0	0	19	1	0	1	0	0	62	1	0	2	0	0	5	0	0	1	0
Chr1	36,090,077	.	A	C	252	21	0	0.038462	33	1	0	1	0	0	3	0	0	3	0	0	57	2	0	4	0	0	39	3	0	1	0	0	18	2	0	1	0	0	52	11	0	2	0	0	4	1	0	1	0
Chr1	37,934,416	.	C	A	267	6	0	0.010989	34	0	0	1	0	0	3	0	0	3	0	0	59	0	0	4	0	0	42	0	0	1	0	0	20	0	0	1	0	0	59	4	0	2	0	0	3	2	0	1	0
Chr1	41,660,758	.	G	A	264	10	0	0.018248	33	1	0	1	0	0	3	0	0	3	0	0	58	1	0	4	0	0	41	2	0	1	0	0	19	1	0	1	0	0	58	5	0	2	0	0	5	0	0	1	0
Chr1	41,745,989	.	C	CA	250	22	0	0.040441	22	12	0	1	0	0	3	0	0	3	0	0	57	2	0	4	0	0	42	0	0	1	0	0	18	2	0	1	0	0	62	1	0	2	0	0	3	1	0	1	0
Chr1	41,753,610	.	G	C	269	4	0	0.007326	31	3	0	0	1	0	3	0	0	3	0	0	59	0	0	4	0	0	42	0	0	1	0	0	20	0	0	1	0	0	63	0	0	2	0	0	5	0	0	1	0
Chr1	41,753,977	.	C	T	270	1	0	0.001845	33	0	0	1	0	0	2	1	0	3	0	0	59	0	0	4	0	0	42	0	0	1	0	0	20	0	0	1	0	0	63	0	0	2	0	0	5	0	0	1	0
Chr1	41,754,512	.	C	G	258	15	0	0.027473	34	0	0	1	0	0	3	0	0	3	0	0	59	0	0	4	0	0	42	0	0	1	0	0	18	2	0	1	0	0	52	11	0	2	0	0	5	0	0	1	0
Chr1	41,783,515	.	G	A	269	4	0	0.007326	34	0	0	1	0	0	3	0	0	3	0	0	55	4	0	4	0	0	42	0	0	1	0	0	20	0	0	1	0	0	63	0	0	2	0	0	5	0	0	1	0
Chr1	41,896,177	rs378975661	A	C	263	10	0	0.018315	34	0	0	1	0	0	3	0	0	3	0	0	56	3	0	2	2	0	42	0	0	1	0	0	16	4	0	1	0	0	63	0	0	1	1	0	5	0	0	1	0
Chr1	41,955,614	.	T	A	268	5	0	0.009158	34	0	0	1	0	0	3	0	0	3	0	0	59	0	0	4	0	0	42	0	0	1	0	0	15	5	0	1	0	0	63	0	0	2	0	0	5	0	0	1	0
Chr1	41,955,704	.	C	T	269	2	0	0.00369	31	2	0	1	0	0	3	0	0	3	0	0	59	0	0	4	0	0	42	0	0	1	0	0	20	0	0	1	0	0	63	0	0	2	0	0	4	0	0	1	0
Chr1	41,998,552	.	T	G	272	1	0	0.001832	34	0	0	1	0	0	3	0	0	3	0	0	59	0	0	4	0	0	42	0	0	1	0	0	20	0	0	1	0	0	62	1	0	2	0	0	5	0	0	1	0
Chr1	41,998,675	.	C	T	267	5	0	0.009191	33	0	0	1	0	0	3	0	0	3	0	0	59	0	0	4	0	0	42	0	0	1	0	0	15	5	0	1	0	0	63	0	0	2	0	0	5	0	0	1	0
Chr1	41,998,880	.	A	T	272	1	0	0.001832	34	0	0	1	0	0	3	0	0	3	0	0	59	0	0	4	0	0	42	0	0	1	0	0	20	0	0	1	0	0	63	0	0	2	0	0	4	1	0	1	0
Chr1	42,096,046	.	G	T	271	1	0	0.001838	34	0	0	1	0	0	3	0	0	3	0	0	59	0	0	4	0	0	42	0	0	1	0	0	19	1	0	1	0	0	63	0	0	2	0	0	4	0	0	1	0
Chr1	42,096,146	.	C	G	270	3	0	0.005495	34	0	0	1	0	0	3	0	0	3	0	0	59	0	0	4	0	0	42	0	0	1	0	0	20	0	0	1	0	0	60	3	0	2	0	0	5	0	0	1	0
Chr1	42,096,308	.	G	A	268	3	0	0.005535	34	0	0	1	0	0	3	0	0	3	0	0	59	0	0	4	0	0	42	0	0	1	0	0	20	0	0	1	0	0	60	3	0	2	0	0	3	0	0	1	0
Chr1	42,119,582	.	T	C	269	3	0	0.005515	34	0	0	1	0	0	3	0	0	3	0	0	59	0	0	4	0	0	42	0	0	1	0	0	18	2	0	1	0	0	63	0	0	2	0	0	4	0	0	1	0
Chr1	42,119,726	.	C	T	268	5	0	0.009158	34	0	0	1	0	0	2	1	0	3	0	0	58	1	0	4	0	0	42	0	0	1	0	0	18	2	0	1	0	0	63	0	0	2	0	0	5	0	0	1	0
Chr1	42,203,474	.	CA	C	255	17	0	0.03125	30	4	0	1	0	0	3	0	0	3	0	0	57	2	0	4	0	0	42	0	0	1	0	0	14	6	0	1	0	0	62	1	0	2	0	0	5	0	0	1	0
Chr1	42,203,698	.	A	G	271	1	0	0.001838	34	0	0	1	0	0	3	0	0	3	0	0	59	0	0	4	0	0	42	0	0	1	0	0	19	1	0	1	0	0	63	0	0	2	0	0	4	0	0	1	0
Chr1	42,203,871	.	T	G	272	1	0	0.001832	34	0	0	1	0	0	3	0	0	3	0	0	59	0	0	4	0	0	42	0	0	1	0	0	20	0	0	1	0	0	63	0	0	2	0	0	5	0	0	1	0
Chr1	42,308,724	.	T	C	272	1	0	0.001832	34	0	0	1	0	0	3	0	0	3	0	0	59	0	0	4	0	0	42	0	0	1	0	0	20	0	0	1	0	0	63	0	0	2	0	0	5	0	0	1	0
Chr1	42,358,224	.	T	C	267	6	0	0.010989	33	1	0	1	0	0	3	0	0	3	0	0	59	0	0	4	0	0	38	4	0	1	0	0	20	0	0	1	0	0	63	0	0	2	0	0	5	0	0	1	0
Chr1	42,358,382	.	C	T	272	1	0	0.001832	34	0	0	1	0	0	3	0	0	3	0	0	59	0	0	4	0	0	42	0	0	1	0	0	19	1	0	1	0	0	63	0	0	2	0	0	5	0	0	1	0
Chr1	42,359,049	.	T	A	269	4	0	0.007326	34	0	0	1	0	0	3	0	0	3	0	0	59	0	0	4	0	0	42	0	0	1	0	0	20	0	0	1	0	0	59	4	0	2	0	0	5	0	0	1	0
Chr1	42,420,370	.	G	A	271	1	0	0.001838	34	0	0	1	0	0	3	0	0	3	0	0	59	0	0	4	0	0	42	0	0	1	0	0	20	0	0	1	0	0	63	0	0	2	0	0	4	0	0	1	0
Chr1	42,531,137	.	C	A	248	1	0	0.002008	31	0	0	1	0	0	3	0	0	3	0	0	57	1	0	4	0	0	40	0	0	1	0	0	20	0	0	1	0	0	50	0	0	2	0	0	1	0	0	1	0
Chr1	43,760,074	.	T	C	269	3	0	0.005515	33	0	0	1	0	0	3	0	0	3	0	0	59	0	0	4	0	0	42	0	0	1	0	0	20	0	0	1	0	0	60	3	0	2	0	0	5	0	0	1	0
Chr1	44,139,155	.	C	T	271	2	0	0.003663	34	0	0	1	0	0	3	0	0	3	0	0	59	0	0	4	0	0	42	0	0	1	0	0	20	0	0	1	0	0	63	0	0	2	0	0	5	0	0	1	0
Chr1	44,140,485	.	C	G	268	5	0	0.009158	29	5	0	1	0	0	3	0	0	3	0	0	59	0	0	4	0	0	42	0	0	1	0	0	20	0	0	1	0	0	63	0	0	2	0	0	5	0	0	1	0
Chr1	44,280,575	rs381611925	G	A	268	6	0	0.010949	34	0	0	1	0	0	3	0	0	3	0	0	57	2	0	4	0	0	43	0	0	1	0	0	17	3	0	1	0	0	63	0	0	2	0	0	5	0	0	1	0
Chr1	44,357,148	.	GT	G	238	36	0	0.065693	29	5	0	0	1	0	3	0	0	2	1	0	54	5	0	4	0	0	43	0	0	1	0	0	8	12	0	1	0	0	62	1	0	2	0	0	4	1	0	1	0
Chr1	44,448,081	.	A	G	266	7	0	0.012821	34	0	0	1	0	0	3	0	0	3	0	0	59	0	0	4	0	0	35	7	0	1	0	0	20	0	0	1	0	0	63	0	0	2	0	0	5	0	0	1	0
Chr1	44,652,737	.	T	A	260	13	0	0.02381	33	1	0	1	0	0	3	0	0	3	0	0	59	0	0	4	0	0	43	0	0	1	0	0	20	0	0	1	0	0	51	12	0	2	0	0	4	0	0	1	0
Chr1	44,755,960	.	T	C	271	2	0	0.003663	34	0	0	1	0	0	2	1	0	3	0	0	59	0	0	4	0	0	43	0	0	1	0	0	20	0	0	1	0	0	62	1	0	2	0	0	4	0	0	1	0
Chr1	44,948,896	.	A	AT	251	22	0	0.040293	28	6	0	1	0	0	3	0	0	3	0	0	56	3	0	4	0	0	42	0	0	1	0	0	18	2	0	0	1	0	61	2	0	2	0	0	5	0	0	1	0
Chr1	44,948,896	.	A	AT	251	22	0	0.040293	28	6	0	1	0	0	3	0	0	3	0	0	56	3	0	4	0	0	42	0	0	1	0	0	18	2	0	0	1	0	61	2	0	2	0	0	5	0	0	1	0
Chr1	44,956,630	.	G	A	269	4	0	0.007326	34	0	0	1	0	0	3	0	0	3	0	0	59	0	0	4	0	0	39	3	0	1	0	0	20	0	0	1	0	0	62	1	0	2	0	0	5	0	0	1	0
Chr1	44,956,630	.	G	A	269	4	0	0.007326	34	0	0	1	0	0	3	0	0	3	0	0	59	0	0	4	0	0	39	3	0	1	0	0	20	0	0	1	0	0	62	1	0	2	0	0	5	0	0	1	0
Chr1	44,957,170	.	T	G	227	44	0	0.081181	26	8	0	1	0	0	2	1	0	1	2	0	51	8	0	3	1	0	41	1	0	1	0	0	17	3	0	1	0	0	57	6	0	2	0	0	1	2	0	1	0
Chr1	44,957,170	.	T	G	227	44	0	0.081181	26	8	0	1	0	0	2	1	0	1	2	0	51	8	0	3	1	0	41	1	0	1	0	0	17	3	0	1	0	0	57	6	0	2	0	0	1	2	0	1	0
Chr1	45,029,660	rs41698132	A	G	233	39	0	0.071691	29	5	0	1	0	0	2	1	0	3	0	0	41	18	0	4	0	0	41	2	0	1	0	0	17	2	0	1	0	0	55	8	0	2	0	0	4	0	0	1	0
Chr1	45,033,665	.	A	C	262	10	0	0.018382	31	3	0	1	0	0	3	0	0	3	0	0	58	1	0	4	0	0	43	0	0	1	0	0	17	3	0	1	0	0	62	1	0	2	0	0	3	1	0	1	0
Chr1	45,077,903	.	C	G	272	1	0	0.001832	33	1	0	1	0	0	3	0	0	3	0	0	59	0	0	4	0	0	42	0	0	1	0	0	20	0	0	1	0	0	63	0	0	2	0	0	5	0	0	1	0
Chr1	45,078,078	.	G	A	252	21	0	0.038462	34	0	0	1	0	0	2	1	0	2	1	0	41	18	0	4	0	0	42	0	0	1	0	0	20	0	0	1	0	0	63	0	0	2	0	0	5	0	0	1	0
Chr1	45,091,055	.	G	A	263	1	0	0.001894	32	0	0	1	0	0	2	1	0	3	0	0	58	0	0	4	0	0	41	0	0	1	0	0	20	0	0	1	0	0	60	0	0	2	0	0	3	0	0	1	0
Chr1	45,091,221	.	C	G	251	1	0	0.001984	32	0	0	1	0	0	3	0	0	2	0	0	54	1	0	4	0	0	40	0	0	1	0	0	20	0	0	1	0	0	54	0	0	2	0	0	2	0	0	1	0
Chr1	45,091,326	.	G	A	264	2	0	0.003759	34	0	0	1	0	0	3	0	0	3	0	0	58	0	0	4	0	0	42	0	0	1	0	0	19	1	0	1	0	0	59	0	0	2	0	0	3	0	0	1	0
Chr1	46,102,596	.	A	G	265	8	0	0.014652	34	0	0	1	0	0	3	0	0	2	1	0	58	1	0	4	0	0	42	0	0	1	0	0	19	1	0	1	0	0	63	0	0	2	0	0	5	0	0	1	0
Chr1	46,125,371	.	A	C	245	27	0	0.049632	29	5	0	1	0	0	3	0	0	3	0	0	57	2	0	4	0	0	41	1	0	1	0	0	18	2	0	1	0	0	49	14	0	2	0	0	2	2	0	1	0
Chr1	46,169,170	.	G	C	269	4	0	0.007326	34	0	0	1	0	0	3	0	0	3	0	0	59	0	0	4	0	0	38	4	0	1	0	0	20	0	0	1	0	0	63	0	0	2	0	0	5	0	0	1	0
Chr1	46,323,184	.	TTG	T	253	20	0	0.03663	28	6	0	1	0	0	3	0	0	3	0	0	54	5	0	4	0	0	42	0	0	1	0	0	15	5	0	1	0	0	63	0	0	2	0	0	5	0	0	1	0
Chr1	46,323,197	.	G	T	252	21	0	0.038462	32	2	0	1	0	0	3	0	0	3	0	0	59	0	0	4	0	0	38	4	0	1	0	0	15	5	0	1	0	0	57	6	0	1	1	0	3	2	0	1	0
Chr1	46,411,996	.	C	G	258	3	0	0.005747	33	0	0	1	0	0	3	0	0	3	0	0	57	0	0	4	0	0	40	2	0	1	0	0	20	0	0	1	0	0	56	1	0	2	0	0	2	0	0	1	0
Chr1	46,437,322	rs379663413	G	A	272	1	0	0.001832	34	0	0	1	0	0	3	0	0	3	0	0	59	0	0	4	0	0	42	0	0	0	1	0	20	0	0	1	0	0	63	0	0	2	0	0	5	0	0	1	0
Chr1	46,443,407	.	C	T	273	1	0	0.001825	34	0	0	1	0	0	3	0	0	3	0	0	59	0	0	4	0	0	43	0	0	1	0	0	19	1	0	1	0	0	63	0	0	2	0	0	5	0	0	1	0
Chr1	46,445,260	rs208308137	C	A	268	5	0	0.009158	30	4	0	1	0	0	3	0	0	3	0	0	59	0	0	4	0	0	42	0	0	1	0	0	20	0	0	1	0	0	63	0	0	2	0	0	5	0	0	1	0
Chr1	46,498,316	.	T	G	239	29	0	0.054104	26	7	0	1	0	0	3	0	0	1	2	0	54	4	0	4	0	0	42	1	0	1	0	0	18	2	0	1	0	0	53	8	0	2	0	0	3	0	0	1	0
Chr1	46,498,346	.	T	G	252	19	0	0.035055	27	7	0	1	0	0	3	0	0	2	1	0	54	5	0	4	0	0	42	1	0	1	0	0	17	3	0	1	0	0	61	1	0	2	0	0	3	0	0	1	0
Chr1	47,006,926	.	A	C	267	5	0	0.009191	33	1	0	1	0	0	3	0	0	1	1	0	58	1	0	4	0	0	42	0	0	1	0	0	20	0	0	1	0	0	61	2	0	2	0	0	5	0	0	1	0
Chr1	47,006,968	.	C	T	265	6	0	0.01107	34	0	0	1	0	0	3	0	0	2	0	0	58	1	0	4	0	0	42	0	0	1	0	0	15	5	0	1	0	0	63	0	0	2	0	0	4	0	0	1	0
Chr1	47,006,973	.	A	T	268	3	0	0.005535	34	0	0	0	1	0	3	0	0	1	1	0	59	0	0	4	0	0	41	1	0	1	0	0	20	0	0	1	0	0	63	0	0	2	0	0	4	0	0	1	0
Chr1	47,063,144	.	G	A	268	1	0	0.001859	33	0	0	1	0	0	3	0	0	3	0	0	59	0	0	4	0	0	43	0	0	1	0	0	20	0	0	1	0	0	62	0	0	2	0	0	2	0	0	1	0
Chr1	47,063,641	.	C	A	272	1	0	0.001832	34	0	0	1	0	0	3	0	0	3	0	0	59	0	0	4	0	0	43	0	0	1	0	0	20	0	0	0	1	0	63	0	0	2	0	0	4	0	0	1	0
Chr1	47,304,259	.	C	T	271	2	0	0.003663	34	0	0	1	0	0	3	0	0	3	0	0	59	0	0	4	0	0	42	0	0	1	0	0	20	0	0	1	0	0	61	2	0	2	0	0	5	0	0	1	0
Chr1	50,531,438	rs377783155	G	A	266	7	0	0.012821	34	0	0	1	0	0	1	2	0	3	0	0	54	5	0	4	0	0	42	0	0	1	0	0	20	0	0	1	0	0	63	0	0	2	0	0	5	0	0	1	0
Chr1	50,682,422	.	G	T	271	2	0	0.003663	34	0	0	1	0	0	3	0	0	3	0	0	59	0	0	4	0	0	42	0	0	1	0	0	20	0	0	1	0	0	63	0	0	2	0	0	5	0	0	1	0
Chr1	52,364,300	.	G	A	270	3	0	0.005495	33	1	0	1	0	0	2	1	0	3	0	0	59	0	0	4	0	0	41	1	0	1	0	0	20	0	0	1	0	0	63	0	0	2	0	0	5	0	0	1	0
Chr1	52,810,797	.	C	T	266	7	0	0.012821	34	0	0	1	0	0	3	0	0	3	0	0	59	0	0	4	0	0	43	0	0	1	0	0	20	0	0	1	0	0	56	7	0	2	0	0	4	0	0	1	0
Chr1	53,327,346	rs211667534	C	T	244	29	0	0.053114	32	2	0	1	0	0	3	0	0	1	2	0	57	2	0	4	0	0	41	1	0	1	0	0	20	0	0	1	0	0	44	19	0	2	0	0	5	0	0	1	0
Chr1	53,530,598	.	ACT	A	249	24	0	0.043956	23	11	0	1	0	0	3	0	0	2	1	0	58	1	0	4	0	0	42	0	0	1	0	0	17	3	0	1	0	0	58	5	0	2	0	0	5	0	0	1	0
Chr1	53,540,788	.	C	T	272	1	0	0.001832	34	0	0	1	0	0	3	0	0	3	0	0	59	0	0	4	0	0	42	0	0	1	0	0	20	0	0	1	0	0	62	1	0	2	0	0	5	0	0	1	0
Chr1	53,624,324	.	T	C	271	2	0	0.003663	32	2	0	1	0	0	3	0	0	3	0	0	59	0	0	4	0	0	42	0	0	1	0	0	20	0	0	1	0	0	63	0	0	2	0	0	5	0	0	1	0
Chr1	53,653,453	.	T	G	267	6	0	0.010989	34	0	0	1	0	0	3	0	0	3	0	0	53	6	0	4	0	0	42	0	0	1	0	0	20	0	0	1	0	0	63	0	0	2	0	0	5	0	0	1	0
Chr1	53,663,651	.	G	A	272	1	0	0.001832	34	0	0	1	0	0	3	0	0	3	0	0	59	0	0	4	0	0	42	0	0	1	0	0	19	1	0	1	0	0	63	0	0	2	0	0	5	0	0	1	0
Chr1	53,784,257	.	A	C	269	4	0	0.007326	32	2	0	1	0	0	3	0	0	3	0	0	59	0	0	3	1	0	42	0	0	1	0	0	20	0	0	1	0	0	63	0	0	2	0	0	5	0	0	1	0
Chr1	54,143,297	.	A	C	264	8	0	0.014706	34	0	0	1	0	0	3	0	0	3	0	0	59	0	0	4	0	0	42	0	0	1	0	0	20	0	0	1	0	0	63	0	0	2	0	0	4	0	0	1	0
Chr1	54,489,770	.	G	T	270	3	0	0.005495	34	0	0	1	0	0	3	0	0	3	0	0	56	3	0	4	0	0	42	0	0	1	0	0	20	0	0	1	0	0	63	0	0	2	0	0	5	0	0	1	0
Chr1	54,490,823	.	C	T	270	3	0	0.005495	34	0	0	1	0	0	3	0	0	3	0	0	56	3	0	4	0	0	42	0	0	1	0	0	20	0	0	1	0	0	63	0	0	2	0	0	5	0	0	1	0
Chr1	56,165,131	.	G	A	269	1	0	0.001852	33	0	0	1	0	0	3	0	0	3	0	0	59	0	0	4	0	0	42	0	0	1	0	0	20	0	0	1	0	0	63	0	0	2	0	0	4	0	0	1	0
Chr1	56,165,757	.	T	C	270	4	0	0.007299	34	0	0	1	0	0	3	0	0	3	0	0	59	0	0	4	0	0	43	0	0	1	0	0	20	0	0	1	0	0	60	3	0	2	0	0	5	0	0	1	0
Chr1	56,844,458	.	C	A	271	1	0	0.001838	34	0	0	1	0	0	3	0	0	3	0	0	59	0	0	4	0	0	43	0	0	1	0	0	19	0	0	1	0	0	63	0	0	2	0	0	4	0	0	1	0
Chr1	57,216,854	.	C	T	270	1	0	0.001845	34	0	0	1	0	0	3	0	0	3	0	0	58	1	0	4	0	0	42	0	0	1	0	0	20	0	0	1	0	0	63	0	0	2	0	0	3	0	0	1	0
Chr1	57,260,059	.	G	A	268	3	0	0.005535	32	2	0	1	0	0	3	0	0	3	0	0	59	0	0	4	0	0	42	0	0	1	0	0	19	1	0	1	0	0	62	0	0	2	0	0	4	0	0	1	0
Chr1	57,279,705	.	C	T	265	5	0	0.009259	34	0	0	1	0	0	3	0	0	3	0	0	58	0	0	4	0	0	43	0	0	1	0	0	20	0	0	1	0	0	57	5	0	2	0	0	3	0	0	1	0
Chr1	57,760,940	.	A	C	260	12	0	0.022059	32	2	0	1	0	0	3	0	0	2	1	0	59	0	0	4	0	0	42	0	0	1	0	0	19	1	0	1	0	0	58	5	0	2	0	0	1	3	0	1	0
Chr1	57,854,230	.	G	C	267	1	0	0.001866	34	0	0	1	0	0	3	0	0	2	0	0	59	0	0	4	0	0	42	0	0	1	0	0	18	0	0	1	0	0	63	0	0	2	0	0	4	0	0	1	0
Chr1	58,446,867	.	T	G	244	24	0	0.044776	26	7	0	1	0	0	3	0	0	2	1	0	56	3	0	4	0	0	41	2	0	1	0	0	17	2	0	1	0	0	51	9	0	2	0	0	4	0	0	1	0
Chr1	58,557,059	rs210455484	C	T	272	1	0	0.001832	34	0	0	1	0	0	3	0	0	3	0	0	59	0	0	4	0	0	43	0	0	1	0	0	20	0	0	1	0	0	63	0	0	2	0	0	4	0	0	1	0
Chr1	58,560,155	.	C	G	264	8	0	0.014706	33	0	0	1	0	0	3	0	0	3	0	0	52	7	0	4	0	0	42	0	0	1	0	0	19	1	0	1	0	0	63	0	0	2	0	0	5	0	0	1	0
Chr1	58,575,428	.	G	A	263	8	0	0.01476	34	0	0	1	0	0	3	0	0	3	0	0	58	1	0	4	0	0	42	0	0	1	0	0	20	0	0	1	0	0	56	7	0	2	0	0	3	0	0	1	0
Chr1	58,590,529	.	C	T	271	3	0	0.005474	34	0	0	1	0	0	3	0	0	3	0	0	59	0	0	4	0	0	43	0	0	1	0	0	17	3	0	1	0	0	63	0	0	2	0	0	5	0	0	1	0
Chr1	58,593,634	.	C	T	266	6	0	0.011029	34	0	0	1	0	0	3	0	0	3	0	0	59	0	0	4	0	0	38	4	0	1	0	0	20	0	0	0	1	0	63	0	0	2	0	0	4	0	0	1	0
Chr1	58,593,687	.	G	A	264	9	0	0.016484	28	6	0	1	0	0	3	0	0	3	0	0	58	1	0	4	0	0	42	0	0	1	0	0	20	0	0	1	0	0	61	2	0	2	0	0	5	0	0	1	0
Chr1	58,606,017	rs382618373	G	A	266	6	0	0.011029	34	0	0	1	0	0	1	2	0	3	0	0	56	3	0	4	0	0	42	0	0	1	0	0	20	0	0	1	0	0	62	1	0	2	0	0	4	0	0	1	0
Chr1	58,607,061	.	G	T	271	2	0	0.003663	34	0	0	1	0	0	2	1	0	3	0	0	59	0	0	4	0	0	42	0	0	1	0	0	20	0	0	1	0	0	63	0	0	1	1	0	5	0	0	1	0
Chr1	58,791,371	.	T	G	231	36	0	0.067416	25	6	0	0	1	0	3	0	0	1	1	0	51	8	0	4	0	0	39	3	0	1	0	0	14	6	0	1	0	0	59	3	0	2	0	0	3	1	0	1	0
Chr1	58,791,401	.	C	A	253	18	0	0.03321	31	2	0	1	0	0	3	0	0	2	0	0	53	6	0	4	0	0	42	1	0	1	0	0	16	4	0	1	0	0	61	1	0	2	0	0	5	0	0	1	0
Chr1	58,793,915	.	T	C	271	2	0	0.003663	34	0	0	1	0	0	3	0	0	3	0	0	59	0	0	4	0	0	42	0	0	1	0	0	20	0	0	1	0	0	61	2	0	2	0	0	5	0	0	1	0
Chr1	58,795,364	.	C	A	195	79	0	0.144161	13	21	0	0	1	0	3	0	0	1	2	0	48	11	0	3	1	0	35	8	0	1	0	0	13	7	0	1	0	0	47	16	0	2	0	0	4	1	0	1	0
Chr1	58,797,086	.	T	C	270	3	0	0.005495	34	0	0	1	0	0	3	0	0	3	0	0	59	0	0	4	0	0	42	0	0	1	0	0	20	0	0	1	0	0	63	0	0	2	0	0	5	0	0	1	0
Chr1	58,797,231	.	C	T	268	3	0	0.005535	31	3	0	1	0	0	3	0	0	3	0	0	59	0	0	4	0	0	42	0	0	1	0	0	20	0	0	1	0	0	63	0	0	2	0	0	3	0	0	1	0
Chr1	58,997,388	.	T	TG	246	25	0	0.046125	29	5	0	1	0	0	3	0	0	2	1	0	54	5	0	4	0	0	42	0	0	1	0	0	18	2	0	1	0	0	54	8	0	2	0	0	4	0	0	0	1
Chr1	59,004,194	.	C	T	270	1	0	0.001845	34	0	0	1	0	0	3	0	0	3	0	0	59	0	0	4	0	0	42	0	0	1	0	0	20	0	0	1	0	0	63	0	0	2	0	0	3	0	0	1	0
Chr1	59,017,371	.	G	A	267	6	0	0.010989	33	1	0	1	0	0	3	0	0	2	1	0	57	2	0	4	0	0	42	0	0	1	0	0	20	0	0	1	0	0	63	0	0	2	0	0	5	0	0	0	1
Chr1	59,020,804	.	T	A	270	1	0	0.001845	34	0	0	1	0	0	3	0	0	3	0	0	59	0	0	4	0	0	41	1	0	1	0	0	20	0	0	1	0	0	62	0	0	2	0	0	4	0	0	1	0
Chr1	59,020,808	.	G	A	270	1	0	0.001845	34	0	0	1	0	0	3	0	0	3	0	0	58	1	0	4	0	0	42	0	0	1	0	0	20	0	0	1	0	0	62	0	0	2	0	0	4	0	0	1	0
Chr1	59,026,474	rs210502333	G	C	266	7	0	0.012821	34	0	0	1	0	0	3	0	0	3	0	0	59	0	0	4	0	0	42	0	0	1	0	0	20	0	0	1	0	0	56	7	0	2	0	0	5	0	0	1	0
Chr1	59,053,342	.	G	A	269	3	0	0.005515	34	0	0	1	0	0	3	0	0	3	0	0	57	2	0	4	0	0	42	0	0	1	0	0	19	1	0	1	0	0	63	0	0	2	0	0	4	0	0	1	0
Chr1	59,053,342	.	G	A	269	3	0	0.005515	34	0	0	1	0	0	3	0	0	3	0	0	57	2	0	4	0	0	42	0	0	1	0	0	19	1	0	1	0	0	63	0	0	2	0	0	4	0	0	1	0
Chr1	59,057,422	rs207963903	G	A	266	7	0	0.012821	34	0	0	1	0	0	3	0	0	3	0	0	59	0	0	4	0	0	42	0	0	1	0	0	20	0	0	1	0	0	56	7	0	2	0	0	5	0	0	1	0
Chr1	59,057,422	rs207963903	G	A	266	7	0	0.012821	34	0	0	1	0	0	3	0	0	3	0	0	59	0	0	4	0	0	42	0	0	1	0	0	20	0	0	1	0	0	56	7	0	2	0	0	5	0	0	1	0
Chr1	59,100,251	.	C	A	272	1	0	0.001832	34	0	0	1	0	0	3	0	0	3	0	0	59	0	0	4	0	0	42	0	0	1	0	0	20	0	0	1	0	0	63	0	0	2	0	0	5	0	0	1	0
Chr1	59,121,127	.	C	A	264	8	0	0.014706	34	0	0	1	0	0	3	0	0	3	0	0	54	5	0	4	0	0	42	0	0	1	0	0	19	1	0	1	0	0	62	1	0	2	0	0	4	0	0	1	0
Chr1	59,162,556	.	C	T	269	2	0	0.00369	34	0	0	1	0	0	3	0	0	3	0	0	58	1	0	4	0	0	41	0	0	1	0	0	20	0	0	1	0	0	63	0	0	2	0	0	4	0	0	1	0
Chr1	59,171,850	rs207663056	T	C	264	8	0	0.014706	34	0	0	1	0	0	3	0	0	3	0	0	59	0	0	4	0	0	42	0	0	1	0	0	19	1	0	1	0	0	56	7	0	2	0	0	4	0	0	1	0
Chr1	59,344,005	.	G	T	268	3	0	0.005535	34	0	0	1	0	0	3	0	0	3	0	0	58	1	0	2	2	0	43	0	0	1	0	0	20	0	0	1	0	0	61	0	0	2	0	0	4	0	0	1	0
Chr1	59,387,409	.	G	A	261	2	0	0.003802	30	0	0	1	0	0	3	0	0	3	0	0	59	0	0	4	0	0	41	0	0	1	0	0	20	0	0	1	0	0	62	0	0	2	0	0	5	0	0	1	0
Chr1	59,432,827	.	G	A	265	2	0	0.003745	34	0	0	1	0	0	1	2	0	3	0	0	59	0	0	4	0	0	43	0	0	1	0	0	20	0	0	1	0	0	60	0	0	2	0	0	2	0	0	1	0
Chr1	62,166,807	.	G	A	263	9	0	0.016544	33	1	0	1	0	0	1	2	0	3	0	0	53	6	0	4	0	0	42	0	0	1	0	0	20	0	0	1	0	0	63	0	0	2	0	0	4	0	0	1	0
Chr1	62,166,807	.	G	A	263	9	0	0.016544	33	1	0	1	0	0	1	2	0	3	0	0	53	6	0	4	0	0	42	0	0	1	0	0	20	0	0	1	0	0	63	0	0	2	0	0	4	0	0	1	0
Chr1	62,392,437	.	C	A	270	3	0	0.005495	34	0	0	1	0	0	3	0	0	3	0	0	57	1	0	4	0	0	43	0	0	1	0	0	20	0	0	1	0	0	63	0	0	2	0	0	3	2	0	1	0
Chr1	64,874,785	.	G	C	271	2	0	0.003663	34	0	0	1	0	0	3	0	0	3	0	0	59	0	0	4	0	0	42	0	0	1	0	0	20	0	0	1	0	0	61	2	0	2	0	0	5	0	0	1	0
Chr1	64,885,270	.	C	G	272	1	0	0.001832	34	0	0	1	0	0	3	0	0	3	0	0	59	0	0	4	0	0	42	0	0	1	0	0	20	0	0	1	0	0	63	0	0	2	0	0	5	0	0	1	0
Chr1	65,227,487	.	T	C	269	2	0	0.00369	33	1	0	1	0	0	3	0	0	3	0	0	59	0	0	4	0	0	42	0	0	1	0	0	20	0	0	1	0	0	63	0	0	2	0	0	4	0	0	1	0
Chr1	65,232,841	.	C	T	258	14	0	0.025735	34	0	0	1	0	0	3	0	0	2	1	0	57	2	0	4	0	0	41	2	0	1	0	0	20	0	0	1	0	0	55	8	0	2	0	0	3	0	0	1	0
Chr1	65,560,222	.	C	T	268	6	0	0.010949	34	0	0	1	0	0	3	0	0	3	0	0	53	6	0	4	0	0	43	0	0	1	0	0	20	0	0	1	0	0	63	0	0	2	0	0	5	0	0	1	0
Chr1	65,564,009	rs43238761	C	T	273	1	0	0.001825	34	0	0	1	0	0	3	0	0	3	0	0	58	1	0	4	0	0	43	0	0	1	0	0	20	0	0	1	0	0	63	0	0	2	0	0	5	0	0	1	0
Chr1	65,750,385	.	G	A	269	4	0	0.007326	34	0	0	1	0	0	3	0	0	3	0	0	59	0	0	4	0	0	42	0	0	1	0	0	20	0	0	1	0	0	59	4	0	2	0	0	5	0	0	1	0
Chr1	65,950,575	.	C	T	272	1	0	0.001832	34	0	0	1	0	0	3	0	0	3	0	0	59	0	0	4	0	0	43	0	0	1	0	0	20	0	0	1	0	0	63	0	0	2	0	0	4	0	0	1	0
Chr1	65,952,990	.	C	A	233	40	0	0.07326	26	8	0	1	0	0	0	3	0	2	1	0	56	3	0	4	0	0	38	4	0	1	0	0	17	3	0	1	0	0	50	13	0	2	0	0	5	0	0	1	0
Chr1	66,059,596	.	GTCAA	G	261	12	0	0.021978	30	4	0	1	0	0	3	0	0	3	0	0	58	1	0	4	0	0	42	0	0	1	0	0	18	2	0	1	0	0	62	1	0	2	0	0	5	0	0	1	0
Chr1	66,063,651	rs384983166	G	T	270	2	0	0.003676	34	0	0	1	0	0	3	0	0	3	0	0	59	0	0	4	0	0	42	0	0	0	1	0	20	0	0	1	0	0	63	0	0	2	0	0	4	0	0	1	0
Chr1	66,526,068	rs137803157	A	C	253	18	0	0.03321	32	2	0	1	0	0	3	0	0	2	1	0	56	3	0	4	0	0	38	4	0	1	0	0	19	1	0	1	0	0	56	7	0	2	0	0	3	0	0	1	0
Chr1	66,532,867	.	C	T	272	1	0	0.001832	34	0	0	1	0	0	3	0	0	2	1	0	59	0	0	4	0	0	42	0	0	1	0	0	20	0	0	1	0	0	63	0	0	2	0	0	5	0	0	1	0
Chr1	66,552,044	.	A	ACACGT	271	2	0	0.003663	34	0	0	1	0	0	3	0	0	3	0	0	59	0	0	4	0	0	42	0	0	1	0	0	20	0	0	1	0	0	63	0	0	2	0	0	5	0	0	1	0
Chr1	66,567,429	.	T	C	270	2	0	0.003676	32	2	0	1	0	0	3	0	0	3	0	0	59	0	0	4	0	0	42	0	0	1	0	0	20	0	0	1	0	0	63	0	0	2	0	0	4	0	0	1	0
Chr1	66,575,976	.	TC	T	242	31	0	0.056777	24	10	0	1	0	0	3	0	0	1	2	0	55	4	0	4	0	0	43	0	0	1	0	0	13	7	0	1	0	0	60	2	0	2	0	0	5	0	0	1	0
Chr1	66,575,979	.	TTC	T	232	40	0	0.073529	19	15	0	0	1	0	3	0	0	2	1	0	54	5	0	4	0	0	43	0	0	1	0	0	14	6	0	1	0	0	55	7	0	2	0	0	3	1	0	1	0
Chr1	66,600,554	.	G	A	271	2	0	0.003663	32	2	0	1	0	0	3	0	0	3	0	0	59	0	0	4	0	0	42	0	0	1	0	0	20	0	0	1	0	0	63	0	0	2	0	0	5	0	0	1	0
Chr1	66,650,004	.	G	A	271	1	0	0.001838	34	0	0	1	0	0	3	0	0	3	0	0	59	0	0	4	0	0	42	0	0	1	0	0	20	0	0	1	0	0	63	0	0	2	0	0	4	0	0	1	0
Chr1	66,653,851	.	T	C	265	8	0	0.014652	34	0	0	1	0	0	3	0	0	3	0	0	59	0	0	4	0	0	43	0	0	1	0	0	19	1	0	1	0	0	63	0	0	2	0	0	4	0	0	1	0
Chr1	66,713,582	.	G	A	273	1	0	0.001825	34	0	0	1	0	0	3	0	0	3	0	0	59	0	0	4	0	0	42	1	0	1	0	0	20	0	0	1	0	0	63	0	0	2	0	0	5	0	0	1	0
Chr1	66,792,503	.	T	G	272	1	0	0.001832	34	0	0	1	0	0	3	0	0	3	0	0	59	0	0	4	0	0	42	0	0	1	0	0	20	0	0	1	0	0	62	1	0	2	0	0	5	0	0	1	0
Chr1	66,811,220	rs385442427	A	C	272	1	0	0.001832	34	0	0	1	0	0	2	1	0	2	0	0	59	0	0	4	0	0	43	0	0	1	0	0	20	0	0	1	0	0	63	0	0	2	0	0	5	0	0	1	0
Chr1	66,913,733	.	A	C	263	9	0	0.016544	33	1	0	1	0	0	3	0	0	3	0	0	59	0	0	4	0	0	39	2	0	1	0	0	20	0	0	1	0	0	57	6	0	2	0	0	5	0	0	1	0
Chr1	66,935,438	.	C	G	270	3	0	0.005495	32	2	0	1	0	0	3	0	0	3	0	0	59	0	0	3	1	0	42	0	0	1	0	0	20	0	0	1	0	0	63	0	0	2	0	0	5	0	0	1	0
Chr1	66,983,644	.	A	G	272	1	0	0.001832	34	0	0	1	0	0	3	0	0	3	0	0	59	0	0	4	0	0	42	0	0	1	0	0	20	0	0	1	0	0	63	0	0	2	0	0	5	0	0	1	0
Chr1	66,989,251	.	A	C	272	1	0	0.001832	34	0	0	1	0	0	3	0	0	3	0	0	59	0	0	4	0	0	42	0	0	1	0	0	19	1	0	1	0	0	63	0	0	2	0	0	5	0	0	1	0
Chr1	67,043,559	.	G	A	269	4	0	0.007326	34	0	0	1	0	0	3	0	0	3	0	0	59	0	0	4	0	0	42	0	0	1	0	0	17	3	0	1	0	0	63	0	0	1	1	0	5	0	0	1	0
Chr1	67,082,869	.	A	C	264	8	0	0.014706	30	4	0	1	0	0	3	0	0	3	0	0	59	0	0	4	0	0	42	0	0	1	0	0	20	0	0	1	0	0	61	2	0	2	0	0	4	1	0	1	0
Chr1	67,088,517	.	C	T	268	1	0	0.001859	34	0	0	1	0	0	3	0	0	3	0	0	59	0	0	4	0	0	42	0	0	1	0	0	19	0	0	1	0	0	61	1	0	2	0	0	3	0	0	1	0
Chr1	67,103,486	.	C	A	270	1	0	0.001845	32	0	0	1	0	0	3	0	0	3	0	0	59	0	0	4	0	0	42	0	0	1	0	0	19	1	0	1	0	0	63	0	0	2	0	0	5	0	0	1	0
Chr1	67,319,508	.	C	T	268	6	0	0.010949	34	0	0	1	0	0	3	0	0	3	0	0	59	0	0	4	0	0	43	0	0	1	0	0	20	0	0	1	0	0	63	0	0	2	0	0	5	0	0	1	0
Chr1	67,373,136	.	A	C	251	18	0	0.033457	31	3	0	0	1	0	3	0	0	3	0	0	55	4	0	4	0	0	40	2	0	1	0	0	18	1	0	1	0	0	59	3	0	2	0	0	2	1	0	1	0
Chr1	67,427,112	.	T	G	272	1	0	0.001832	34	0	0	1	0	0	3	0	0	3	0	0	59	0	0	4	0	0	42	0	0	1	0	0	20	0	0	1	0	0	62	1	0	2	0	0	5	0	0	1	0
Chr1	67,593,642	.	G	T	271	2	0	0.003663	33	1	0	1	0	0	3	0	0	3	0	0	59	0	0	4	0	0	42	0	0	1	0	0	19	1	0	1	0	0	63	0	0	2	0	0	5	0	0	1	0
Chr1	67,593,747	.	T	TC	256	17	0	0.031136	28	6	0	0	1	0	3	0	0	3	0	0	58	1	0	4	0	0	42	0	0	1	0	0	15	5	0	1	0	0	62	1	0	2	0	0	5	0	0	1	0
Chr1	67,593,887	.	C	G	267	6	0	0.010989	34	0	0	0	1	0	3	0	0	3	0	0	55	4	0	4	0	0	42	0	0	1	0	0	19	1	0	1	0	0	63	0	0	2	0	0	5	0	0	1	0
Chr1	67,631,401	.	G	A	269	4	0	0.007326	33	1	0	1	0	0	3	0	0	3	0	0	59	0	0	4	0	0	40	2	0	1	0	0	19	1	0	1	0	0	63	0	0	2	0	0	5	0	0	1	0
Chr1	67,665,454	.	A	C	273	1	0	0.001825	34	0	0	1	0	0	3	0	0	3	0	0	59	0	0	4	0	0	43	0	0	1	0	0	20	0	0	1	0	0	63	0	0	2	0	0	5	0	0	1	0
Chr1	67,665,663	.	C	T	268	4	0	0.007353	32	2	0	1	0	0	3	0	0	3	0	0	59	0	0	4	0	0	42	0	0	1	0	0	19	1	0	1	0	0	63	0	0	2	0	0	4	0	0	1	0
Chr1	67,674,508	rs384831589	T	G	246	26	0	0.047794	32	2	0	1	0	0	3	0	0	3	0	0	48	11	0	4	0	0	42	0	0	1	0	0	17	3	0	1	0	0	57	6	0	2	0	0	4	1	0	1	0
Chr1	68,269,677	.	C	T	260	6	0	0.011278	31	0	0	1	0	0	3	0	0	3	0	0	59	0	0	4	0	0	37	6	0	1	0	0	20	0	0	1	0	0	62	0	0	2	0	0	2	0	0	1	0
Chr1	68,306,471	.	A	T	263	4	0	0.007491	34	0	0	1	0	0	3	0	0	3	0	0	59	0	0	4	0	0	43	0	0	1	0	0	17	3	0	1	0	0	59	1	0	2	0	0	1	0	0	1	0
Chr1	68,611,323	.	T	C	266	1	0	0.001873	31	1	0	1	0	0	3	0	0	3	0	0	59	0	0	4	0	0	43	0	0	1	0	0	18	0	0	1	0	0	62	0	0	2	0	0	4	0	0	1	0
Chr1	68,614,963	.	C	T	267	5	0	0.009191	34	0	0	1	0	0	3	0	0	3	0	0	54	5	0	4	0	0	43	0	0	1	0	0	20	0	0	1	0	0	63	0	0	2	0	0	3	0	0	1	0
Chr1	68,616,557	.	C	G	256	18	0	0.032847	29	5	0	1	0	0	3	0	0	3	0	0	58	1	0	4	0	0	43	0	0	1	0	0	17	3	0	1	0	0	63	0	0	2	0	0	5	0	0	1	0
Chr1	68,659,642	.	G	C	261	11	0	0.020221	33	1	0	1	0	0	3	0	0	3	0	0	55	4	0	4	0	0	43	0	0	1	0	0	20	0	0	1	0	0	62	0	0	2	0	0	4	0	0	1	0
Chr1	68,667,791	.	A	C	248	17	0	0.032075	31	2	0	1	0	0	3	0	0	3	0	0	57	1	0	4	0	0	41	2	0	1	0	0	20	0	0	1	0	0	48	10	0	2	0	0	3	0	0	1	0
Chr1	68,936,939	.	T	C	267	1	0	0.001866	33	0	0	1	0	0	3	0	0	3	0	0	59	0	0	4	0	0	43	0	0	1	0	0	20	0	0	1	0	0	60	0	0	2	0	0	3	0	0	1	0
Chr1	69,394,752	.	C	T	272	1	0	0.001832	34	0	0	1	0	0	3	0	0	3	0	0	59	0	0	4	0	0	42	0	0	1	0	0	20	0	0	1	0	0	62	1	0	2	0	0	5	0	0	1	0
Chr1	69,394,829	rs385781460	T	C	262	11	0	0.020147	34	0	0	1	0	0	3	0	0	3	0	0	48	11	0	4	0	0	42	0	0	1	0	0	20	0	0	1	0	0	63	0	0	2	0	0	5	0	0	1	0
Chr1	69,394,850	.	A	G	272	1	0	0.001832	34	0	0	1	0	0	3	0	0	3	0	0	59	0	0	4	0	0	42	0	0	1	0	0	20	0	0	1	0	0	63	0	0	2	0	0	5	0	0	1	0
Chr1	69,395,015	.	AC	A	250	23	0	0.042125	28	6	0	1	0	0	3	0	0	2	1	0	56	3	0	4	0	0	43	0	0	1	0	0	14	6	0	1	0	0	61	2	0	2	0	0	4	0	0	1	0
Chr1	69,673,871	rs209885271	C	T	259	14	0	0.025641	34	0	0	1	0	0	3	0	0	3	0	0	59	0	0	4	0	0	42	0	0	1	0	0	20	0	0	1	0	0	49	14	0	2	0	0	5	0	0	1	0
Chr1	69,683,256	.	G	A	263	5	0	0.009328	33	0	0	1	0	0	3	0	0	3	0	0	57	2	0	4	0	0	43	0	0	1	0	0	19	1	0	1	0	0	60	2	0	2	0	0	3	0	0	1	0
Chr1	69,732,816	.	C	T	266	3	0	0.005576	33	0	0	1	0	0	3	0	0	3	0	0	59	0	0	2	2	0	43	0	0	1	0	0	19	0	0	1	0	0	62	0	0	2	0	0	3	0	0	0	1
Chr1	69,732,851	rs385250622	G	T	269	1	0	0.001852	34	0	0	1	0	0	3	0	0	3	0	0	59	0	0	4	0	0	43	0	0	1	0	0	19	1	0	1	0	0	62	0	0	2	0	0	2	0	0	1	0
Chr1	69,754,915	.	G	A	264	4	0	0.007463	34	0	0	1	0	0	3	0	0	3	0	0	58	0	0	4	0	0	41	0	0	1	0	0	20	0	0	1	0	0	59	4	0	2	0	0	3	0	0	1	0
Chr1	69,782,311	.	G	T	272	1	0	0.001832	34	0	0	1	0	0	3	0	0	3	0	0	59	0	0	4	0	0	42	0	0	1	0	0	20	0	0	1	0	0	63	0	0	2	0	0	5	0	0	1	0
Chr1	69,940,177	.	T	G	270	4	0	0.007299	34	0	0	1	0	0	3	0	0	3	0	0	59	0	0	4	0	0	40	3	0	1	0	0	20	0	0	1	0	0	62	1	0	2	0	0	5	0	0	1	0
Chr1	69,942,982	.	G	A	272	1	0	0.001832	34	0	0	1	0	0	3	0	0	3	0	0	58	1	0	4	0	0	42	0	0	1	0	0	20	0	0	1	0	0	63	0	0	2	0	0	5	0	0	1	0
Chr1	70,046,031	.	C	A	252	20	0	0.036765	29	5	0	1	0	0	3	0	0	2	1	0	56	3	0	4	0	0	40	2	0	1	0	0	19	1	0	1	0	0	58	5	0	2	0	0	3	1	0	1	0
Chr1	70,070,080	rs210594959	G	A	269	3	0	0.005515	34	0	0	0	1	0	3	0	0	3	0	0	59	0	0	4	0	0	42	0	0	1	0	0	20	0	0	1	0	0	63	0	0	2	0	0	4	0	0	1	0
Chr1	70,070,120	.	C	T	272	2	0	0.00365	34	0	0	1	0	0	3	0	0	3	0	0	59	0	0	4	0	0	43	0	0	1	0	0	18	2	0	1	0	0	63	0	0	2	0	0	5	0	0	1	0
Chr1	70,244,945	.	A	G	263	3	0	0.005639	31	2	0	1	0	0	3	0	0	3	0	0	58	0	0	4	0	0	43	0	0	1	0	0	20	0	0	1	0	0	60	0	0	2	0	0	3	0	0	1	0
Chr1	70,539,246	.	G	C	272	1	0	0.001832	34	0	0	1	0	0	3	0	0	3	0	0	58	1	0	4	0	0	42	0	0	1	0	0	20	0	0	1	0	0	63	0	0	2	0	0	5	0	0	1	0
Chr1	70,697,630	rs378707418	C	T	258	15	0	0.027473	34	0	0	1	0	0	3	0	0	1	2	0	58	1	0	3	1	0	42	0	0	1	0	0	11	9	0	1	0	0	62	1	0	2	0	0	5	0	0	1	0
Chr1	70,697,715	.	A	G	268	5	0	0.009158	34	0	0	1	0	0	3	0	0	3	0	0	59	0	0	4	0	0	42	0	0	1	0	0	16	4	0	1	0	0	63	0	0	2	0	0	5	0	0	1	0
Chr1	71,082,407	.	G	T	272	1	0	0.001832	33	0	0	1	0	0	3	0	0	3	0	0	59	0	0	4	0	0	43	0	0	1	0	0	19	1	0	1	0	0	63	0	0	2	0	0	5	0	0	1	0
Chr1	71,107,208	rs210161567	G	A	262	9	0	0.016605	34	0	0	1	0	0	3	0	0	3	0	0	58	0	0	4	0	0	35	7	0	1	0	0	19	0	0	1	0	0	63	0	0	2	0	0	5	0	0	1	0
Chr1	71,114,409	rs208639685	C	T	267	4	0	0.00738	34	0	0	1	0	0	3	0	0	3	0	0	59	0	0	3	1	0	42	0	0	0	1	0	20	0	0	1	0	0	63	0	0	2	0	0	4	0	0	1	0
Chr1	71,210,065	.	C	A	262	6	0	0.011194	32	0	0	1	0	0	3	0	0	3	0	0	57	2	0	4	0	0	43	0	0	1	0	0	19	1	0	1	0	0	60	0	0	2	0	0	4	0	0	1	0
Chr1	71,213,762	.	C	T	265	2	0	0.003745	32	1	0	1	0	0	3	0	0	3	0	0	57	0	0	4	0	0	43	0	0	1	0	0	20	0	0	1	0	0	62	0	0	2	0	0	2	0	0	1	0
Chr1	71,434,042	.	C	T	238	34	0	0.0625	24	10	0	1	0	0	2	1	0	1	2	0	56	2	0	4	0	0	41	1	0	0	1	0	16	4	0	1	0	0	57	6	0	2	0	0	4	1	0	1	0
Chr1	71,655,159	rs133559280	A	G	265	8	0	0.014652	34	0	0	1	0	0	3	0	0	3	0	0	59	0	0	2	2	0	42	0	0	1	0	0	20	0	0	1	0	0	63	0	0	2	0	0	5	0	0	1	0
Chr1	71,697,349	rs380513596	T	C	248	11	0	0.021236	31	3	0	1	0	0	3	0	0	3	0	0	56	1	0	2	2	0	37	3	0	1	0	0	19	1	0	1	0	0	59	1	0	1	0	0	3	0	0	1	0
Chr1	71,697,880	.	G	A	266	5	0	0.009225	33	0	0	1	0	0	3	0	0	3	0	0	59	0	0	4	0	0	42	0	0	1	0	0	19	0	0	1	0	0	63	0	0	2	0	0	5	0	0	1	0
Chr1	71,980,770	.	T	G	272	1	0	0.001832	33	1	0	1	0	0	3	0	0	3	0	0	59	0	0	4	0	0	42	0	0	1	0	0	20	0	0	1	0	0	63	0	0	2	0	0	5	0	0	1	0
Chr1	72,025,622	rs382744053	G	A	262	5	0	0.009363	34	0	0	1	0	0	3	0	0	3	0	0	57	1	0	3	1	0	41	1	0	1	0	0	18	2	0	1	0	0	60	0	0	2	0	0	5	0	0	1	0
Chr1	72,028,764	.	C	T	272	1	0	0.001832	33	1	0	1	0	0	3	0	0	3	0	0	59	0	0	4	0	0	43	0	0	1	0	0	20	0	0	1	0	0	63	0	0	2	0	0	4	0	0	1	0
Chr1	72,216,869	.	A	C	260	13	0	0.02381	34	0	0	1	0	0	3	0	0	3	0	0	59	0	0	4	0	0	36	6	0	1	0	0	20	0	0	1	0	0	57	6	0	2	0	0	5	0	0	1	0
Chr1	72,477,217	rs384388078	G	T	253	17	0	0.031481	26	6	0	1	0	0	1	2	0	3	0	0	59	0	0	2	2	0	42	0	0	1	0	0	15	5	0	1	0	0	62	1	0	2	0	0	4	0	0	1	0
Chr1	72,709,145	.	G	T	259	5	0	0.00947	33	0	0	1	0	0	3	0	0	2	0	0	59	0	0	4	0	0	38	4	0	1	0	0	20	0	0	1	0	0	59	0	0	2	0	0	3	0	0	1	0
Chr1	72,821,919	.	G	C	272	1	0	0.001832	34	0	0	1	0	0	3	0	0	3	0	0	59	0	0	4	0	0	42	0	0	1	0	0	19	1	0	1	0	0	63	0	0	2	0	0	5	0	0	1	0
Chr1	72,866,716	.	G	A	260	13	0	0.02381	33	1	0	1	0	0	3	0	0	3	0	0	58	1	0	4	0	0	41	1	0	1	0	0	20	0	0	1	0	0	55	8	0	2	0	0	5	0	0	1	0
Chr1	72,866,716	.	G	A	260	13	0	0.02381	33	1	0	1	0	0	3	0	0	3	0	0	58	1	0	4	0	0	41	1	0	1	0	0	20	0	0	1	0	0	55	8	0	2	0	0	5	0	0	1	0
Chr1	72,866,719	.	G	A	253	20	0	0.03663	30	4	0	1	0	0	3	0	0	3	0	0	58	1	0	4	0	0	41	1	0	1	0	0	18	2	0	1	0	0	54	9	0	2	0	0	3	2	0	1	0
Chr1	72,866,719	.	G	A	253	20	0	0.03663	30	4	0	1	0	0	3	0	0	3	0	0	58	1	0	4	0	0	41	1	0	1	0	0	18	2	0	1	0	0	54	9	0	2	0	0	3	2	0	1	0
Chr1	73,484,622	.	G	T	253	17	0	0.031481	31	3	0	1	0	0	3	0	0	3	0	0	57	2	0	4	0	0	40	2	0	1	0	0	16	4	0	1	0	0	58	5	0	2	0	0	2	1	0	1	0
Chr1	73,487,693	.	G	A	266	3	0	0.005576	32	0	0	1	0	0	3	0	0	3	0	0	59	0	0	4	0	0	42	0	0	1	0	0	20	0	0	1	0	0	63	0	0	1	1	0	4	0	0	1	0
Chr1	73,499,744	.	G	A	271	2	0	0.003663	32	2	0	1	0	0	3	0	0	3	0	0	59	0	0	4	0	0	43	0	0	1	0	0	19	0	0	1	0	0	63	0	0	2	0	0	5	0	0	1	0
Chr1	73,502,912	.	A	C	263	9	0	0.016544	31	2	0	1	0	0	3	0	0	3	0	0	58	1	0	4	0	0	41	1	0	1	0	0	20	0	0	1	0	0	60	3	0	2	0	0	4	1	0	1	0
Chr1	73,504,936	.	A	C	268	5	0	0.009158	33	1	0	1	0	0	2	1	0	3	0	0	59	0	0	4	0	0	41	1	0	1	0	0	20	0	0	0	1	0	63	0	0	2	0	0	4	1	0	1	0
Chr1	73,518,804	.	T	C	268	5	0	0.009158	34	0	0	1	0	0	0	3	0	3	0	0	59	0	0	4	0	0	42	1	0	1	0	0	19	0	0	0	1	0	63	0	0	2	0	0	5	0	0	1	0
Chr1	73,741,502	.	G	T	240	20	0	0.038462	32	2	0	1	0	0	3	0	0	3	0	0	54	3	0	4	0	0	37	3	0	1	0	0	16	4	0	1	0	0	52	3	0	2	0	0	3	1	0	1	0
Chr1	73,801,579	.	C	T	257	8	0	0.015094	30	4	0	1	0	0	3	0	0	2	0	0	57	2	0	4	0	0	43	0	0	1	0	0	18	1	0	1	0	0	61	0	0	2	0	0	3	0	0	1	0
Chr1	73,801,655	.	G	T	270	2	0	0.003676	33	1	0	1	0	0	3	0	0	3	0	0	58	1	0	4	0	0	43	0	0	1	0	0	20	0	0	1	0	0	62	0	0	2	0	0	4	0	0	1	0
Chr1	73,974,811	.	A	C	233	16	0	0.032129	28	6	0	1	0	0	3	0	0	2	0	0	52	2	0	4	0	0	39	0	0	1	0	0	18	1	0	1	0	0	48	5	0	2	0	0	1	0	0	1	0
Chr1	73,974,811	.	A	C	233	16	0	0.032129	28	6	0	1	0	0	3	0	0	2	0	0	52	2	0	4	0	0	39	0	0	1	0	0	18	1	0	1	0	0	48	5	0	2	0	0	1	0	0	1	0
Chr1	74,606,968	.	T	C	266	4	0	0.007407	33	0	0	1	0	0	3	0	0	3	0	0	59	0	0	4	0	0	42	0	0	1	0	0	20	0	0	1	0	0	63	0	0	2	0	0	3	0	0	1	0
Chr1	74,712,866	.	G	C	271	2	0	0.003663	34	0	0	1	0	0	3	0	0	1	2	0	59	0	0	4	0	0	42	0	0	1	0	0	20	0	0	1	0	0	63	0	0	2	0	0	5	0	0	1	0
Chr1	74,733,919	.	G	A	270	3	0	0.005495	34	0	0	1	0	0	3	0	0	3	0	0	59	0	0	4	0	0	42	0	0	1	0	0	19	1	0	1	0	0	63	0	0	2	0	0	5	0	0	1	0
Chr1	74,760,371	.	T	A	271	1	0	0.001838	34	0	0	1	0	0	3	0	0	3	0	0	58	1	0	4	0	0	42	0	0	1	0	0	20	0	0	1	0	0	63	0	0	2	0	0	4	0	0	1	0
Chr1	76,671,343	.	T	C	272	1	0	0.001832	34	0	0	1	0	0	3	0	0	3	0	0	59	0	0	4	0	0	42	0	0	1	0	0	20	0	0	1	0	0	63	0	0	2	0	0	4	1	0	1	0
Chr1	76,997,650	.	G	A	271	2	0	0.003663	34	0	0	1	0	0	3	0	0	3	0	0	59	0	0	4	0	0	42	0	0	1	0	0	20	0	0	1	0	0	63	0	0	2	0	0	5	0	0	1	0
Chr1	76,999,203	.	C	T	255	17	0	0.03125	29	4	0	0	1	0	3	0	0	3	0	0	51	8	0	3	1	0	42	0	0	1	0	0	18	2	0	1	0	0	63	0	0	2	0	0	5	0	0	1	0
Chr1	77,001,226	.	G	A	259	14	0	0.025641	34	0	0	1	0	0	2	1	0	3	0	0	59	0	0	4	0	0	31	11	0	1	0	0	19	1	0	1	0	0	63	0	0	2	0	0	5	0	0	1	0
Chr1	77,210,225	.	T	C	254	19	0	0.034799	32	2	0	1	0	0	3	0	0	2	1	0	57	2	0	4	0	0	40	2	0	1	0	0	20	0	0	1	0	0	52	11	0	2	0	0	4	1	0	1	0
Chr1	77,226,485	.	A	C	270	2	0	0.003676	34	0	0	1	0	0	3	0	0	3	0	0	59	0	0	2	2	0	42	0	0	1	0	0	20	0	0	1	0	0	63	0	0	2	0	0	4	0	0	1	0
Chr1	77,229,235	.	C	T	270	3	0	0.005495	31	3	0	1	0	0	3	0	0	3	0	0	59	0	0	4	0	0	42	0	0	1	0	0	20	0	0	1	0	0	63	0	0	2	0	0	5	0	0	1	0
Chr1	77,229,235	.	C	T	270	3	0	0.005495	31	3	0	1	0	0	3	0	0	3	0	0	59	0	0	4	0	0	42	0	0	1	0	0	20	0	0	1	0	0	63	0	0	2	0	0	5	0	0	1	0
Chr1	77,472,202	.	C	A	263	7	0	0.012963	31	2	0	1	0	0	3	0	0	3	0	0	58	1	0	4	0	0	42	0	0	1	0	0	20	0	0	1	0	0	58	4	0	2	0	0	5	0	0	1	0
Chr1	78,728,562	.	G	A	270	1	0	0.001845	32	1	0	1	0	0	3	0	0	3	0	0	59	0	0	4	0	0	42	0	0	1	0	0	20	0	0	1	0	0	62	0	0	2	0	0	5	0	0	1	0
Chr1	79,230,002	.	G	A	272	1	0	0.001832	34	0	0	1	0	0	3	0	0	3	0	0	59	0	0	4	0	0	41	1	0	1	0	0	20	0	0	1	0	0	63	0	0	2	0	0	5	0	0	1	0
Chr1	79,326,477	rs209776233	T	C	268	2	0	0.003704	31	0	0	1	0	0	3	0	0	3	0	0	59	0	0	4	0	0	42	0	0	1	0	0	20	0	0	1	0	0	61	2	0	2	0	0	5	0	0	1	0
Chr1	80,195,067	.	T	C	243	17	0	0.032692	28	4	0	1	0	0	1	2	0	3	0	0	56	1	0	2	2	0	42	1	0	1	0	0	14	3	0	1	0	0	60	2	0	2	0	0	1	0	0	1	0
Chr1	80,197,363	.	A	C	245	23	0	0.04291	27	7	0	1	0	0	2	1	0	3	0	0	53	5	0	4	0	0	42	1	0	1	0	0	16	3	0	1	0	0	58	4	0	2	0	0	2	0	0	1	0
Chr1	81,112,501	.	C	A	270	3	0	0.005495	34	0	0	1	0	0	3	0	0	3	0	0	59	0	0	4	0	0	42	0	0	1	0	0	19	1	0	1	0	0	63	0	0	2	0	0	5	0	0	1	0
Chr1	81,112,501	.	C	A	270	3	0	0.005495	34	0	0	1	0	0	3	0	0	3	0	0	59	0	0	4	0	0	42	0	0	1	0	0	19	1	0	1	0	0	63	0	0	2	0	0	5	0	0	1	0
Chr1	81,113,904	.	C	T	272	1	0	0.001832	34	0	0	1	0	0	3	0	0	3	0	0	59	0	0	4	0	0	42	0	0	1	0	0	20	0	0	1	0	0	63	0	0	2	0	0	5	0	0	1	0
Chr1	81,113,904	.	C	T	272	1	0	0.001832	34	0	0	1	0	0	3	0	0	3	0	0	59	0	0	4	0	0	42	0	0	1	0	0	20	0	0	1	0	0	63	0	0	2	0	0	5	0	0	1	0
Chr1	81,166,278	rs211310361	C	T	264	7	0	0.012915	33	1	0	1	0	0	3	0	0	3	0	0	58	0	0	4	0	0	40	2	0	0	1	0	20	0	0	1	0	0	63	0	0	2	0	0	4	0	0	1	0
Chr1	81,268,451	.	C	T	272	1	0	0.001832	33	1	0	1	0	0	3	0	0	3	0	0	59	0	0	4	0	0	42	0	0	1	0	0	20	0	0	1	0	0	63	0	0	2	0	0	5	0	0	1	0
Chr1	81,568,854	rs380914007	C	T	265	7	0	0.012868	33	0	0	1	0	0	3	0	0	3	0	0	53	6	0	4	0	0	43	0	0	1	0	0	20	0	0	1	0	0	63	0	0	2	0	0	4	0	0	1	0
Chr1	81,849,058	rs378172975	C	T	245	28	0	0.051282	34	0	0	1	0	0	1	2	0	3	0	0	47	12	0	4	0	0	39	3	0	1	0	0	14	6	0	1	0	0	62	1	0	2	0	0	5	0	0	1	0
Chr1	81,849,189	.	G	A	270	3	0	0.005495	34	0	0	1	0	0	3	0	0	3	0	0	59	0	0	2	2	0	42	0	0	1	0	0	20	0	0	1	0	0	62	1	0	2	0	0	5	0	0	1	0
Chr1	81,849,189	.	G	A	270	3	0	0.005495	34	0	0	1	0	0	3	0	0	3	0	0	59	0	0	2	2	0	42	0	0	1	0	0	20	0	0	1	0	0	62	1	0	2	0	0	5	0	0	1	0
Chr1	81,849,205	.	G	A	271	2	0	0.003663	34	0	0	1	0	0	3	0	0	3	0	0	59	0	0	4	0	0	42	0	0	1	0	0	20	0	0	1	0	0	63	0	0	2	0	0	5	0	0	1	0
Chr1	81,849,205	.	G	A	271	2	0	0.003663	34	0	0	1	0	0	3	0	0	3	0	0	59	0	0	4	0	0	42	0	0	1	0	0	20	0	0	1	0	0	63	0	0	2	0	0	5	0	0	1	0
Chr1	81,854,838	.	C	T	272	1	0	0.001832	34	0	0	1	0	0	3	0	0	3	0	0	59	0	0	4	0	0	42	0	0	1	0	0	20	0	0	1	0	0	62	1	0	2	0	0	5	0	0	1	0
Chr1	81,859,767	.	C	T	272	1	0	0.001832	34	0	0	1	0	0	3	0	0	2	0	0	58	1	0	4	0	0	43	0	0	1	0	0	20	0	0	1	0	0	63	0	0	2	0	0	5	0	0	1	0
Chr1	81,859,767	.	C	T	272	1	0	0.001832	34	0	0	1	0	0	3	0	0	2	0	0	58	1	0	4	0	0	43	0	0	1	0	0	20	0	0	1	0	0	63	0	0	2	0	0	5	0	0	1	0
Chr1	81,859,812	.	C	CT	248	24	0	0.044118	28	6	0	1	0	0	3	0	0	3	0	0	56	3	0	4	0	0	42	0	0	1	0	0	17	3	0	1	0	0	62	1	0	2	0	0	4	0	0	1	0
Chr1	82,210,492	.	G	A	262	3	0	0.00566	34	0	0	1	0	0	3	0	0	2	0	0	59	0	0	4	0	0	42	0	0	1	0	0	18	1	0	1	0	0	60	0	0	2	0	0	2	0	0	1	0
Chr1	82,509,758	.	C	T	270	4	0	0.007299	34	0	0	1	0	0	3	0	0	3	0	0	59	0	0	4	0	0	42	1	0	1	0	0	20	0	0	1	0	0	60	3	0	2	0	0	5	0	0	1	0
Chr1	82,510,055	.	C	T	270	1	0	0.001845	33	0	0	1	0	0	3	0	0	3	0	0	59	0	0	4	0	0	43	0	0	1	0	0	19	1	0	1	0	0	62	0	0	2	0	0	4	0	0	1	0
Chr1	82,520,294	.	C	T	271	3	0	0.005474	34	0	0	1	0	0	3	0	0	3	0	0	59	0	0	4	0	0	43	0	0	1	0	0	20	0	0	1	0	0	61	2	0	2	0	0	5	0	0	1	0
Chr1	82,987,696	.	G	A	268	4	0	0.007353	34	0	0	1	0	0	3	0	0	3	0	0	59	0	0	4	0	0	38	4	0	1	0	0	20	0	0	1	0	0	63	0	0	2	0	0	4	0	0	1	0
Chr1	83,091,286	.	T	TG	245	28	0	0.051282	22	12	0	1	0	0	3	0	0	2	1	0	58	1	0	4	0	0	42	1	0	1	0	0	17	3	0	1	0	0	61	2	0	2	0	0	3	1	0	1	0
Chr1	83,207,308	rs207730999	G	C	263	1	0	0.001894	31	0	0	1	0	0	3	0	0	2	0	0	59	0	0	4	0	0	42	0	0	1	0	0	19	0	0	1	0	0	62	1	0	2	0	0	3	0	0	1	0
Chr1	83,342,502	.	AG	A	247	27	0	0.04927	27	7	0	1	0	0	3	0	0	3	0	0	55	4	0	4	0	0	43	0	0	1	0	0	16	4	0	1	0	0	61	2	0	2	0	0	5	0	0	1	0
Chr1	83,342,761	.	G	A	272	1	0	0.001832	34	0	0	1	0	0	3	0	0	3	0	0	59	0	0	4	0	0	43	0	0	1	0	0	20	0	0	1	0	0	61	1	0	2	0	0	5	0	0	1	0
Chr1	83,450,689	rs382202399	T	C	243	25	0	0.046642	28	5	0	1	0	0	3	0	0	2	1	0	58	0	0	4	0	0	38	4	0	1	0	0	19	1	0	1	0	0	63	0	0	2	0	0	3	0	0	1	0
Chr1	83,477,818	.	G	A	271	2	0	0.003663	33	1	0	1	0	0	3	0	0	3	0	0	59	0	0	4	0	0	42	1	0	1	0	0	20	0	0	1	0	0	62	0	0	2	0	0	5	0	0	1	0
Chr1	83,479,013	.	G	A	250	23	0	0.042125	33	0	0	1	0	0	3	0	0	3	0	0	59	0	0	4	0	0	43	0	0	1	0	0	20	0	0	0	1	0	41	22	0	2	0	0	5	0	0	1	0
Chr1	83,549,882	.	G	T	258	13	0	0.023985	33	1	0	1	0	0	3	0	0	3	0	0	58	0	0	4	0	0	42	1	0	1	0	0	20	0	0	1	0	0	53	9	0	1	1	0	4	0	0	1	0
Chr1	83,587,973	rs211132055	C	T	223	45	0	0.083955	33	0	0	1	0	0	1	2	0	3	0	0	46	13	0	2	2	0	25	18	0	1	0	0	20	0	0	1	0	0	53	10	0	2	0	0	3	0	0	1	0
Chr1	83,602,713	.	A	C	267	1	0	0.001866	33	1	0	1	0	0	3	0	0	2	0	0	59	0	0	4	0	0	43	0	0	1	0	0	20	0	0	1	0	0	61	0	0	2	0	0	3	0	0	1	0
Chr1	83,620,782	.	T	G	265	8	0	0.014652	33	1	0	1	0	0	3	0	0	3	0	0	58	1	0	4	0	0	43	0	0	1	0	0	19	0	0	1	0	0	61	2	0	2	0	0	4	1	0	0	1
Chr1	83,643,699	.	C	T	269	2	0	0.00369	32	0	0	1	0	0	3	0	0	3	0	0	57	2	0	4	0	0	43	0	0	1	0	0	20	0	0	1	0	0	63	0	0	2	0	0	4	0	0	1	0
Chr1	83,648,250	rs384232840	G	T	269	4	0	0.007326	33	1	0	1	0	0	3	0	0	3	0	0	59	0	0	4	0	0	41	1	0	1	0	0	20	0	0	1	0	0	63	0	0	2	0	0	5	0	0	1	0
Chr1	83,677,450	.	G	T	265	1	0	0.00188	31	1	0	1	0	0	3	0	0	3	0	0	58	0	0	4	0	0	42	0	0	1	0	0	18	0	0	1	0	0	63	0	0	2	0	0	3	0	0	1	0
Chr1	83,765,132	.	T	G	268	6	0	0.010949	34	0	0	1	0	0	3	0	0	3	0	0	58	1	0	4	0	0	38	5	0	1	0	0	20	0	0	1	0	0	63	0	0	2	0	0	5	0	0	1	0
Chr1	83,791,727	.	G	A	268	3	0	0.005535	31	3	0	1	0	0	3	0	0	3	0	0	59	0	0	4	0	0	42	0	0	1	0	0	20	0	0	1	0	0	63	0	0	2	0	0	3	0	0	1	0
Chr1	83,932,147	.	T	G	269	4	0	0.007326	33	0	0	1	0	0	3	0	0	2	1	0	59	0	0	4	0	0	43	0	0	1	0	0	20	0	0	1	0	0	61	2	0	2	0	0	5	0	0	1	0
Chr1	83,934,844	rs137010799	T	C	254	17	0	0.031365	32	2	0	1	0	0	3	0	0	3	0	0	58	1	0	3	1	0	40	2	0	1	0	0	20	0	0	1	0	0	52	11	0	2	0	0	3	0	0	1	0
Chr1	83,962,407	rs380277667	G	A	269	3	0	0.005515	34	0	0	1	0	0	3	0	0	3	0	0	56	3	0	4	0	0	42	0	0	1	0	0	20	0	0	1	0	0	62	0	0	2	0	0	5	0	0	1	0
Chr1	83,974,784	rs385651638	G	A	272	1	0	0.001832	33	1	0	1	0	0	3	0	0	3	0	0	59	0	0	4	0	0	42	0	0	1	0	0	20	0	0	1	0	0	63	0	0	2	0	0	5	0	0	1	0
Chr1	84,374,123	.	C	G	261	12	0	0.021978	29	5	0	1	0	0	3	0	0	1	2	0	57	2	0	4	0	0	42	0	0	1	0	0	20	0	0	1	0	0	60	3	0	2	0	0	5	0	0	1	0
Chr1	84,428,186	.	A	C	259	14	0	0.025641	31	3	0	1	0	0	3	0	0	2	1	0	55	4	0	4	0	0	41	1	0	1	0	0	18	2	0	1	0	0	63	0	0	2	0	0	4	1	0	1	0
Chr1	84,428,190	.	T	C	251	22	0	0.040293	31	3	0	1	0	0	3	0	0	2	1	0	56	3	0	4	0	0	39	3	0	1	0	0	18	2	0	1	0	0	58	5	0	2	0	0	3	2	0	1	0
Chr1	84,459,908	rs385754714	T	A	256	17	0	0.031136	28	6	0	1	0	0	3	0	0	3	0	0	54	5	0	4	0	0	42	0	0	1	0	0	15	5	0	1	0	0	63	0	0	2	0	0	5	0	0	1	0
Chr1	84,469,481	.	A	C	259	15	0	0.027372	34	0	0	1	0	0	3	0	0	3	0	0	59	0	0	4	0	0	43	0	0	1	0	0	20	0	0	1	0	0	49	14	0	2	0	0	5	0	0	1	0
Chr1	84,469,483	.	T	C	273	1	0	0.001825	34	0	0	1	0	0	3	0	0	3	0	0	58	1	0	4	0	0	43	0	0	1	0	0	20	0	0	1	0	0	63	0	0	2	0	0	5	0	0	1	0
Chr1	84,498,485	rs383251469	G	A	266	7	0	0.012821	34	0	0	1	0	0	3	0	0	3	0	0	55	4	0	2	2	0	42	0	0	1	0	0	19	1	0	1	0	0	63	0	0	2	0	0	5	0	0	1	0
Chr1	84,536,513	.	C	T	272	1	0	0.001832	34	0	0	1	0	0	3	0	0	3	0	0	59	0	0	4	0	0	43	0	0	1	0	0	20	0	0	1	0	0	62	1	0	2	0	0	4	0	0	1	0
Chr1	84,582,494	.	G	A	266	7	0	0.012821	30	4	0	1	0	0	3	0	0	1	2	0	59	0	0	4	0	0	42	0	0	1	0	0	19	1	0	1	0	0	63	0	0	2	0	0	5	0	0	1	0
Chr1	86,984,469	.	T	C	270	3	0	0.005495	34	0	0	1	0	0	3	0	0	3	0	0	59	0	0	4	0	0	42	0	0	1	0	0	20	0	0	1	0	0	63	0	0	2	0	0	5	0	0	1	0
Chr1	86,984,469	.	T	C	270	3	0	0.005495	34	0	0	1	0	0	3	0	0	3	0	0	59	0	0	4	0	0	42	0	0	1	0	0	20	0	0	1	0	0	63	0	0	2	0	0	5	0	0	1	0
Chr1	86,990,286	.	G	T	258	13	0	0.023985	33	0	0	1	0	0	3	0	0	3	0	0	56	2	0	4	0	0	42	1	0	1	0	0	19	1	0	1	0	0	57	6	0	2	0	0	5	0	0	1	0
Chr1	86,990,286	.	G	T	258	13	0	0.023985	33	0	0	1	0	0	3	0	0	3	0	0	56	2	0	4	0	0	42	1	0	1	0	0	19	1	0	1	0	0	57	6	0	2	0	0	5	0	0	1	0
Chr1	86,992,100	.	G	T	272	1	0	0.001832	34	0	0	1	0	0	3	0	0	3	0	0	59	0	0	4	0	0	42	0	0	1	0	0	20	0	0	1	0	0	63	0	0	2	0	0	5	0	0	1	0
Chr1	87,911,694	.	T	A	258	13	0	0.023985	30	4	0	1	0	0	3	0	0	3	0	0	57	2	0	4	0	0	41	1	0	1	0	0	17	3	0	1	0	0	63	0	0	2	0	0	3	0	0	1	0
Chr1	88,111,667	.	G	C	268	2	0	0.003704	33	0	0	1	0	0	3	0	0	3	0	0	58	0	0	4	0	0	42	0	0	1	0	0	20	0	0	1	0	0	63	0	0	2	0	0	4	0	0	1	0
Chr1	88,367,966	.	A	C	247	26	0	0.047619	25	9	0	1	0	0	3	0	0	2	1	0	57	2	0	3	1	0	42	1	0	1	0	0	16	4	0	1	0	0	57	5	0	2	0	0	4	1	0	1	0
Chr1	88,493,824	.	GCACT	G	258	15	0	0.027473	31	3	0	0	1	0	3	0	0	3	0	0	58	1	0	4	0	0	42	0	0	1	0	0	16	4	0	1	0	0	62	1	0	2	0	0	5	0	0	1	0
Chr1	88,495,126	.	TA	T	238	33	0	0.060886	23	11	0	0	1	0	3	0	0	3	0	0	56	3	0	4	0	0	41	1	0	1	0	0	16	4	0	1	0	0	61	2	0	2	0	0	2	1	0	1	0
Chr1	95,041,670	.	A	G	269	3	0	0.005515	34	0	0	1	0	0	1	2	0	3	0	0	59	0	0	4	0	0	42	0	0	1	0	0	19	1	0	1	0	0	63	0	0	2	0	0	4	0	0	1	0
Chr1	95,269,287	.	T	G	223	48	0	0.088561	24	10	0	1	0	0	2	1	0	2	1	0	55	4	0	3	1	0	39	3	0	1	0	0	16	4	0	1	0	0	45	18	0	2	0	0	1	2	0	1	0
Chr1	95,294,630	.	A	G	271	1	0	0.001838	34	0	0	1	0	0	3	0	0	3	0	0	59	0	0	4	0	0	42	0	0	1	0	0	20	0	0	1	0	0	62	1	0	2	0	0	4	0	0	1	0
Chr1	95,523,700	.	G	A	271	2	0	0.003663	34	0	0	0	1	0	3	0	0	3	0	0	59	0	0	4	0	0	42	0	0	1	0	0	19	1	0	1	0	0	63	0	0	2	0	0	5	0	0	1	0
Chr1	95,765,541	.	C	T	270	3	0	0.005495	33	1	0	1	0	0	3	0	0	3	0	0	59	0	0	4	0	0	42	0	0	1	0	0	20	0	0	1	0	0	62	1	0	2	0	0	5	0	0	1	0
Chr1	95,796,040	.	C	A	248	14	0	0.026718	32	2	0	1	0	0	3	0	0	3	0	0	57	2	0	4	0	0	40	2	0	1	0	0	17	2	0	1	0	0	54	2	0	2	0	0	1	1	0	1	0
Chr1	95,796,303	.	G	T	265	2	0	0.003745	33	0	0	1	0	0	3	0	0	3	0	0	58	0	0	4	0	0	42	1	0	1	0	0	17	1	0	1	0	0	61	0	0	2	0	0	4	0	0	1	0
Chr1	95,904,857	rs208876024	C	T	270	3	0	0.005495	34	0	0	1	0	0	3	0	0	3	0	0	59	0	0	4	0	0	43	0	0	1	0	0	20	0	0	1	0	0	60	3	0	2	0	0	4	0	0	1	0
Chr1	96,407,127	.	T	C	272	1	0	0.001832	34	0	0	1	0	0	3	0	0	3	0	0	58	1	0	4	0	0	42	0	0	1	0	0	20	0	0	1	0	0	63	0	0	2	0	0	5	0	0	1	0
Chr1	96,407,127	.	T	C	272	1	0	0.001832	34	0	0	1	0	0	3	0	0	3	0	0	58	1	0	4	0	0	42	0	0	1	0	0	20	0	0	1	0	0	63	0	0	2	0	0	5	0	0	1	0
Chr1	96,572,678	.	C	T	269	2	0	0.00369	34	0	0	1	0	0	3	0	0	3	0	0	59	0	0	3	1	0	42	0	0	1	0	0	20	0	0	1	0	0	61	1	0	2	0	0	4	0	0	1	0
Chr1	97,729,960	.	G	A	270	2	0	0.003676	34	0	0	1	0	0	3	0	0	3	0	0	59	0	0	2	2	0	43	0	0	1	0	0	20	0	0	1	0	0	62	0	0	2	0	0	4	0	0	1	0
Chr1	97,731,808	.	G	A	268	1	0	0.001859	32	0	0	1	0	0	3	0	0	3	0	0	59	0	0	4	0	0	42	0	0	1	0	0	19	0	0	1	0	0	63	0	0	2	0	0	5	0	0	0	1
Chr1	97,731,812	.	T	G	259	12	0	0.02214	31	1	0	1	0	0	3	0	0	3	0	0	57	2	0	4	0	0	40	2	0	1	0	0	19	1	0	1	0	0	58	5	0	2	0	0	5	0	0	1	0
Chr1	97,761,911	.	C	T	266	4	0	0.007407	31	3	0	1	0	0	3	0	0	3	0	0	58	0	0	4	0	0	43	0	0	1	0	0	19	0	0	1	0	0	63	0	0	1	1	0	4	0	0	1	0
Chr1	97,802,675	rs137067709	T	G	241	26	0	0.048689	27	7	0	1	0	0	3	0	0	3	0	0	55	4	0	4	0	0	40	2	0	1	0	0	17	2	0	1	0	0	52	7	0	2	0	0	4	0	0	1	0
Chr1	97,842,526	.	G	C	261	10	0	0.01845	33	1	0	1	0	0	3	0	0	3	0	0	56	2	0	3	0	0	42	0	0	1	0	0	17	3	0	1	0	0	63	0	0	2	0	0	5	0	0	1	0
Chr1	98,072,182	rs132924548	T	A	253	20	0	0.03663	24	10	0	1	0	0	2	1	0	3	0	0	59	0	0	4	0	0	42	0	0	1	0	0	18	2	0	1	0	0	63	0	0	2	0	0	5	0	0	1	0
Chr1	98,202,465	.	A	C	244	28	0	0.051471	27	7	0	1	0	0	3	0	0	2	1	0	54	5	0	4	0	0	39	3	0	1	0	0	13	7	0	1	0	0	58	4	0	2	0	0	5	0	0	1	0
Chr1	98,202,487	.	C	A	258	13	0	0.023985	33	1	0	1	0	0	3	0	0	2	1	0	58	1	0	4	0	0	40	2	0	1	0	0	20	0	0	1	0	0	54	8	0	2	0	0	4	0	0	1	0
Chr1	98,236,922	.	A	C	271	1	0	0.001838	33	1	0	1	0	0	3	0	0	3	0	0	59	0	0	4	0	0	43	0	0	1	0	0	20	0	0	1	0	0	62	0	0	2	0	0	4	0	0	1	0
Chr1	98,303,768	.	T	C	273	1	0	0.001825	34	0	0	1	0	0	3	0	0	3	0	0	59	0	0	4	0	0	43	0	0	1	0	0	20	0	0	1	0	0	62	1	0	2	0	0	5	0	0	1	0
Chr1	98,367,161	.	C	A	269	3	0	0.005515	34	0	0	1	0	0	3	0	0	3	0	0	59	0	0	4	0	0	39	3	0	1	0	0	20	0	0	1	0	0	63	0	0	2	0	0	4	0	0	1	0
Chr1	99,124,852	.	C	A	258	14	0	0.025735	30	4	0	1	0	0	3	0	0	3	0	0	57	2	0	4	0	0	42	0	0	1	0	0	17	3	0	1	0	0	60	3	0	2	0	0	4	0	0	1	0
Chr1	100,215,320	.	A	C	272	1	0	0.001832	34	0	0	1	0	0	3	0	0	3	0	0	59	0	0	4	0	0	42	0	0	1	0	0	19	1	0	1	0	0	63	0	0	2	0	0	5	0	0	1	0
Chr1	100,215,320	.	A	C	272	1	0	0.001832	34	0	0	1	0	0	3	0	0	3	0	0	59	0	0	4	0	0	42	0	0	1	0	0	19	1	0	1	0	0	63	0	0	2	0	0	5	0	0	1	0
Chr1	100,215,320	.	A	C	272	1	0	0.001832	34	0	0	1	0	0	3	0	0	3	0	0	59	0	0	4	0	0	42	0	0	1	0	0	19	1	0	1	0	0	63	0	0	2	0	0	5	0	0	1	0
Chr1	100,223,235	.	C	A	268	2	0	0.003704	33	1	0	1	0	0	3	0	0	3	0	0	59	0	0	4	0	0	43	0	0	1	0	0	20	0	0	1	0	0	61	0	0	2	0	0	2	1	0	1	0
Chr1	100,223,235	.	C	A	268	2	0	0.003704	33	1	0	1	0	0	3	0	0	3	0	0	59	0	0	4	0	0	43	0	0	1	0	0	20	0	0	1	0	0	61	0	0	2	0	0	2	1	0	1	0
Chr1	100,348,689	.	CT	C	261	11	0	0.020221	31	3	0	1	0	0	3	0	0	3	0	0	57	2	0	4	0	0	42	0	0	1	0	0	18	2	0	1	0	0	61	2	0	2	0	0	4	0	0	1	0
Chr1	100,659,631	.	G	A	273	1	0	0.001825	34	0	0	1	0	0	3	0	0	3	0	0	59	0	0	4	0	0	43	0	0	1	0	0	20	0	0	1	0	0	63	0	0	2	0	0	4	1	0	1	0
Chr1	100,736,480	.	C	T	272	1	0	0.001832	34	0	0	1	0	0	3	0	0	3	0	0	59	0	0	4	0	0	42	0	0	1	0	0	20	0	0	1	0	0	63	0	0	2	0	0	5	0	0	1	0
Chr1	102,338,325	rs384351826	G	A	261	12	0	0.021978	34	0	0	1	0	0	3	0	0	3	0	0	53	6	0	4	0	0	42	0	0	1	0	0	16	4	0	1	0	0	63	0	0	2	0	0	5	0	0	1	0
Chr1	103,003,309	.	A	T	269	3	0	0.005515	32	2	0	1	0	0	3	0	0	3	0	0	59	0	0	4	0	0	43	0	0	1	0	0	19	0	0	1	0	0	62	0	0	2	0	0	4	1	0	1	0
Chr1	103,142,545	rs382132267	C	T	262	11	0	0.020147	26	8	0	1	0	0	3	0	0	3	0	0	58	1	0	4	0	0	40	2	0	1	0	0	20	0	0	1	0	0	63	0	0	2	0	0	5	0	0	1	0
Chr1	103,142,557	.	C	T	272	1	0	0.001832	34	0	0	1	0	0	3	0	0	3	0	0	59	0	0	4	0	0	42	0	0	1	0	0	20	0	0	1	0	0	63	0	0	2	0	0	5	0	0	1	0
Chr1	103,178,078	.	CT	C	257	16	0	0.029304	31	3	0	0	1	0	3	0	0	3	0	0	59	0	0	4	0	0	42	0	0	1	0	0	13	7	0	1	0	0	60	3	0	2	0	0	5	0	0	1	0
Chr1	106,700,974	.	A	C	265	5	0	0.009259	29	5	0	1	0	0	3	0	0	3	0	0	58	0	0	4	0	0	43	0	0	1	0	0	18	0	0	1	0	0	63	0	0	2	0	0	4	0	0	1	0
Chr1	107,000,190	.	C	A	234	39	0	0.071429	30	4	0	1	0	0	3	0	0	2	1	0	48	11	0	4	0	0	37	5	0	0	1	0	20	0	0	1	0	0	49	14	0	2	0	0	3	2	0	1	0
Chr1	107,007,800	.	C	A	257	14	0	0.02583	33	1	0	1	0	0	3	0	0	3	0	0	55	4	0	4	0	0	39	3	0	1	0	0	18	2	0	1	0	0	59	4	0	2	0	0	3	0	0	1	0
Chr1	107,891,316	.	C	T	269	3	0	0.005515	34	0	0	1	0	0	3	0	0	3	0	0	59	0	0	4	0	0	42	0	0	1	0	0	17	3	0	1	0	0	63	0	0	2	0	0	4	0	0	1	0
Chr1	107,912,309	rs385112338	G	A	259	12	0	0.02214	33	1	0	1	0	0	3	0	0	3	0	0	59	0	0	4	0	0	42	0	0	1	0	0	19	1	0	1	0	0	54	9	0	2	0	0	2	1	0	1	0
Chr1	107,986,551	.	T	G	270	3	0	0.005495	34	0	0	1	0	0	3	0	0	3	0	0	58	1	0	4	0	0	41	1	0	1	0	0	20	0	0	1	0	0	63	0	0	2	0	0	5	0	0	1	0
Chr1	109,550,758	rs381271826	T	C	259	7	0	0.013158	32	0	0	1	0	0	3	0	0	3	0	0	51	7	0	4	0	0	43	0	0	1	0	0	19	0	0	1	0	0	61	0	0	2	0	0	3	0	0	1	0
Chr1	109,551,176	.	C	A	271	3	0	0.005474	33	1	0	1	0	0	3	0	0	3	0	0	59	0	0	4	0	0	43	0	0	1	0	0	20	0	0	1	0	0	61	2	0	2	0	0	5	0	0	1	0
Chr1	109,551,207	.	T	C	270	3	0	0.005495	33	0	0	1	0	0	3	0	0	3	0	0	58	1	0	4	0	0	43	0	0	1	0	0	20	0	0	1	0	0	61	2	0	2	0	0	5	0	0	1	0
Chr1	109,689,872	.	A	C	241	29	0	0.053704	27	7	0	1	0	0	3	0	0	2	1	0	53	6	0	4	0	0	38	3	0	1	0	0	17	3	0	1	0	0	61	2	0	2	0	0	3	0	0	1	0
Chr1	109,729,790	rs137477043	A	C	269	3	0	0.005515	34	0	0	1	0	0	3	0	0	3	0	0	59	0	0	4	0	0	42	0	0	1	0	0	20	0	0	1	0	0	60	3	0	2	0	0	4	0	0	1	0
Chr1	109,730,979	rs132819310	A	C	257	16	0	0.029304	32	2	0	1	0	0	3	0	0	3	0	0	58	1	0	4	0	0	39	3	0	1	0	0	20	0	0	1	0	0	55	8	0	2	0	0	4	1	0	1	0
Chr1	109,736,556	rs381629706	T	C	266	6	0	0.011029	32	2	0	1	0	0	3	0	0	3	0	0	59	0	0	4	0	0	42	0	0	0	1	0	20	0	0	1	0	0	62	1	0	2	0	0	4	0	0	1	0
Chr1	109,748,136	.	G	GT	256	17	0	0.031136	28	6	0	1	0	0	3	0	0	3	0	0	58	1	0	4	0	0	42	0	0	1	0	0	16	4	0	1	0	0	62	1	0	2	0	0	5	0	0	1	0
Chr1	109,753,186	rs379970026	G	A	267	5	0	0.009191	33	0	0	1	0	0	3	0	0	3	0	0	59	0	0	2	2	0	40	3	0	1	0	0	20	0	0	1	0	0	63	0	0	2	0	0	4	0	0	1	0
Chr1	109,753,222	.	C	T	271	2	0	0.003663	34	0	0	1	0	0	3	0	0	3	0	0	59	0	0	4	0	0	42	1	0	1	0	0	20	0	0	1	0	0	63	0	0	2	0	0	4	0	0	1	0
Chr1	109,753,263	.	G	A	271	3	0	0.005474	34	0	0	1	0	0	3	0	0	3	0	0	59	0	0	4	0	0	43	0	0	1	0	0	20	0	0	1	0	0	63	0	0	2	0	0	5	0	0	1	0
Chr1	109,765,139	.	C	T	268	4	0	0.007353	34	0	0	1	0	0	3	0	0	3	0	0	59	0	0	4	0	0	41	1	0	1	0	0	17	3	0	1	0	0	63	0	0	2	0	0	4	0	0	1	0
Chr1	110,163,953	.	G	A	270	2	0	0.003676	33	0	0	1	0	0	3	0	0	3	0	0	59	0	0	4	0	0	42	0	0	1	0	0	20	0	0	1	0	0	62	1	0	2	0	0	5	0	0	1	0
Chr1	111,084,885	.	C	T	270	1	0	0.001845	33	0	0	1	0	0	3	0	0	3	0	0	59	0	0	4	0	0	42	0	0	1	0	0	20	0	0	1	0	0	62	1	0	2	0	0	4	0	0	1	0
Chr1	111,319,250	.	A	C	261	7	0	0.01306	33	1	0	1	0	0	3	0	0	2	0	0	58	1	0	4	0	0	42	0	0	1	0	0	19	1	0	1	0	0	61	0	0	1	1	0	3	0	0	1	0
Chr1	111,464,510	.	G	A	263	9	0	0.016544	32	2	0	1	0	0	3	0	0	3	0	0	56	3	0	4	0	0	42	0	0	1	0	0	17	2	0	1	0	0	63	0	0	2	0	0	5	0	0	1	0
Chr1	111,469,250	.	T	C	265	8	0	0.014652	34	0	0	1	0	0	3	0	0	3	0	0	59	0	0	4	0	0	42	0	0	1	0	0	20	0	0	1	0	0	55	8	0	2	0	0	5	0	0	1	0
Chr1	111,853,881	.	C	A	271	1	0	0.001838	33	1	0	1	0	0	3	0	0	3	0	0	59	0	0	4	0	0	42	0	0	1	0	0	20	0	0	1	0	0	63	0	0	2	0	0	5	0	0	1	0
Chr1	112,034,024	.	A	C	245	28	0	0.051282	29	5	0	1	0	0	3	0	0	3	0	0	55	4	0	4	0	0	41	2	0	1	0	0	16	4	0	1	0	0	54	8	0	2	0	0	5	0	0	1	0
Chr1	112,034,024	.	A	C	245	28	0	0.051282	29	5	0	1	0	0	3	0	0	3	0	0	55	4	0	4	0	0	41	2	0	1	0	0	16	4	0	1	0	0	54	8	0	2	0	0	5	0	0	1	0
Chr1	112,034,057	rs135904072	C	A	254	18	0	0.033088	31	3	0	1	0	0	3	0	0	3	0	0	58	1	0	4	0	0	40	3	0	1	0	0	20	0	0	1	0	0	51	11	0	2	0	0	4	0	0	1	0
Chr1	112,034,057	rs135904072	C	A	254	18	0	0.033088	31	3	0	1	0	0	3	0	0	3	0	0	58	1	0	4	0	0	40	3	0	1	0	0	20	0	0	1	0	0	51	11	0	2	0	0	4	0	0	1	0
Chr1	112,540,052	.	C	T	267	5	0	0.009191	34	0	0	1	0	0	3	0	0	3	0	0	59	0	0	4	0	0	42	0	0	1	0	0	15	5	0	1	0	0	63	0	0	2	0	0	4	0	0	1	0
Chr1	112,553,478	.	T	G	273	1	0	0.001825	33	1	0	1	0	0	3	0	0	3	0	0	59	0	0	4	0	0	43	0	0	1	0	0	20	0	0	1	0	0	63	0	0	2	0	0	5	0	0	1	0
Chr1	113,070,576	.	A	G	272	1	0	0.001832	33	1	0	1	0	0	3	0	0	3	0	0	59	0	0	4	0	0	42	0	0	1	0	0	20	0	0	1	0	0	63	0	0	2	0	0	5	0	0	1	0
Chr1	113,070,576	.	A	G	272	1	0	0.001832	33	1	0	1	0	0	3	0	0	3	0	0	59	0	0	4	0	0	42	0	0	1	0	0	20	0	0	1	0	0	63	0	0	2	0	0	5	0	0	1	0
Chr1	113,070,943	rs385947785	C	G	271	2	0	0.003663	33	1	0	1	0	0	3	0	0	3	0	0	59	0	0	4	0	0	42	0	0	1	0	0	20	0	0	1	0	0	62	1	0	2	0	0	5	0	0	1	0
Chr1	113,070,943	rs385947785	C	G	271	2	0	0.003663	33	1	0	1	0	0	3	0	0	3	0	0	59	0	0	4	0	0	42	0	0	1	0	0	20	0	0	1	0	0	62	1	0	2	0	0	5	0	0	1	0
Chr1	113,071,288	.	C	T	268	3	0	0.005535	32	1	0	1	0	0	3	0	0	2	0	0	58	1	0	4	0	0	42	1	0	1	0	0	20	0	0	1	0	0	63	0	0	2	0	0	4	0	0	1	0
Chr1	113,071,288	.	C	T	268	3	0	0.005535	32	1	0	1	0	0	3	0	0	2	0	0	58	1	0	4	0	0	42	1	0	1	0	0	20	0	0	1	0	0	63	0	0	2	0	0	4	0	0	1	0
Chr1	113,594,604	.	T	TA	205	62	0	0.116105	13	20	0	0	1	0	2	1	0	2	0	0	47	9	0	2	2	0	39	3	0	1	0	0	12	8	0	1	0	0	49	14	0	2	0	0	4	0	0	1	0
Chr1	114,144,716	.	G	T	250	16	0	0.030075	31	2	0	1	0	0	2	1	0	3	0	0	57	2	0	4	0	0	42	1	0	1	0	0	17	3	0	1	0	0	57	3	0	2	0	0	2	0	0	1	0
Chr1	114,146,346	.	G	C	271	3	0	0.005474	32	2	0	1	0	0	3	0	0	3	0	0	59	0	0	4	0	0	43	0	0	1	0	0	20	0	0	1	0	0	63	0	0	2	0	0	5	0	0	1	0
Chr1	114,247,052	.	C	T	268	4	0	0.007353	30	4	0	1	0	0	3	0	0	3	0	0	59	0	0	4	0	0	42	0	0	1	0	0	20	0	0	1	0	0	62	0	0	2	0	0	5	0	0	1	0
Chr1	114,292,888	.	T	G	271	1	0	0.001838	34	0	0	1	0	0	3	0	0	3	0	0	59	0	0	4	0	0	42	0	0	1	0	0	20	0	0	1	0	0	62	0	0	2	0	0	5	0	0	1	0
Chr1	116,241,653	.	G	A	265	6	0	0.01107	34	0	0	1	0	0	3	0	0	3	0	0	59	0	0	4	0	0	42	0	0	1	0	0	20	0	0	1	0	0	58	4	0	2	0	0	3	1	0	1	0
Chr1	117,152,574	.	CA	C	239	32	0	0.059041	22	12	0	1	0	0	3	0	0	1	2	0	57	2	0	4	0	0	42	0	0	1	0	0	16	4	0	1	0	0	59	4	0	1	1	0	3	0	0	1	0
Chr1	117,533,072	.	A	G	271	2	0	0.003663	34	0	0	1	0	0	3	0	0	3	0	0	58	1	0	4	0	0	42	0	0	1	0	0	20	0	0	1	0	0	63	0	0	2	0	0	5	0	0	1	0
Chr1	117,561,450	rs378375030	T	A	258	14	0	0.025735	33	1	0	1	0	0	3	0	0	3	0	0	58	1	0	4	0	0	43	0	0	0	1	0	14	6	0	1	0	0	62	0	0	2	0	0	4	0	0	1	0
Chr1	117,569,099	.	T	C	270	2	0	0.003676	34	0	0	1	0	0	3	0	0	2	1	0	59	0	0	4	0	0	42	0	0	1	0	0	19	1	0	1	0	0	63	0	0	2	0	0	4	0	0	1	0
Chr1	117,597,440	rs383828174	C	T	264	9	0	0.016484	34	0	0	1	0	0	3	0	0	3	0	0	52	7	0	4	0	0	41	1	0	1	0	0	20	0	0	1	0	0	63	0	0	2	0	0	5	0	0	1	0
Chr1	117,605,282	.	C	A	255	17	0	0.03125	29	5	0	1	0	0	3	0	0	3	0	0	59	0	0	4	0	0	40	2	0	1	0	0	15	5	0	1	0	0	63	0	0	2	0	0	4	0	0	1	0
Chr1	117,622,216	.	C	A	263	8	0	0.01476	34	0	0	1	0	0	3	0	0	3	0	0	59	0	0	4	0	0	42	0	0	1	0	0	20	0	0	1	0	0	57	6	0	2	0	0	2	1	0	1	0
Chr1	117,674,770	.	G	GT	252	21	0	0.038462	28	6	0	1	0	0	3	0	0	3	0	0	58	1	0	4	0	0	42	0	0	1	0	0	13	7	0	1	0	0	62	1	0	2	0	0	5	0	0	1	0
Chr1	117,685,199	rs379220646	T	C	266	7	0	0.012821	34	0	0	1	0	0	3	0	0	3	0	0	52	7	0	4	0	0	42	0	0	1	0	0	20	0	0	1	0	0	63	0	0	2	0	0	5	0	0	1	0
Chr1	117,699,747	.	A	AG	252	22	0	0.040146	28	6	0	0	1	0	3	0	0	3	0	0	59	0	0	4	0	0	42	1	0	1	0	0	14	6	0	1	0	0	63	0	0	2	0	0	5	0	0	1	0
Chr1	117,835,494	.	C	T	266	7	0	0.012821	33	1	0	1	0	0	3	0	0	3	0	0	59	0	0	4	0	0	41	1	0	1	0	0	19	1	0	1	0	0	63	0	0	2	0	0	1	4	0	1	0
Chr1	118,318,020	.	C	A	225	42	0	0.078652	20	13	0	1	0	0	3	0	0	3	0	0	53	6	0	4	0	0	43	0	0	1	0	0	12	7	0	1	0	0	57	4	0	1	1	0	1	1	0	1	0
Chr1	118,454,283	.	A	C	260	12	0	0.022059	32	2	0	1	0	0	3	0	0	3	0	0	56	3	0	4	0	0	40	2	0	1	0	0	20	0	0	1	0	0	58	5	0	2	0	0	5	0	0	1	0
Chr1	118,510,071	.	A	C	231	41	0	0.075368	27	7	0	1	0	0	3	0	0	2	1	0	52	7	0	4	0	0	33	9	0	1	0	0	17	3	0	1	0	0	53	10	0	2	0	0	4	0	0	1	0
Chr1	119,161,752	rs381674858	G	A	263	10	0	0.018315	32	2	0	1	0	0	3	0	0	3	0	0	59	0	0	3	1	0	40	2	0	1	0	0	20	0	0	1	0	0	60	3	0	2	0	0	5	0	0	1	0
Chr1	119,330,760	.	A	C	252	21	0	0.038462	34	0	0	1	0	0	3	0	0	3	0	0	59	0	0	4	0	0	22	21	0	1	0	0	20	0	0	1	0	0	63	0	0	2	0	0	4	0	0	1	0
Chr1	119,330,949	.	T	C	269	3	0	0.005515	34	0	0	1	0	0	3	0	0	3	0	0	59	0	0	4	0	0	42	0	0	1	0	0	18	2	0	1	0	0	63	0	0	2	0	0	4	0	0	1	0
Chr1	119,556,577	.	T	G	265	6	0	0.01107	34	0	0	1	0	0	3	0	0	3	0	0	59	0	0	4	0	0	42	0	0	1	0	0	19	1	0	1	0	0	58	5	0	2	0	0	4	0	0	1	0
Chr1	119,608,702	.	A	C	245	27	0	0.049632	26	8	0	1	0	0	3	0	0	3	0	0	54	5	0	4	0	0	41	2	0	1	0	0	14	6	0	1	0	0	59	3	0	2	0	0	4	0	0	1	0
Chr1	119,608,702	.	A	C	245	27	0	0.049632	26	8	0	1	0	0	3	0	0	3	0	0	54	5	0	4	0	0	41	2	0	1	0	0	14	6	0	1	0	0	59	3	0	2	0	0	4	0	0	1	0
Chr1	119,750,472	rs207958948	G	A	255	5	0	0.009615	33	0	0	1	0	0	3	0	0	3	0	0	59	0	0	4	0	0	43	0	0	1	0	0	15	1	0	1	0	0	58	4	0	2	0	0	2	0	0	1	0
Chr1	119,911,070	rs384279289	G	A	264	8	0	0.014706	33	1	0	1	0	0	3	0	0	3	0	0	52	7	0	4	0	0	42	0	0	1	0	0	20	0	0	1	0	0	62	0	0	2	0	0	5	0	0	1	0
Chr1	119,927,826	.	A	G	272	1	0	0.001832	33	1	0	1	0	0	3	0	0	3	0	0	59	0	0	4	0	0	43	0	0	1	0	0	20	0	0	1	0	0	62	0	0	2	0	0	5	0	0	1	0
Chr1	119,945,280	.	TC	T	250	22	0	0.040441	29	5	0	1	0	0	3	0	0	3	0	0	58	1	0	4	0	0	42	0	0	1	0	0	16	4	0	1	0	0	56	7	0	2	0	0	4	0	0	1	0
Chr1	120,253,317	.	A	T	269	3	0	0.005515	34	0	0	1	0	0	3	0	0	1	2	0	59	0	0	4	0	0	42	0	0	1	0	0	20	0	0	1	0	0	63	0	0	2	0	0	4	0	0	1	0
Chr1	120,257,173	.	G	A	263	9	0	0.016544	26	8	0	1	0	0	3	0	0	3	0	0	59	0	0	4	0	0	42	0	0	1	0	0	20	0	0	1	0	0	63	0	0	2	0	0	3	1	0	1	0
Chr1	120,315,549	.	G	A	259	15	0	0.027372	34	0	0	1	0	0	3	0	0	3	0	0	44	15	0	4	0	0	43	0	0	1	0	0	20	0	0	1	0	0	63	0	0	2	0	0	5	0	0	1	0
Chr1	120,714,765	rs381370176	T	C	255	18	0	0.032967	34	0	0	1	0	0	3	0	0	3	0	0	41	18	0	4	0	0	42	0	0	1	0	0	20	0	0	1	0	0	63	0	0	2	0	0	5	0	0	1	0
Chr1	121,288,808	.	C	G	270	2	0	0.003676	34	0	0	1	0	0	3	0	0	3	0	0	59	0	0	4	0	0	43	0	0	1	0	0	20	0	0	1	0	0	63	0	0	2	0	0	4	0	0	1	0
Chr1	122,837,953	.	T	C	270	3	0	0.005495	33	1	0	1	0	0	3	0	0	3	0	0	59	0	0	4	0	0	41	1	0	1	0	0	20	0	0	1	0	0	63	0	0	2	0	0	5	0	0	0	1
Chr1	123,034,637	.	G	A	269	3	0	0.005515	31	3	0	1	0	0	3	0	0	3	0	0	59	0	0	4	0	0	42	0	0	1	0	0	20	0	0	1	0	0	63	0	0	2	0	0	4	0	0	1	0
Chr1	123,267,649	rs381771391	T	C	268	3	0	0.005535	33	0	0	1	0	0	3	0	0	3	0	0	55	3	0	4	0	0	43	0	0	1	0	0	20	0	0	1	0	0	63	0	0	2	0	0	4	0	0	1	0
Chr1	123,393,127	.	G	A	268	4	0	0.007353	34	0	0	1	0	0	1	2	0	3	0	0	59	0	0	4	0	0	42	0	0	1	0	0	20	0	0	1	0	0	63	0	0	2	0	0	2	2	0	1	0
Chr1	126,040,239	.	A	C	272	1	0	0.001832	33	1	0	1	0	0	3	0	0	3	0	0	59	0	0	4	0	0	42	0	0	1	0	0	20	0	0	1	0	0	63	0	0	2	0	0	5	0	0	1	0
Chr1	126,873,991	.	T	G	245	15	0	0.028846	29	3	0	1	0	0	3	0	0	2	1	0	55	3	0	4	0	0	42	0	0	1	0	0	19	1	0	1	0	0	51	4	0	2	0	0	3	0	0	1	0
Chr1	126,941,052	.	C	CT	233	32	0	0.060377	28	6	0	0	1	0	3	0	0	2	1	0	54	3	0	4	0	0	40	0	0	1	0	0	12	7	0	1	0	0	61	2	0	2	0	0	3	1	0	1	0
Chr1	127,042,796	.	T	A	266	3	0	0.005576	34	0	0	1	0	0	3	0	0	3	0	0	59	0	0	4	0	0	41	2	0	1	0	0	20	0	0	1	0	0	60	0	0	2	0	0	3	0	0	1	0
Chr1	127,129,181	.	A	G	269	1	0	0.001852	34	0	0	1	0	0	3	0	0	2	0	0	59	0	0	4	0	0	42	1	0	1	0	0	20	0	0	1	0	0	62	0	0	2	0	0	3	0	0	1	0
Chr1	127,495,178	.	G	GA	238	35	0	0.064103	26	8	0	0	1	0	3	0	0	2	1	0	56	3	0	4	0	0	42	0	0	1	0	0	14	6	0	1	0	0	60	3	0	1	1	0	2	3	0	1	0
Chr1	127,572,351	rs381076232	G	T	244	25	0	0.046468	33	1	0	0	1	0	3	0	0	3	0	0	58	1	0	4	0	0	38	4	0	1	0	0	19	1	0	1	0	0	47	15	0	2	0	0	3	0	0	1	0
Chr1	127,572,357	.	G	T	248	21	0	0.039033	29	4	0	1	0	0	2	1	0	3	0	0	58	1	0	4	0	0	40	2	0	1	0	0	19	1	0	1	0	0	53	9	0	2	0	0	3	0	0	1	0
Chr1	127,699,024	rs385994255	G	A	271	1	0	0.001838	34	0	0	1	0	0	3	0	0	3	0	0	58	1	0	4	0	0	42	0	0	1	0	0	20	0	0	1	0	0	63	0	0	2	0	0	5	0	0	1	0
Chr1	128,036,024	.	A	G	273	1	0	0.001825	34	0	0	1	0	0	3	0	0	3	0	0	59	0	0	4	0	0	43	0	0	1	0	0	19	1	0	1	0	0	63	0	0	2	0	0	5	0	0	1	0
Chr1	128,704,475	.	C	T	272	2	0	0.00365	33	1	0	1	0	0	3	0	0	3	0	0	59	0	0	4	0	0	43	0	0	1	0	0	20	0	0	1	0	0	63	0	0	2	0	0	5	0	0	0	1
Chr1	129,272,852	rs380137202	C	T	269	2	0	0.00369	34	0	0	1	0	0	3	0	0	3	0	0	59	0	0	4	0	0	41	1	0	0	1	0	20	0	0	1	0	0	62	0	0	2	0	0	4	0	0	1	0
Chr1	129,507,243	.	C	G	269	4	0	0.007326	29	4	0	1	0	0	3	0	0	3	0	0	59	0	0	4	0	0	43	0	0	1	0	0	20	0	0	1	0	0	63	0	0	2	0	0	5	0	0	1	0
Chr1	130,786,425	.	G	A	271	2	0	0.003663	34	0	0	1	0	0	3	0	0	3	0	0	58	1	0	4	0	0	41	1	0	1	0	0	20	0	0	1	0	0	63	0	0	2	0	0	5	0	0	1	0
Chr1	131,089,909	.	C	T	269	1	0	0.001852	34	0	0	1	0	0	3	0	0	3	0	0	58	0	0	4	0	0	43	0	0	1	0	0	20	0	0	1	0	0	60	1	0	2	0	0	5	0	0	1	0
Chr1	131,506,709	.	G	T	230	42	0	0.077206	24	10	0	0	1	0	2	1	0	2	1	0	49	10	0	4	0	0	42	0	0	1	0	0	18	2	0	1	0	0	49	13	0	2	0	0	5	0	0	1	0
Chr1	131,507,530	.	A	G	264	8	0	0.014706	33	1	0	1	0	0	3	0	0	3	0	0	59	0	0	4	0	0	42	0	0	1	0	0	20	0	0	1	0	0	57	6	0	2	0	0	4	0	0	1	0
Chr1	131,507,530	.	A	G	264	8	0	0.014706	33	1	0	1	0	0	3	0	0	3	0	0	59	0	0	4	0	0	42	0	0	1	0	0	20	0	0	1	0	0	57	6	0	2	0	0	4	0	0	1	0
Chr1	131,558,620	.	A	G	271	2	0	0.003663	34	0	0	1	0	0	3	0	0	3	0	0	59	0	0	4	0	0	40	2	0	1	0	0	20	0	0	1	0	0	63	0	0	2	0	0	5	0	0	1	0
Chr1	131,908,763	.	A	C	242	30	0	0.055147	28	6	0	1	0	0	3	0	0	2	1	0	53	6	0	4	0	0	39	3	0	1	0	0	15	5	0	1	0	0	59	4	0	2	0	0	3	1	0	1	0
Chr1	131,908,783	.	A	C	245	27	0	0.049632	30	4	0	0	1	0	3	0	0	3	0	0	53	6	0	4	0	0	40	2	0	1	0	0	17	3	0	1	0	0	57	6	0	2	0	0	4	0	0	1	0
Chr1	131,908,803	.	C	A	247	25	0	0.045956	31	3	0	1	0	0	3	0	0	3	0	0	56	3	0	4	0	0	40	2	0	1	0	0	17	3	0	1	0	0	51	12	0	2	0	0	3	1	0	1	0
Chr1	132,013,835	.	A	C	224	48	0	0.088235	24	10	0	1	0	0	3	0	0	2	1	0	56	3	0	4	0	0	37	5	0	1	0	0	12	8	0	1	0	0	52	11	0	2	0	0	5	0	0	1	0
Chr1	132,013,835	.	A	C	224	48	0	0.088235	24	10	0	1	0	0	3	0	0	2	1	0	56	3	0	4	0	0	37	5	0	1	0	0	12	8	0	1	0	0	52	11	0	2	0	0	5	0	0	1	0
Chr1	132,126,379	.	T	G	259	10	0	0.018587	32	2	0	1	0	0	3	0	0	2	0	0	59	0	0	4	0	0	42	1	0	1	0	0	20	0	0	1	0	0	56	5	0	2	0	0	3	0	0	1	0
Chr1	133,269,917	.	GA	G	239	34	0	0.062271	26	8	0	1	0	0	3	0	0	2	1	0	55	3	0	4	0	0	43	0	0	1	0	0	9	11	0	1	0	0	60	3	0	2	0	0	5	0	0	1	0
Chr1	133,291,617	rs378537373	G	A	270	2	0	0.003676	34	0	0	1	0	0	3	0	0	3	0	0	59	0	0	3	1	0	42	0	0	1	0	0	20	0	0	0	1	0	63	0	0	2	0	0	4	0	0	1	0
Chr1	133,291,622	.	A	C	262	8	0	0.014815	32	2	0	1	0	0	3	0	0	3	0	0	57	2	0	4	0	0	42	0	0	1	0	0	20	0	0	1	0	0	59	4	0	2	0	0	3	0	0	1	0
Chr1	133,654,501	.	G	GT	260	11	0	0.020295	30	4	0	0	1	0	3	0	0	3	0	0	56	3	0	4	0	0	42	0	0	1	0	0	19	1	0	1	0	0	63	0	0	2	0	0	3	0	0	1	0
Chr1	134,122,425	.	C	T	269	2	0	0.00369	34	0	0	1	0	0	3	0	0	3	0	0	59	0	0	4	0	0	42	0	0	1	0	0	19	0	0	1	0	0	61	2	0	2	0	0	4	0	0	1	0
Chr1	134,250,108	.	C	T	271	1	0	0.001838	34	0	0	1	0	0	3	0	0	3	0	0	59	0	0	4	0	0	42	0	0	1	0	0	20	0	0	1	0	0	63	0	0	2	0	0	4	0	0	1	0
Chr1	134,250,108	.	C	T	271	1	0	0.001838	34	0	0	1	0	0	3	0	0	3	0	0	59	0	0	4	0	0	42	0	0	1	0	0	20	0	0	1	0	0	63	0	0	2	0	0	4	0	0	1	0
Chr1	134,393,259	.	G	C	272	1	0	0.001832	34	0	0	1	0	0	3	0	0	3	0	0	59	0	0	4	0	0	42	0	0	1	0	0	20	0	0	1	0	0	63	0	0	2	0	0	5	0	0	1	0
Chr1	135,888,845	rs211310103	T	C	268	4	0	0.007353	33	0	0	1	0	0	3	0	0	2	1	0	59	0	0	4	0	0	42	0	0	1	0	0	20	0	0	1	0	0	61	2	0	1	1	0	5	0	0	1	0
Chr1	135,889,236	.	T	C	271	2	0	0.003663	34	0	0	1	0	0	3	0	0	3	0	0	59	0	0	4	0	0	42	0	0	1	0	0	20	0	0	1	0	0	63	0	0	2	0	0	5	0	0	1	0
Chr1	135,934,135	rs208041462	C	A	273	1	0	0.001825	34	0	0	1	0	0	3	0	0	3	0	0	59	0	0	4	0	0	43	0	0	1	0	0	20	0	0	1	0	0	63	0	0	1	1	0	5	0	0	1	0
Chr1	136,209,042	.	T	C	270	3	0	0.005495	33	1	0	1	0	0	3	0	0	3	0	0	59	0	0	4	0	0	40	2	0	1	0	0	20	0	0	1	0	0	63	0	0	2	0	0	5	0	0	1	0
Chr1	136,508,963	rs135394024	T	G	253	14	0	0.026217	32	1	0	0	1	0	3	0	0	3	0	0	58	1	0	4	0	0	42	1	0	1	0	0	19	1	0	1	0	0	54	7	0	2	0	0	3	0	0	1	0
Chr1	136,676,745	.	C	G	258	4	0	0.007634	32	0	0	1	0	0	3	0	0	3	0	0	58	0	0	4	0	0	41	0	0	1	0	0	17	3	0	1	0	0	56	1	0	2	0	0	4	0	0	1	0
Chr1	136,692,123	.	T	G	272	1	0	0.001832	33	1	0	1	0	0	3	0	0	3	0	0	59	0	0	4	0	0	42	0	0	1	0	0	20	0	0	1	0	0	63	0	0	2	0	0	5	0	0	1	0
Chr1	136,706,442	.	A	C	243	28	0	0.051661	27	7	0	0	1	0	3	0	0	3	0	0	53	6	0	4	0	0	43	0	0	1	0	0	20	0	0	1	0	0	54	8	0	2	0	0	3	0	0	1	0
Chr1	136,709,112	.	C	G	249	18	0	0.033708	28	5	0	1	0	0	3	0	0	3	0	0	56	3	0	4	0	0	40	2	0	1	0	0	19	1	0	1	0	0	55	7	0	2	0	0	2	0	0	1	0
Chr1	136,774,869	.	G	T	269	1	0	0.001852	33	0	0	1	0	0	3	0	0	3	0	0	59	0	0	4	0	0	43	0	0	1	0	0	20	0	0	1	0	0	61	0	0	2	0	0	4	0	0	1	0
Chr1	136,774,870	.	C	T	267	1	0	0.001866	33	0	0	1	0	0	3	0	0	3	0	0	59	0	0	4	0	0	43	0	0	1	0	0	18	0	0	1	0	0	61	0	0	2	0	0	4	0	0	1	0
Chr1	136,776,128	.	C	T	273	1	0	0.001825	34	0	0	1	0	0	3	0	0	3	0	0	59	0	0	4	0	0	43	0	0	1	0	0	19	1	0	1	0	0	63	0	0	2	0	0	5	0	0	1	0
Chr1	136,848,483	.	C	T	267	5	0	0.009191	31	2	0	1	0	0	3	0	0	3	0	0	59	0	0	4	0	0	42	0	0	1	0	0	20	0	0	1	0	0	61	2	0	2	0	0	5	0	0	1	0
Chr1	136,860,967	.	A	T	230	42	0	0.077206	24	10	0	1	0	0	2	1	0	3	0	0	49	10	0	3	1	0	41	1	0	0	1	0	16	4	0	1	0	0	55	8	0	2	0	0	4	0	0	1	0
Chr1	137,052,154	.	C	T	271	1	0	0.001838	33	0	0	1	0	0	3	0	0	3	0	0	59	0	0	4	0	0	42	0	0	1	0	0	19	1	0	1	0	0	63	0	0	2	0	0	5	0	0	1	0
Chr1	137,950,876	.	G	T	256	7	0	0.013308	34	0	0	1	0	0	3	0	0	3	0	0	54	0	0	3	0	0	40	0	0	1	0	0	20	0	0	1	0	0	62	0	0	0	2	0	4	0	0	1	0
Chr1	138,015,550	.	C	T	268	4	0	0.007353	34	0	0	1	0	0	3	0	0	3	0	0	59	0	0	4	0	0	38	4	0	1	0	0	20	0	0	1	0	0	62	0	0	2	0	0	5	0	0	1	0
Chr1	138,153,437	.	G	A	270	2	0	0.003676	32	2	0	1	0	0	3	0	0	3	0	0	59	0	0	4	0	0	42	0	0	1	0	0	20	0	0	1	0	0	62	0	0	2	0	0	5	0	0	1	0
Chr1	138,239,636	.	G	A	265	7	0	0.012868	34	0	0	1	0	0	3	0	0	3	0	0	59	0	0	4	0	0	42	0	0	1	0	0	20	0	0	1	0	0	57	5	0	2	0	0	5	0	0	1	0
Chr1	138,349,898	.	A	G	264	8	0	0.014706	34	0	0	1	0	0	3	0	0	3	0	0	52	7	0	4	0	0	42	0	0	1	0	0	20	0	0	1	0	0	63	0	0	2	0	0	4	0	0	1	0
Chr1	138,676,634	rs384691332	G	T	264	6	0	0.011111	34	0	0	1	0	0	3	0	0	3	0	0	59	0	0	4	0	0	36	6	0	1	0	0	20	0	0	1	0	0	61	0	0	2	0	0	4	0	0	1	0
Chr1	139,883,697	.	G	C	272	1	0	0.001832	34	0	0	1	0	0	3	0	0	3	0	0	59	0	0	4	0	0	42	0	0	1	0	0	20	0	0	1	0	0	63	0	0	2	0	0	5	0	0	1	0
Chr1	140,209,666	.	AT	A	239	33	0	0.060662	23	11	0	0	1	0	3	0	0	1	2	0	55	4	0	4	0	0	42	0	0	1	0	0	14	6	0	1	0	0	61	2	0	2	0	0	4	0	0	1	0
Chr1	140,443,191	.	T	TGA	270	3	0	0.005495	34	0	0	1	0	0	3	0	0	3	0	0	59	0	0	4	0	0	42	0	0	1	0	0	18	2	0	1	0	0	62	1	0	2	0	0	5	0	0	1	0
Chr1	140,443,898	.	AG	A	242	30	0	0.055147	19	14	0	0	1	0	3	0	0	2	1	0	56	3	0	3	1	0	42	0	0	0	1	0	14	6	0	1	0	0	63	0	0	2	0	0	5	0	0	1	0
Chr1	140,443,928	.	C	T	270	3	0	0.005495	34	0	0	1	0	0	3	0	0	3	0	0	59	0	0	4	0	0	42	0	0	0	1	0	20	0	0	1	0	0	62	1	0	2	0	0	5	0	0	1	0
Chr1	140,444,137	.	TTA	T	252	21	0	0.038462	29	5	0	1	0	0	3	0	0	3	0	0	59	0	0	3	1	0	42	0	0	1	0	0	14	6	0	1	0	0	62	1	0	2	0	0	5	0	0	1	0
Chr1	140,578,505	rs383749193	G	T	233	35	0	0.065299	32	0	0	1	0	0	2	1	0	2	1	0	50	9	0	4	0	0	28	14	0	0	1	0	20	0	0	1	0	0	55	8	0	2	0	0	2	0	0	0	1
Chr1	140,578,520	.	G	A	264	1	0	0.001887	32	0	0	1	0	0	3	0	0	2	0	0	59	0	0	4	0	0	42	0	0	0	1	0	20	0	0	1	0	0	61	0	0	2	0	0	3	0	0	1	0
Chr1	140,816,731	rs135112845	T	G	251	22	0	0.040293	34	0	0	1	0	0	3	0	0	3	0	0	59	0	0	4	0	0	42	0	0	1	0	0	20	0	0	1	0	0	41	22	0	2	0	0	5	0	0	1	0
Chr1	140,986,399	.	C	G	268	4	0	0.007353	34	0	0	1	0	0	3	0	0	3	0	0	59	0	0	4	0	0	42	0	0	1	0	0	20	0	0	1	0	0	59	4	0	2	0	0	4	0	0	1	0
Chr1	140,986,399	.	C	G	268	4	0	0.007353	34	0	0	1	0	0	3	0	0	3	0	0	59	0	0	4	0	0	42	0	0	1	0	0	20	0	0	1	0	0	59	4	0	2	0	0	4	0	0	1	0
Chr1	141,369,728	.	A	G	271	1	0	0.001838	34	0	0	1	0	0	3	0	0	3	0	0	58	1	0	4	0	0	42	0	0	1	0	0	20	0	0	1	0	0	63	0	0	2	0	0	4	0	0	1	0
Chr1	141,675,535	.	A	C	267	6	0	0.010989	33	1	0	1	0	0	3	0	0	3	0	0	58	1	0	4	0	0	43	0	0	1	0	0	20	0	0	1	0	0	58	4	0	2	0	0	5	0	0	1	0
Chr1	141,726,974	.	T	G	234	36	0	0.066667	26	7	0	0	1	0	3	0	0	1	2	0	52	7	0	4	0	0	41	1	0	0	1	0	17	3	0	1	0	0	53	10	0	2	0	0	2	1	0	1	0
Chr1	141,774,511	.	C	T	250	22	0	0.040441	30	4	0	1	0	0	3	0	0	2	1	0	54	5	0	4	0	0	40	3	0	1	0	0	19	1	0	1	0	0	57	6	0	2	0	0	3	1	0	1	0
Chr1	141,966,830	.	C	T	265	4	0	0.007435	34	0	0	1	0	0	3	0	0	3	0	0	59	0	0	4	0	0	43	0	0	1	0	0	16	4	0	1	0	0	62	0	0	2	0	0	3	0	0	1	0
Chr1	143,115,046	rs380096067	G	A	263	10	0	0.018315	27	7	0	1	0	0	3	0	0	3	0	0	57	2	0	4	0	0	43	0	0	1	0	0	20	0	0	1	0	0	63	0	0	2	0	0	3	1	0	1	0
Chr1	143,196,211	rs211049748	A	G	269	3	0	0.005515	33	0	0	1	0	0	3	0	0	3	0	0	59	0	0	4	0	0	42	0	0	1	0	0	20	0	0	1	0	0	60	3	0	2	0	0	5	0	0	1	0
Chr1	143,196,211	rs211049748	A	G	269	3	0	0.005515	33	0	0	1	0	0	3	0	0	3	0	0	59	0	0	4	0	0	42	0	0	1	0	0	20	0	0	1	0	0	60	3	0	2	0	0	5	0	0	1	0
Chr1	143,368,640	.	G	A	263	5	0	0.009328	32	2	0	1	0	0	3	0	0	3	0	0	58	1	0	4	0	0	42	0	0	1	0	0	20	0	0	1	0	0	60	1	0	2	0	0	2	0	0	1	0
Chr1	143,525,378	.	G	A	255	4	0	0.007722	33	0	0	1	0	0	3	0	0	2	0	0	58	0	0	4	0	0	43	0	0	1	0	0	15	3	0	1	0	0	57	0	0	2	0	0	1	0	0	1	0
Chr1	143,586,143	.	A	C	230	20	0	0.04	29	1	0	1	0	0	3	0	0	3	0	0	53	5	0	4	0	0	41	1	0	1	0	0	16	2	0	1	0	0	44	7	0	2	0	0	0	1	0	1	0
Chr1	143,597,904	.	C	T	262	1	0	0.001901	32	0	0	1	0	0	2	1	0	1	0	0	57	0	0	4	0	0	43	0	0	1	0	0	19	0	0	1	0	0	61	0	0	2	0	0	3	0	0	1	0
Chr1	143,597,963	.	A	C	245	21	0	0.039474	28	4	0	1	0	0	1	2	0	2	0	0	56	1	0	4	0	0	40	3	0	1	0	0	18	2	0	1	0	0	57	5	0	2	0	0	3	0	0	1	0
Chr1	143,597,963	.	A	C	245	21	0	0.039474	28	4	0	1	0	0	1	2	0	2	0	0	56	1	0	4	0	0	40	3	0	1	0	0	18	2	0	1	0	0	57	5	0	2	0	0	3	0	0	1	0
Chr1	143,645,617	.	G	A	264	3	0	0.005618	34	0	0	1	0	0	2	1	0	2	0	0	59	0	0	4	0	0	42	0	0	1	0	0	19	1	0	1	0	0	62	0	0	2	0	0	3	0	0	1	0
Chr1	143,866,990	.	G	A	267	2	0	0.003717	32	0	0	1	0	0	3	0	0	3	0	0	58	1	0	4	0	0	42	0	0	1	0	0	19	0	0	1	0	0	63	0	0	2	0	0	5	0	0	1	0
Chr1	143,876,051	rs378968113	C	T	271	1	0	0.001838	34	0	0	1	0	0	3	0	0	2	0	0	59	0	0	3	1	0	43	0	0	1	0	0	20	0	0	1	0	0	63	0	0	2	0	0	4	0	0	1	0
Chr1	143,895,954	.	T	C	255	17	0	0.03125	33	1	0	1	0	0	3	0	0	2	1	0	54	5	0	4	0	0	37	6	0	1	0	0	20	0	0	1	0	0	58	3	0	2	0	0	5	0	0	1	0
Chr1	144,046,871	.	T	G	271	1	0	0.001838	34	0	0	1	0	0	3	0	0	3	0	0	59	0	0	4	0	0	43	0	0	1	0	0	18	1	0	1	0	0	63	0	0	2	0	0	4	0	0	1	0
Chr1	144,070,960	.	C	G	270	1	0	0.001845	33	0	0	1	0	0	3	0	0	3	0	0	58	1	0	4	0	0	43	0	0	1	0	0	20	0	0	1	0	0	63	0	0	2	0	0	5	0	0	1	0
Chr1	144,230,419	.	C	T	257	8	0	0.015094	31	2	0	1	0	0	2	1	0	3	0	0	58	0	0	4	0	0	43	0	0	1	0	0	19	0	0	0	1	0	57	3	0	2	0	0	2	1	0	1	0
Chr1	144,235,802	.	T	G	270	3	0	0.005495	32	1	0	1	0	0	3	0	0	3	0	0	59	0	0	4	0	0	42	1	0	1	0	0	19	1	0	1	0	0	63	0	0	2	0	0	5	0	0	1	0
Chr1	144,395,583	.	G	A	270	1	0	0.001845	33	0	0	1	0	0	3	0	0	3	0	0	59	0	0	4	0	0	43	0	0	1	0	0	20	0	0	1	0	0	62	0	0	2	0	0	4	0	0	1	0
Chr1	144,659,141	.	A	C	219	48	0	0.089888	24	8	0	0	1	0	3	0	0	2	1	0	46	12	0	4	0	0	37	6	0	0	1	0	16	4	0	1	0	0	54	8	0	2	0	0	2	0	0	1	0
Chr1	144,690,308	.	A	G	247	1	0	0.002016	31	1	0	1	0	0	3	0	0	1	0	0	55	0	0	4	0	0	40	0	0	1	0	0	19	0	0	1	0	0	53	0	0	2	0	0	1	0	0	1	0
Chr1	144,690,308	.	A	G	247	1	0	0.002016	31	1	0	1	0	0	3	0	0	1	0	0	55	0	0	4	0	0	40	0	0	1	0	0	19	0	0	1	0	0	53	0	0	2	0	0	1	0	0	1	0
Chr1	144,692,236	rs135965168	C	T	268	5	0	0.009158	32	2	0	1	0	0	2	1	0	3	0	0	59	0	0	4	0	0	43	0	0	1	0	0	20	0	0	1	0	0	62	0	0	2	0	0	5	0	0	1	0
Chr1	144,692,236	rs135965168	C	T	268	5	0	0.009158	32	2	0	1	0	0	2	1	0	3	0	0	59	0	0	4	0	0	43	0	0	1	0	0	20	0	0	1	0	0	62	0	0	2	0	0	5	0	0	1	0
Chr1	144,762,379	rs134110655	T	G	220	52	0	0.095588	25	9	0	0	1	0	3	0	0	1	2	0	50	9	0	4	0	0	31	11	0	0	1	0	16	4	0	1	0	0	49	13	0	2	0	0	5	0	0	1	0
Chr1	144,801,795	.	C	T	266	2	0	0.003731	32	1	0	1	0	0	3	0	0	2	0	0	59	0	0	4	0	0	43	0	0	1	0	0	19	0	0	1	0	0	61	1	0	2	0	0	3	0	0	1	0
Chr1	145,109,800	.	C	G	267	4	0	0.00738	34	0	0	1	0	0	3	0	0	3	0	0	59	0	0	4	0	0	43	0	0	1	0	0	20	0	0	1	0	0	58	4	0	2	0	0	4	0	0	1	0
Chr1	145,114,963	.	T	C	268	3	0	0.005535	32	0	0	1	0	0	3	0	0	3	0	0	58	1	0	4	0	0	43	0	0	1	0	0	19	0	0	1	0	0	61	2	0	2	0	0	5	0	0	1	0
Chr1	145,116,176	.	A	G	267	2	0	0.003717	34	0	0	1	0	0	3	0	0	2	0	0	58	1	0	4	0	0	41	1	0	1	0	0	20	0	0	1	0	0	61	0	0	2	0	0	4	0	0	1	0
Chr1	145,527,488	.	G	A	270	3	0	0.005495	34	0	0	1	0	0	3	0	0	3	0	0	58	1	0	4	0	0	42	0	0	1	0	0	20	0	0	1	0	0	63	0	0	2	0	0	4	1	0	1	0
Chr1	145,599,929	.	A	C	256	14	0	0.025926	31	3	0	1	0	0	3	0	0	1	1	0	55	4	0	4	0	0	43	0	0	1	0	0	18	2	0	1	0	0	60	1	0	2	0	0	4	0	0	1	0
Chr1	145,693,130	.	C	A	271	1	0	0.001838	34	0	0	1	0	0	3	0	0	3	0	0	59	0	0	4	0	0	43	0	0	1	0	0	20	0	0	1	0	0	62	0	0	2	0	0	4	0	0	1	0
Chr1	145,754,097	.	A	C	196	10	0	0.024272	25	1	0	1	0	0	2	1	0	1	0	0	47	1	0	3	0	0	34	0	0	1	0	0	15	0	0	1	0	0	33	5	0	2	0	0	1	0	0	1	0
Chr1	145,780,360	.	G	A	257	2	0	0.003861	32	0	0	1	0	0	3	0	0	3	0	0	59	0	0	3	1	0	42	0	0	1	0	0	17	1	0	1	0	0	57	0	0	2	0	0	1	0	0	1	0
Chr1	145,796,738	rs380801334	A	C	237	23	0	0.044231	33	1	0	1	0	0	2	1	0	3	0	0	51	5	0	4	0	0	40	0	0	1	0	0	17	2	0	1	0	0	50	7	0	2	0	0	4	0	0	1	0
Chr1	145,838,077	.	G	T	267	4	0	0.00738	34	0	0	1	0	0	3	0	0	3	0	0	59	0	0	2	2	0	41	1	0	1	0	0	20	0	0	1	0	0	61	1	0	2	0	0	4	0	0	1	0
Chr1	145,862,660	.	C	T	267	3	0	0.005556	33	0	0	1	0	0	3	0	0	3	0	0	59	0	0	4	0	0	43	0	0	1	0	0	17	3	0	1	0	0	61	0	0	2	0	0	4	0	0	1	0
Chr1	145,902,183	.	C	G	269	2	0	0.00369	33	1	0	1	0	0	3	0	0	3	0	0	59	0	0	4	0	0	43	0	0	1	0	0	20	0	0	1	0	0	63	0	0	2	0	0	2	0	0	1	0
Chr1	145,933,783	.	A	G	261	2	0	0.003802	31	0	0	1	0	0	3	0	0	3	0	0	58	0	0	4	0	0	40	1	0	1	0	0	20	0	0	1	0	0	60	0	0	2	0	0	4	0	0	1	0
Chr1	146,010,410	.	C	G	249	6	0	0.011765	31	0	0	1	0	0	3	0	0	3	0	0	58	1	0	4	0	0	41	1	0	1	0	0	20	0	0	1	0	0	48	3	0	2	0	0	2	0	0	1	0
Chr1	146,456,838	rs385257526	C	T	262	9	0	0.016605	33	0	0	1	0	0	3	0	0	3	0	0	59	0	0	2	2	0	36	7	0	1	0	0	20	0	0	1	0	0	63	0	0	2	0	0	4	0	0	1	0
Chr1	146,558,702	.	G	T	257	3	0	0.005769	33	0	0	1	0	0	3	0	0	2	0	0	56	2	0	4	0	0	40	0	0	1	0	0	20	0	0	1	0	0	57	0	0	2	0	0	3	0	0	1	0
Chr1	146,569,247	.	G	T	254	1	0	0.001961	32	0	0	1	0	0	3	0	0	3	0	0	56	1	0	4	0	0	42	0	0	1	0	0	18	0	0	1	0	0	56	0	0	2	0	0	1	0	0	1	0
Chr1	146,580,669	rs208389549	C	T	260	12	0	0.022059	34	0	0	1	0	0	3	0	0	3	0	0	58	1	0	3	1	0	43	0	0	1	0	0	20	0	0	1	0	0	52	10	0	2	0	0	4	0	0	1	0
Chr1	146,706,336	.	G	A	266	3	0	0.005576	32	0	0	1	0	0	3	0	0	3	0	0	58	1	0	4	0	0	41	2	0	1	0	0	20	0	0	1	0	0	62	0	0	2	0	0	3	0	0	1	0
Chr1	146,812,556	.	T	G	250	21	0	0.038745	30	4	0	1	0	0	3	0	0	3	0	0	55	4	0	4	0	0	37	5	0	1	0	0	18	2	0	1	0	0	58	5	0	2	0	0	3	0	0	1	0
Chr1	146,846,386	.	A	C	258	14	0	0.025735	31	3	0	1	0	0	3	0	0	3	0	0	57	2	0	4	0	0	42	1	0	1	0	0	20	0	0	1	0	0	55	7	0	2	0	0	3	1	0	1	0
Chr1	146,849,218	.	A	C	271	2	0	0.003663	32	2	0	1	0	0	3	0	0	3	0	0	58	0	0	4	0	0	43	0	0	1	0	0	20	0	0	1	0	0	63	0	0	2	0	0	5	0	0	1	0
Chr1	146,851,281	.	T	G	245	19	0	0.035985	27	7	0	1	0	0	3	0	0	2	1	0	56	2	0	4	0	0	39	3	0	1	0	0	18	0	0	1	0	0	56	3	0	2	0	0	2	1	0	1	0
Chr1	146,852,336	rs379523773	G	A	241	28	0	0.052045	32	2	0	1	0	0	3	0	0	2	0	0	58	1	0	4	0	0	43	0	0	1	0	0	17	3	0	1	0	0	42	20	0	2	0	0	2	0	0	1	0
Chr1	147,002,977	.	C	T	255	2	0	0.003891	31	1	0	1	0	0	3	0	0	2	0	0	58	0	0	4	0	0	42	0	0	1	0	0	20	0	0	1	0	0	55	0	0	2	0	0	1	0	0	1	0
Chr1	147,003,040	.	C	G	263	1	0	0.001894	34	0	0	1	0	0	3	0	0	3	0	0	59	0	0	4	0	0	43	0	0	1	0	0	20	0	0	1	0	0	56	1	0	2	0	0	1	0	0	1	0
Chr1	147,030,772	.	C	T	263	3	0	0.005639	34	0	0	1	0	0	3	0	0	2	0	0	58	0	0	4	0	0	39	3	0	1	0	0	20	0	0	1	0	0	61	0	0	2	0	0	3	0	0	1	0
Chr1	147,036,440	.	G	A	262	1	0	0.001901	32	0	0	1	0	0	3	0	0	3	0	0	58	0	0	4	0	0	42	0	0	1	0	0	19	0	0	1	0	0	60	0	0	2	0	0	2	0	0	1	0
Chr1	147,036,465	.	GT	G	244	25	0	0.046468	26	8	0	1	0	0	3	0	0	3	0	0	55	3	0	4	0	0	43	0	0	1	0	0	18	2	0	1	0	0	60	1	0	2	0	0	3	0	0	1	0
Chr1	147,044,867	.	G	A	257	2	0	0.003861	30	0	0	1	0	0	3	0	0	3	0	0	58	0	0	4	0	0	40	2	0	1	0	0	17	0	0	1	0	0	60	0	0	1	0	0	3	0	0	1	0
Chr1	147,057,933	.	A	C	237	23	0	0.044231	26	4	0	1	0	0	3	0	0	2	1	0	53	6	0	4	0	0	42	0	0	1	0	0	16	1	0	1	0	0	55	5	0	2	0	0	3	0	0	1	0
Chr1	147,062,953	rs208907413	T	C	255	16	0	0.02952	31	2	0	1	0	0	3	0	0	3	0	0	54	4	0	4	0	0	37	6	0	1	0	0	15	4	0	1	0	0	63	0	0	2	0	0	5	0	0	1	0
Chr1	147,408,265	.	C	T	258	1	0	0.001931	33	0	0	1	0	0	3	0	0	3	0	0	59	0	0	4	0	0	43	0	0	1	0	0	19	0	0	1	0	0	54	0	0	2	0	0	1	0	0	1	0
Chr1	147,418,399	.	G	A	269	2	0	0.00369	34	0	0	1	0	0	3	0	0	3	0	0	57	2	0	4	0	0	43	0	0	1	0	0	20	0	0	1	0	0	62	0	0	2	0	0	3	0	0	1	0
Chr1	147,593,460	.	A	C	237	25	0	0.04771	26	6	0	0	1	0	3	0	0	2	1	0	56	2	0	4	0	0	42	1	0	1	0	0	16	4	0	1	0	0	54	3	0	2	0	0	3	0	0	1	0
Chr1	147,593,687	.	A	C	241	26	0	0.048689	29	4	0	1	0	0	3	0	0	3	0	0	56	3	0	4	0	0	38	4	0	0	1	0	17	3	0	1	0	0	51	8	0	2	0	0	3	1	0	1	0
Chr1	147,666,033	.	CTG	C	246	25	0	0.046125	23	10	0	0	1	0	2	1	0	2	1	0	59	0	0	4	0	0	38	4	0	1	0	0	19	1	0	1	0	0	60	2	0	2	0	0	5	0	0	1	0
Chr1	147,673,539	.	A	C	258	13	0	0.023985	31	3	0	1	0	0	3	0	0	3	0	0	57	2	0	4	0	0	43	0	0	1	0	0	19	1	0	1	0	0	58	4	0	2	0	0	2	1	0	1	0
Chr1	147,691,439	.	A	C	240	26	0	0.048872	26	7	0	1	0	0	3	0	0	3	0	0	53	6	0	4	0	0	41	2	0	1	0	0	19	1	0	1	0	0	51	9	0	2	0	0	1	0	0	1	0
Chr1	147,691,534	.	C	T	267	4	0	0.00738	34	0	0	1	0	0	3	0	0	2	0	0	59	0	0	4	0	0	40	3	0	1	0	0	20	0	0	1	0	0	63	0	0	1	1	0	4	0	0	1	0
Chr1	147,705,561	.	C	G	271	2	0	0.003663	34	0	0	1	0	0	3	0	0	3	0	0	59	0	0	4	0	0	41	2	0	1	0	0	20	0	0	1	0	0	63	0	0	2	0	0	4	0	0	1	0
Chr1	147,718,311	.	T	C	261	3	0	0.005682	34	0	0	1	0	0	3	0	0	2	0	0	57	0	0	4	0	0	42	0	0	1	0	0	20	0	0	1	0	0	56	3	0	2	0	0	3	0	0	1	0
Chr1	147,718,311	.	T	C	261	3	0	0.005682	34	0	0	1	0	0	3	0	0	2	0	0	57	0	0	4	0	0	42	0	0	1	0	0	20	0	0	1	0	0	56	3	0	2	0	0	3	0	0	1	0
Chr1	147,774,826	.	G	C	272	1	0	0.001832	34	0	0	1	0	0	3	0	0	3	0	0	59	0	0	4	0	0	43	0	0	1	0	0	19	1	0	1	0	0	63	0	0	2	0	0	5	0	0	1	0
Chr1	147,774,952	.	G	T	268	3	0	0.005535	33	0	0	0	1	0	3	0	0	2	0	0	59	0	0	4	0	0	42	0	0	1	0	0	20	0	0	1	0	0	63	0	0	2	0	0	5	0	0	1	0
Chr1	147,956,185	.	A	C	232	12	0	0.02459	30	1	0	0	0	0	2	1	0	2	0	0	54	3	0	4	0	0	37	1	0	1	0	0	17	2	0	1	0	0	51	0	0	2	0	0	2	0	0	1	0
Chr1	147,959,570	.	G	A	260	10	0	0.018519	32	2	0	1	0	0	3	0	0	2	0	0	59	0	0	4	0	0	36	7	0	1	0	0	19	1	0	1	0	0	62	0	0	2	0	0	3	0	0	1	0
Chr1	148,080,714	.	C	A	243	26	0	0.048327	26	8	0	1	0	0	3	0	0	2	1	0	52	5	0	4	0	0	43	0	0	1	0	0	18	2	0	1	0	0	54	7	0	2	0	0	4	0	0	1	0
Chr1	148,570,667	.	C	T	269	1	0	0.001852	32	0	0	1	0	0	3	0	0	3	0	0	59	0	0	4	0	0	43	0	0	1	0	0	20	0	0	1	0	0	63	0	0	2	0	0	5	0	0	0	1
Chr1	148,685,498	rs135651328	T	G	251	19	0	0.035185	30	3	0	1	0	0	3	0	0	2	1	0	56	2	0	4	0	0	41	2	0	0	1	0	19	1	0	1	0	0	55	7	0	2	0	0	4	0	0	1	0
Chr1	150,033,141	.	C	T	273	1	0	0.001825	34	0	0	1	0	0	3	0	0	3	0	0	59	0	0	4	0	0	43	0	0	1	0	0	19	1	0	1	0	0	63	0	0	2	0	0	5	0	0	1	0
Chr1	150,034,066	.	C	T	263	1	0	0.001894	31	0	0	1	0	0	3	0	0	2	0	0	58	0	0	4	0	0	43	0	0	0	1	0	20	0	0	1	0	0	60	0	0	2	0	0	3	0	0	1	0
Chr1	150,108,617	.	A	G	266	1	0	0.001873	34	0	0	1	0	0	3	0	0	3	0	0	59	0	0	4	0	0	42	0	0	1	0	0	19	1	0	1	0	0	59	0	0	2	0	0	3	0	0	1	0
Chr1	150,144,367	.	C	A	247	7	0	0.01378	30	1	0	1	0	0	3	0	0	2	0	0	51	6	0	4	0	0	41	0	0	1	0	0	20	0	0	1	0	0	56	0	0	2	0	0	2	0	0	1	0
Chr1	150,199,807	.	G	A	271	3	0	0.005474	34	0	0	1	0	0	3	0	0	3	0	0	59	0	0	4	0	0	40	3	0	1	0	0	20	0	0	1	0	0	63	0	0	2	0	0	5	0	0	1	0
Chr1	150,250,281	.	T	G	214	24	0	0.05042	24	5	0	1	0	0	3	0	0	1	0	0	52	3	0	4	0	0	37	1	0	1	0	0	16	4	0	1	0	0	40	8	0	2	0	0	1	0	0	1	0
Chr1	150,253,073	.	C	T	271	1	0	0.001838	32	1	0	1	0	0	3	0	0	3	0	0	59	0	0	4	0	0	43	0	0	1	0	0	20	0	0	1	0	0	63	0	0	2	0	0	5	0	0	1	0
Chr1	150,265,798	rs207601463	T	C	252	20	0	0.036765	34	0	0	1	0	0	3	0	0	3	0	0	58	1	0	4	0	0	41	1	0	1	0	0	20	0	0	1	0	0	44	18	0	2	0	0	5	0	0	1	0
Chr1	150,275,136	.	C	T	267	3	0	0.005556	32	2	0	1	0	0	3	0	0	3	0	0	59	0	0	4	0	0	43	0	0	1	0	0	20	0	0	1	0	0	61	0	0	2	0	0	3	1	0	1	0
Chr1	150,364,082	.	C	T	264	10	0	0.018248	34	0	0	1	0	0	3	0	0	3	0	0	58	1	0	4	0	0	41	2	0	1	0	0	19	1	0	1	0	0	57	6	0	2	0	0	5	0	0	1	0
Chr1	150,440,340	.	G	A	254	1	0	0.001961	33	0	0	1	0	0	3	0	0	3	0	0	57	0	0	4	0	0	41	0	0	1	0	0	19	0	0	1	0	0	53	0	0	1	1	0	2	0	0	1	0
Chr1	150,696,154	.	T	G	256	16	0	0.029412	33	1	0	1	0	0	3	0	0	3	0	0	58	1	0	4	0	0	43	0	0	1	0	0	18	2	0	1	0	0	55	8	0	1	1	0	3	0	0	1	0
Chr1	150,696,154	.	T	G	256	16	0	0.029412	33	1	0	1	0	0	3	0	0	3	0	0	58	1	0	4	0	0	43	0	0	1	0	0	18	2	0	1	0	0	55	8	0	1	1	0	3	0	0	1	0
Chr1	150,725,376	.	A	C	247	20	0	0.037453	31	3	0	1	0	0	2	1	0	3	0	0	53	6	0	4	0	0	41	2	0	1	0	0	16	4	0	1	0	0	57	4	0	2	0	0	1	0	0	1	0
Chr1	150,725,376	.	A	C	247	20	0	0.037453	31	3	0	1	0	0	2	1	0	3	0	0	53	6	0	4	0	0	41	2	0	1	0	0	16	4	0	1	0	0	57	4	0	2	0	0	1	0	0	1	0
Chr1	150,894,062	rs209866795	C	T	252	21	0	0.038462	34	0	0	1	0	0	3	0	0	3	0	0	58	1	0	4	0	0	42	1	0	1	0	0	20	0	0	1	0	0	44	19	0	2	0	0	4	0	0	1	0
Chr1	150,901,043	.	G	T	269	2	0	0.00369	34	0	0	1	0	0	3	0	0	3	0	0	58	0	0	2	2	0	43	0	0	1	0	0	20	0	0	1	0	0	63	0	0	2	0	0	3	0	0	1	0
Chr1	151,083,200	.	A	G	271	2	0	0.003663	33	1	0	1	0	0	3	0	0	3	0	0	59	0	0	4	0	0	42	0	0	1	0	0	19	1	0	1	0	0	63	0	0	2	0	0	5	0	0	1	0
Chr1	153,245,888	.	G	T	270	2	0	0.003676	32	1	0	1	0	0	3	0	0	3	0	0	59	0	0	4	0	0	43	0	0	1	0	0	20	0	0	1	0	0	62	1	0	2	0	0	5	0	0	1	0
Chr1	153,363,379	.	T	C	271	2	0	0.003663	32	2	0	1	0	0	3	0	0	3	0	0	59	0	0	4	0	0	42	0	0	1	0	0	20	0	0	1	0	0	63	0	0	2	0	0	5	0	0	1	0
Chr1	153,797,344	.	C	G	271	1	0	0.001838	34	0	0	1	0	0	3	0	0	3	0	0	59	0	0	4	0	0	43	0	0	1	0	0	20	0	0	1	0	0	62	1	0	2	0	0	3	0	0	1	0
Chr1	154,245,568	.	A	C	253	16	0	0.02974	31	3	0	1	0	0	3	0	0	3	0	0	57	1	0	4	0	0	41	2	0	1	0	0	15	5	0	1	0	0	57	4	0	2	0	0	4	0	0	1	0
Chr1	154,247,067	.	C	T	271	1	0	0.001838	34	0	0	1	0	0	3	0	0	3	0	0	59	0	0	3	1	0	43	0	0	1	0	0	20	0	0	1	0	0	62	0	0	2	0	0	4	0	0	1	0
Chr1	154,404,424	.	C	T	269	1	0	0.001852	33	0	0	1	0	0	3	0	0	3	0	0	59	0	0	4	0	0	43	0	0	1	0	0	20	0	0	1	0	0	60	1	0	2	0	0	4	0	0	1	0
Chr1	154,415,660	rs208647421	C	T	272	1	0	0.001832	34	0	0	1	0	0	3	0	0	3	0	0	59	0	0	4	0	0	43	0	0	0	1	0	20	0	0	1	0	0	62	0	0	2	0	0	5	0	0	1	0
Chr1	154,415,784	.	A	C	255	18	0	0.032967	30	4	0	1	0	0	3	0	0	2	1	0	56	3	0	4	0	0	40	3	0	1	0	0	18	2	0	1	0	0	60	3	0	2	0	0	3	1	0	1	0
Chr1	154,416,510	.	A	C	273	1	0	0.001825	34	0	0	1	0	0	3	0	0	3	0	0	59	0	0	4	0	0	43	0	0	1	0	0	20	0	0	1	0	0	63	0	0	2	0	0	5	0	0	1	0
Chr1	154,483,692	.	A	C	264	8	0	0.014706	31	3	0	1	0	0	3	0	0	3	0	0	59	0	0	4	0	0	42	0	0	1	0	0	20	0	0	1	0	0	58	5	0	2	0	0	4	0	0	1	0
Chr1	154,923,608	rs210356383	G	C	244	13	0	0.025292	33	0	0	1	0	0	3	0	0	3	0	0	59	0	0	4	0	0	41	0	0	1	0	0	19	0	0	1	0	0	44	11	0	2	0	0	2	0	0	1	0
Chr1	154,950,113	.	G	C	268	5	0	0.009158	33	1	0	1	0	0	3	0	0	3	0	0	58	1	0	4	0	0	43	0	0	1	0	0	20	0	0	1	0	0	63	0	0	2	0	0	4	0	0	1	0
Chr1	154,950,219	.	G	C	270	1	0	0.001845	32	0	0	1	0	0	3	0	0	3	0	0	58	1	0	4	0	0	43	0	0	1	0	0	20	0	0	1	0	0	63	0	0	2	0	0	4	0	0	1	0
Chr1	155,156,619	.	C	CG	237	36	0	0.065934	20	14	0	1	0	0	3	0	0	3	0	0	55	4	0	4	0	0	43	0	0	1	0	0	12	8	0	1	0	0	61	1	0	2	0	0	5	0	0	1	0
Chr1	155,158,380	.	A	G	272	1	0	0.001832	34	0	0	1	0	0	3	0	0	3	0	0	59	0	0	4	0	0	42	0	0	1	0	0	20	0	0	1	0	0	63	0	0	2	0	0	5	0	0	1	0
Chr1	155,158,414	.	C	T	270	2	0	0.003676	33	1	0	1	0	0	3	0	0	3	0	0	59	0	0	4	0	0	42	0	0	1	0	0	19	1	0	1	0	0	63	0	0	2	0	0	4	0	0	1	0
Chr1	155,176,938	.	C	A	263	2	0	0.003774	33	0	0	1	0	0	3	0	0	3	0	0	59	0	0	4	0	0	42	0	0	1	0	0	20	0	0	1	0	0	60	0	0	2	0	0	2	0	0	1	0
Chr1	155,834,223	.	C	A	222	1	0	0.002242	27	0	0	0	0	0	3	0	0	0	0	0	51	0	0	4	0	0	36	0	0	1	0	0	20	0	0	1	0	0	41	1	0	2	0	0	1	0	0	1	0
Chr1	155,935,351	rs380770259	C	G	269	3	0	0.005515	34	0	0	1	0	0	2	1	0	2	0	0	59	0	0	3	1	0	42	0	0	1	0	0	19	1	0	1	0	0	63	0	0	2	0	0	5	0	0	1	0
Chr1	157,171,376	.	T	G	223	17	0	0.035417	25	5	0	0	0	0	3	0	0	3	0	0	52	2	0	4	0	0	38	1	0	1	0	0	19	1	0	1	0	0	44	2	0	2	0	0	3	0	0	1	0
Chr2	304,370	.	TC	T	253	19	0	0.034926	26	8	0	1	0	0	3	0	0	3	0	0	56	2	0	4	0	0	42	0	0	1	0	0	19	1	0	1	0	0	59	4	0	2	0	0	5	0	0	1	0
Chr2	547.931	.	C	T	264	9	0	0.016484	33	0	0	1	0	0	3	0	0	3	0	0	58	1	0	4	0	0	40	3	0	1	0	0	20	0	0	1	0	0	58	5	0	2	0	0	5	0	0	1	0
Chr2	584.403	.	C	T	269	4	0	0.007326	34	0	0	1	0	0	3	0	0	3	0	0	59	0	0	4	0	0	40	3	0	1	0	0	19	0	0	1	0	0	62	1	0	2	0	0	5	0	0	1	0
Chr2	940.629	.	A	G	270	3	0	0.005495	34	0	0	1	0	0	3	0	0	3	0	0	59	0	0	4	0	0	41	1	0	1	0	0	20	0	0	1	0	0	61	2	0	2	0	0	5	0	0	1	0
Chr2	996.697	.	T	C	272	1	0	0.001832	34	0	0	1	0	0	3	0	0	3	0	0	59	0	0	4	0	0	42	0	0	1	0	0	20	0	0	1	0	0	62	1	0	2	0	0	5	0	0	1	0
Chr2	1,030,238	.	A	C	237	33	0	0.061111	27	7	0	1	0	0	3	0	0	2	1	0	55	4	0	4	0	0	39	3	0	1	0	0	17	3	0	1	0	0	52	10	0	2	0	0	3	1	0	1	0
Chr2	1,247,685	.	A	C	218	8	0	0.017699	32	0	0	0	1	0	2	0	0	2	0	0	46	4	0	3	0	0	34	0	0	1	0	0	19	0	0	1	0	0	44	2	0	2	0	0	1	0	0	1	0
Chr2	1,404,235	.	C	T	269	1	0	0.001852	33	1	0	1	0	0	3	0	0	3	0	0	59	0	0	4	0	0	43	0	0	1	0	0	20	0	0	1	0	0	62	0	0	2	0	0	3	0	0	1	0
Chr2	1,791,795	.	G	A	265	2	0	0.003745	34	0	0	1	0	0	3	0	0	3	0	0	59	0	0	3	1	0	42	0	0	1	0	0	19	0	0	1	0	0	60	1	0	2	0	0	2	0	0	1	0
Chr2	1,867,568	.	T	G	251	23	0	0.041971	28	6	0	1	0	0	3	0	0	2	1	0	56	3	0	4	0	0	41	2	0	1	0	0	20	0	0	1	0	0	53	10	0	2	0	0	5	0	0	1	0
Chr2	4,422,584	.	A	C	257	15	0	0.027574	29	5	0	1	0	0	3	0	0	2	1	0	59	0	0	4	0	0	40	2	0	1	0	0	19	1	0	1	0	0	58	5	0	2	0	0	3	1	0	1	0
Chr2	4,544,163	.	A	G	270	3	0	0.005495	33	1	0	1	0	0	3	0	0	3	0	0	59	0	0	4	0	0	43	0	0	1	0	0	20	0	0	1	0	0	61	2	0	2	0	0	4	0	0	1	0
Chr2	4,823,015	.	C	A	264	2	0	0.003759	34	0	0	1	0	0	3	0	0	3	0	0	59	0	0	4	0	0	43	0	0	1	0	0	20	0	0	1	0	0	61	1	0	2	0	0	1	0	0	1	0
Chr2	4,847,123	.	T	C	267	5	0	0.009191	33	1	0	1	0	0	3	0	0	3	0	0	59	0	0	4	0	0	41	2	0	1	0	0	20	0	0	1	0	0	61	2	0	2	0	0	3	0	0	1	0
Chr2	4,898,687	rs382025468	C	T	258	13	0	0.023985	31	2	0	1	0	0	3	0	0	3	0	0	51	8	0	3	1	0	43	0	0	1	0	0	18	2	0	1	0	0	62	0	0	2	0	0	4	0	0	1	0
Chr2	4,964,702	rs382949548	G	T	257	13	0	0.024074	32	2	0	1	0	0	3	0	0	3	0	0	50	9	0	3	1	0	42	0	0	1	0	0	20	0	0	1	0	0	63	0	0	2	0	0	2	0	0	1	0
Chr2	4,964,773	.	C	CA	247	20	0	0.037453	25	9	0	1	0	0	3	0	0	3	0	0	58	1	0	4	0	0	40	0	0	1	0	0	14	6	0	1	0	0	61	0	0	2	0	0	3	0	0	1	0
Chr2	5,166,202	.	G	A	269	2	0	0.00369	34	0	0	1	0	0	3	0	0	3	0	0	59	0	0	4	0	0	43	0	0	1	0	0	18	0	0	1	0	0	62	0	0	2	0	0	5	0	0	1	0
Chr2	5,240,458	.	A	G	273	1	0	0.001825	34	0	0	1	0	0	3	0	0	3	0	0	59	0	0	4	0	0	42	1	0	1	0	0	20	0	0	1	0	0	63	0	0	2	0	0	5	0	0	1	0
Chr2	5,402,667	.	A	C	248	17	0	0.032075	32	2	0	1	0	0	2	1	0	3	0	0	57	2	0	4	0	0	42	1	0	1	0	0	18	1	0	1	0	0	51	7	0	2	0	0	3	0	0	1	0
Chr2	5,934,161	.	G	GAC	270	3	0	0.005495	34	0	0	1	0	0	3	0	0	3	0	0	59	0	0	4	0	0	42	0	0	1	0	0	19	1	0	1	0	0	63	0	0	2	0	0	5	0	0	1	0
Chr2	5,935,710	rs377882128	C	A	269	4	0	0.007326	31	3	0	1	0	0	3	0	0	3	0	0	58	1	0	4	0	0	42	0	0	1	0	0	20	0	0	1	0	0	63	0	0	2	0	0	5	0	0	1	0
Chr2	6,213,820	.	C	A	271	1	0	0.001838	34	0	0	1	0	0	3	0	0	3	0	0	59	0	0	4	0	0	41	1	0	1	0	0	20	0	0	1	0	0	63	0	0	2	0	0	4	0	0	1	0
Chr2	6,216,138	rs110344317	C	T	264	8	0	0.014706	26	8	0	1	0	0	3	0	0	3	0	0	59	0	0	4	0	0	42	0	0	1	0	0	20	0	0	1	0	0	63	0	0	2	0	0	4	0	0	1	0
Chr2	6,216,204	.	G	T	269	4	0	0.007326	34	0	0	1	0	0	3	0	0	3	0	0	58	1	0	4	0	0	42	0	0	1	0	0	20	0	0	1	0	0	63	0	0	2	0	0	2	3	0	1	0
Chr2	6,405,081	.	T	G	266	6	0	0.011029	32	2	0	1	0	0	3	0	0	2	1	0	59	0	0	4	0	0	43	0	0	1	0	0	20	0	0	1	0	0	61	2	0	2	0	0	2	1	0	1	0
Chr2	6,417,202	rs380471508	A	G	270	3	0	0.005495	34	0	0	1	0	0	2	1	0	3	0	0	59	0	0	4	0	0	41	1	0	1	0	0	20	0	0	1	0	0	62	1	0	2	0	0	5	0	0	1	0
Chr2	6,533,142	rs210484685	A	G	264	8	0	0.014706	30	3	0	1	0	0	3	0	0	3	0	0	55	4	0	4	0	0	42	0	0	1	0	0	20	0	0	1	0	0	63	0	0	2	0	0	4	1	0	1	0
Chr2	6,573,908	.	G	A	272	1	0	0.001832	34	0	0	1	0	0	3	0	0	3	0	0	59	0	0	4	0	0	42	0	0	0	1	0	20	0	0	1	0	0	63	0	0	2	0	0	5	0	0	1	0
Chr2	6,573,908	.	G	A	272	1	0	0.001832	34	0	0	1	0	0	3	0	0	3	0	0	59	0	0	4	0	0	42	0	0	0	1	0	20	0	0	1	0	0	63	0	0	2	0	0	5	0	0	1	0
Chr2	6,609,762	.	G	A	267	5	0	0.009191	30	3	0	1	0	0	3	0	0	3	0	0	59	0	0	4	0	0	42	0	0	1	0	0	20	0	0	1	0	0	63	0	0	2	0	0	3	2	0	1	0
Chr2	6,611,082	rs377834301	A	C	255	18	0	0.032967	34	0	0	1	0	0	3	0	0	2	1	0	53	6	0	4	0	0	40	2	0	1	0	0	19	1	0	1	0	0	56	7	0	2	0	0	5	0	0	1	0
Chr2	6,611,473	.	G	A	268	5	0	0.009158	34	0	0	1	0	0	3	0	0	3	0	0	56	3	0	4	0	0	41	1	0	1	0	0	20	0	0	1	0	0	62	1	0	2	0	0	5	0	0	1	0
Chr2	9,502,336	.	A	C	265	3	0	0.005597	33	0	0	1	0	0	3	0	0	3	0	0	59	0	0	4	0	0	43	0	0	1	0	0	20	0	0	1	0	0	57	3	0	2	0	0	3	0	0	1	0
Chr2	9,502,390	.	C	T	266	3	0	0.005576	34	0	0	1	0	0	3	0	0	2	0	0	59	0	0	4	0	0	43	0	0	1	0	0	20	0	0	1	0	0	59	3	0	2	0	0	2	0	0	1	0
Chr2	9,516,339	.	G	A	271	2	0	0.003663	34	0	0	1	0	0	3	0	0	3	0	0	59	0	0	4	0	0	42	0	0	1	0	0	20	0	0	1	0	0	63	0	0	2	0	0	5	0	0	1	0
Chr2	9,523,322	rs209006576	A	T	254	19	0	0.034799	25	9	0	1	0	0	3	0	0	3	0	0	56	3	0	3	1	0	41	1	0	1	0	0	19	1	0	0	1	0	62	1	0	2	0	0	4	1	0	1	0
Chr2	9,567,669	.	T	A	266	7	0	0.012821	34	0	0	1	0	0	3	0	0	3	0	0	57	2	0	4	0	0	41	1	0	0	1	0	19	1	0	1	0	0	61	2	0	2	0	0	5	0	0	1	0
Chr2	9,590,299	rs210213420	C	T	268	5	0	0.009158	34	0	0	1	0	0	3	0	0	3	0	0	59	0	0	4	0	0	39	3	0	1	0	0	20	0	0	1	0	0	62	1	0	2	0	0	5	0	0	1	0
Chr2	9,590,371	.	AC	A	261	12	0	0.021978	31	3	0	0	1	0	3	0	0	3	0	0	59	0	0	4	0	0	42	0	0	1	0	0	16	4	0	1	0	0	62	1	0	2	0	0	5	0	0	1	0
Chr2	11,593,498	.	G	T	258	12	0	0.022222	32	2	0	1	0	0	3	0	0	3	0	0	58	1	0	4	0	0	41	2	0	1	0	0	19	1	0	1	0	0	58	3	0	2	0	0	3	0	0	1	0
Chr2	11,594,510	rs208017374	C	T	271	2	0	0.003663	34	0	0	1	0	0	3	0	0	3	0	0	59	0	0	4	0	0	42	0	0	1	0	0	20	0	0	1	0	0	62	1	0	2	0	0	5	0	0	1	0
Chr2	11,594,542	.	C	T	271	3	0	0.005474	34	0	0	1	0	0	3	0	0	3	0	0	57	2	0	4	0	0	43	0	0	1	0	0	20	0	0	1	0	0	63	0	0	2	0	0	5	0	0	1	0
Chr2	11,701,558	.	T	G	256	1	0	0.001946	33	0	0	1	0	0	3	0	0	3	0	0	59	0	0	4	0	0	38	1	0	1	0	0	17	0	0	1	0	0	56	0	0	2	0	0	4	0	0	1	0
Chr2	13,628,355	.	T	A	269	3	0	0.005515	34	0	0	1	0	0	3	0	0	3	0	0	59	0	0	4	0	0	42	0	0	1	0	0	17	3	0	1	0	0	63	0	0	2	0	0	4	0	0	1	0
Chr2	13,664,611	rs383616865	T	G	255	17	0	0.03125	34	0	0	1	0	0	3	0	0	3	0	0	57	2	0	4	0	0	28	14	0	1	0	0	20	0	0	1	0	0	61	1	0	2	0	0	5	0	0	1	0
Chr2	13,725,267	.	G	T	249	18	0	0.033708	31	3	0	1	0	0	3	0	0	3	0	0	53	6	0	4	0	0	41	1	0	1	0	0	18	2	0	1	0	0	58	2	0	2	0	0	3	0	0	1	0
Chr2	13,861,522	.	C	T	271	2	0	0.003663	34	0	0	1	0	0	3	0	0	3	0	0	59	0	0	4	0	0	42	0	0	1	0	0	20	0	0	1	0	0	63	0	0	2	0	0	5	0	0	1	0
Chr2	14,414,974	.	A	C	269	3	0	0.005515	34	0	0	1	0	0	3	0	0	3	0	0	59	0	0	4	0	0	42	0	0	1	0	0	20	0	0	1	0	0	59	3	0	2	0	0	5	0	0	1	0
Chr2	14,414,974	.	A	C	269	3	0	0.005515	34	0	0	1	0	0	3	0	0	3	0	0	59	0	0	4	0	0	42	0	0	1	0	0	20	0	0	1	0	0	59	3	0	2	0	0	5	0	0	1	0
Chr2	14,698,777	rs384677285	G	A	264	10	0	0.018248	34	0	0	1	0	0	3	0	0	3	0	0	50	9	0	4	0	0	42	1	0	1	0	0	20	0	0	1	0	0	63	0	0	2	0	0	5	0	0	1	0
Chr2	14,717,047	.	G	A	247	26	0	0.047619	34	0	0	1	0	0	3	0	0	3	0	0	58	1	0	4	0	0	42	0	0	1	0	0	20	0	0	1	0	0	38	25	0	2	0	0	5	0	0	1	0
Chr2	15,026,373	.	C	T	254	19	0	0.034799	32	2	0	1	0	0	3	0	0	3	0	0	59	0	0	4	0	0	37	5	0	1	0	0	20	0	0	1	0	0	57	6	0	2	0	0	3	2	0	1	0
Chr2	15,131,524	.	G	T	266	7	0	0.012821	28	6	0	1	0	0	3	0	0	3	0	0	59	0	0	4	0	0	42	0	0	1	0	0	20	0	0	1	0	0	62	1	0	2	0	0	5	0	0	1	0
Chr2	17,084,739	.	A	G	271	1	0	0.001838	34	0	0	1	0	0	3	0	0	3	0	0	59	0	0	4	0	0	42	0	0	1	0	0	19	1	0	1	0	0	63	0	0	2	0	0	4	0	0	1	0
Chr2	17,730,565	.	T	A	267	6	0	0.010989	34	0	0	1	0	0	3	0	0	3	0	0	59	0	0	4	0	0	42	0	0	1	0	0	20	0	0	1	0	0	57	6	0	2	0	0	5	0	0	1	0
Chr2	17,889,873	.	T	A	272	1	0	0.001832	34	0	0	1	0	0	3	0	0	3	0	0	59	0	0	3	1	0	42	0	0	1	0	0	20	0	0	1	0	0	63	0	0	2	0	0	5	0	0	1	0
Chr2	17,889,942	.	A	C	264	9	0	0.016484	34	0	0	1	0	0	3	0	0	3	0	0	59	0	0	4	0	0	33	9	0	1	0	0	20	0	0	1	0	0	63	0	0	2	0	0	5	0	0	1	0
Chr2	17,987,592	.	T	A	254	16	0	0.02963	29	5	0	1	0	0	3	0	0	3	0	0	54	4	0	4	0	0	40	2	0	1	0	0	18	2	0	1	0	0	60	3	0	2	0	0	5	0	0	1	0
Chr2	17,993,671	.	A	T	272	1	0	0.001832	34	0	0	1	0	0	2	1	0	3	0	0	59	0	0	4	0	0	42	0	0	1	0	0	20	0	0	1	0	0	63	0	0	2	0	0	5	0	0	1	0
Chr2	18,010,107	rs385212324	A	T	257	15	0	0.027574	34	0	0	1	0	0	3	0	0	3	0	0	59	0	0	4	0	0	34	8	0	1	0	0	17	3	0	1	0	0	59	4	0	2	0	0	4	0	0	1	0
Chr2	18,010,224	.	G	A	270	1	0	0.001845	33	0	0	1	0	0	3	0	0	3	0	0	59	0	0	4	0	0	43	0	0	1	0	0	19	1	0	1	0	0	62	0	0	2	0	0	4	0	0	1	0
Chr2	18,151,110	rs208106327	C	T	237	36	0	0.065934	31	3	0	1	0	0	2	1	0	2	1	0	50	9	0	1	3	0	33	9	0	1	0	0	19	1	0	1	0	0	62	1	0	2	0	0	5	0	0	1	0
Chr2	18,159,798	.	AC	A	241	32	0	0.058608	26	8	0	1	0	0	3	0	0	2	1	0	54	5	0	4	0	0	42	0	0	1	0	0	13	7	0	1	0	0	60	3	0	2	0	0	5	0	0	1	0
Chr2	18,168,703	.	GTAT	G	237	35	0	0.064338	18	16	0	0	1	0	3	0	0	3	0	0	55	4	0	4	0	0	42	0	0	1	0	0	13	7	0	1	0	0	61	2	0	2	0	0	4	0	0	1	0
Chr2	18,193,703	.	G	A	261	11	0	0.020221	31	2	0	1	0	0	1	2	0	3	0	0	56	3	0	4	0	0	42	0	0	1	0	0	17	3	0	1	0	0	62	1	0	2	0	0	5	0	0	1	0
Chr2	18,254,779	.	G	A	250	14	0	0.026515	30	3	0	1	0	0	3	0	0	3	0	0	54	2	0	3	0	0	40	1	0	1	0	0	18	1	0	1	0	0	58	5	0	2	0	0	4	0	0	1	0
Chr2	18,324,624	.	GA	G	255	18	0	0.032967	29	5	0	1	0	0	3	0	0	3	0	0	56	2	0	4	0	0	43	0	0	1	0	0	14	6	0	1	0	0	63	0	0	2	0	0	5	0	0	1	0
Chr2	18,324,627	.	GAA	G	255	18	0	0.032967	28	6	0	1	0	0	3	0	0	3	0	0	56	2	0	4	0	0	43	0	0	1	0	0	15	5	0	1	0	0	62	1	0	2	0	0	5	0	0	1	0
Chr2	18,433,247	.	A	C	250	12	0	0.022901	33	1	0	1	0	0	3	0	0	3	0	0	48	11	0	4	0	0	42	0	0	1	0	0	20	0	0	1	0	0	55	0	0	2	0	0	2	0	0	1	0
Chr2	19,325,112	.	A	C	269	1	0	0.001852	34	0	0	1	0	0	3	0	0	3	0	0	59	0	0	4	0	0	42	0	0	1	0	0	19	1	0	1	0	0	60	0	0	2	0	0	5	0	0	1	0
Chr2	19,703,396	.	T	C	132	2	0	0.007463	9	0	0	0	0	0	1	0	0	0	0	0	34	0	0	2	0	0	22	2	0	0	0	0	6	0	0	1	0	0	33	0	0	2	0	0	2	0	0	1	0
Chr2	19,703,566	.	A	T	267	7	0	0.012774	32	2	0	1	0	0	3	0	0	3	0	0	59	0	0	4	0	0	42	1	0	1	0	0	18	2	0	1	0	0	61	2	0	2	0	0	5	0	0	1	0
Chr2	20,760,922	.	G	C	242	4	0	0.00813	30	0	0	1	0	0	3	0	0	1	0	0	55	0	0	4	0	0	36	3	0	1	0	0	20	0	0	1	0	0	53	1	0	2	0	0	1	0	0	1	0
Chr2	20,855,415	.	G	C	257	1	0	0.001938	31	0	0	1	0	0	3	0	0	3	0	0	59	0	0	4	0	0	42	0	0	1	0	0	20	0	0	0	1	0	57	0	0	2	0	0	1	0	0	1	0
Chr2	20,948,574	.	C	T	270	1	0	0.001845	34	0	0	1	0	0	3	0	0	3	0	0	59	0	0	4	0	0	42	0	0	1	0	0	20	0	0	1	0	0	63	0	0	2	0	0	3	0	0	1	0
Chr2	21,787,334	rs135794639	T	G	246	25	0	0.046125	32	2	0	1	0	0	3	0	0	3	0	0	56	3	0	4	0	0	36	6	0	1	0	0	19	1	0	1	0	0	50	13	0	2	0	0	3	0	0	1	0
Chr2	22,126,715	.	C	T	273	1	0	0.001825	34	0	0	1	0	0	3	0	0	3	0	0	59	0	0	4	0	0	42	1	0	1	0	0	20	0	0	1	0	0	63	0	0	2	0	0	5	0	0	1	0
Chr2	22,401,307	rs385449698	C	T	260	11	0	0.020295	33	1	0	1	0	0	3	0	0	3	0	0	56	3	0	2	2	0	40	2	0	1	0	0	19	1	0	1	0	0	63	0	0	2	0	0	3	0	0	1	0
Chr2	22,410,463	.	A	G	272	1	0	0.001832	33	1	0	1	0	0	3	0	0	3	0	0	59	0	0	4	0	0	42	0	0	1	0	0	20	0	0	1	0	0	63	0	0	2	0	0	5	0	0	1	0
Chr2	23,443,088	.	T	G	271	3	0	0.005474	33	1	0	1	0	0	3	0	0	3	0	0	59	0	0	4	0	0	43	0	0	1	0	0	20	0	0	1	0	0	62	1	0	2	0	0	4	1	0	1	0
Chr2	23,738,415	.	G	A	271	1	0	0.001838	34	0	0	1	0	0	3	0	0	3	0	0	59	0	0	4	0	0	43	0	0	1	0	0	20	0	0	1	0	0	62	0	0	1	1	0	4	0	0	1	0
Chr2	24,150,921	.	T	C	272	1	0	0.001832	34	0	0	1	0	0	3	0	0	3	0	0	59	0	0	4	0	0	42	0	0	1	0	0	20	0	0	1	0	0	63	0	0	2	0	0	4	1	0	1	0
Chr2	24,166,173	.	G	A	270	3	0	0.005495	33	1	0	1	0	0	3	0	0	3	0	0	59	0	0	4	0	0	42	0	0	1	0	0	20	0	0	1	0	0	62	1	0	2	0	0	5	0	0	1	0
Chr2	24,176,566	.	T	G	267	5	0	0.009191	33	1	0	1	0	0	3	0	0	3	0	0	58	0	0	4	0	0	42	1	0	1	0	0	20	0	0	1	0	0	60	2	0	2	0	0	5	0	0	1	0
Chr2	25,069,358	.	T	TTC	268	5	0	0.009158	33	1	0	1	0	0	3	0	0	3	0	0	59	0	0	4	0	0	42	0	0	1	0	0	20	0	0	1	0	0	61	2	0	2	0	0	5	0	0	1	0
Chr2	25,776,105	.	A	C	250	15	0	0.028302	32	1	0	1	0	0	2	1	0	2	1	0	54	4	0	4	0	0	41	2	0	1	0	0	20	0	0	1	0	0	53	6	0	2	0	0	2	0	0	1	0
Chr2	26,258,722	.	G	A	258	15	0	0.027473	33	1	0	1	0	0	3	0	0	3	0	0	45	14	0	4	0	0	42	0	0	1	0	0	20	0	0	1	0	0	63	0	0	2	0	0	5	0	0	1	0
Chr2	26,259,836	rs384582842	G	A	270	2	0	0.003676	32	1	0	1	0	0	3	0	0	3	0	0	58	1	0	4	0	0	42	0	0	1	0	0	20	0	0	1	0	0	63	0	0	2	0	0	5	0	0	1	0
Chr2	26,482,422	.	G	C	269	3	0	0.005515	34	0	0	1	0	0	3	0	0	3	0	0	59	0	0	4	0	0	41	1	0	1	0	0	18	2	0	1	0	0	63	0	0	2	0	0	4	0	0	1	0
Chr2	26,749,255	.	A	C	260	1	0	0.001916	32	0	0	1	0	0	3	0	0	3	0	0	59	0	0	4	0	0	43	0	0	1	0	0	20	0	0	1	0	0	56	0	0	1	1	0	3	0	0	1	0
Chr2	26,761,818	.	G	A	270	1	0	0.001845	33	0	0	1	0	0	3	0	0	3	0	0	59	0	0	4	0	0	43	0	0	1	0	0	19	1	0	1	0	0	63	0	0	2	0	0	3	0	0	1	0
Chr2	27,018,211	.	T	G	248	22	0	0.040741	31	2	0	1	0	0	2	1	0	2	0	0	55	4	0	4	0	0	41	1	0	1	0	0	18	2	0	1	0	0	55	8	0	2	0	0	3	1	0	1	0
Chr2	27,182,440	.	G	A	271	2	0	0.003663	32	2	0	1	0	0	3	0	0	3	0	0	59	0	0	4	0	0	42	0	0	1	0	0	20	0	0	1	0	0	63	0	0	2	0	0	5	0	0	1	0
Chr2	27,218,887	.	G	T	272	1	0	0.001832	34	0	0	1	0	0	3	0	0	3	0	0	59	0	0	4	0	0	42	0	0	1	0	0	19	1	0	1	0	0	63	0	0	2	0	0	5	0	0	1	0
Chr2	27,241,135	rs133442047	T	G	236	34	0	0.062963	30	4	0	1	0	0	3	0	0	3	0	0	55	4	0	3	1	0	34	8	0	1	0	0	20	0	0	1	0	0	47	15	0	2	0	0	3	0	0	1	0
Chr2	27,280,488	.	G	A	269	3	0	0.005515	34	0	0	1	0	0	3	0	0	3	0	0	59	0	0	4	0	0	39	3	0	1	0	0	20	0	0	1	0	0	63	0	0	2	0	0	4	0	0	1	0
Chr2	28,400,963	.	G	T	269	3	0	0.005515	33	1	0	1	0	0	3	0	0	3	0	0	59	0	0	4	0	0	40	2	0	1	0	0	20	0	0	1	0	0	63	0	0	2	0	0	4	0	0	1	0
Chr2	29,933,453	.	G	C	269	4	0	0.007326	34	0	0	1	0	0	3	0	0	3	0	0	59	0	0	4	0	0	42	0	0	1	0	0	20	0	0	1	0	0	63	0	0	2	0	0	5	0	0	1	0
Chr2	29,945,492	rs385167890	C	G	271	2	0	0.003663	33	1	0	1	0	0	3	0	0	3	0	0	59	0	0	4	0	0	42	0	0	1	0	0	20	0	0	1	0	0	63	0	0	2	0	0	5	0	0	1	0
Chr2	29,963,246	rs384987259	C	G	269	4	0	0.007326	34	0	0	1	0	0	3	0	0	3	0	0	56	3	0	4	0	0	41	1	0	1	0	0	20	0	0	1	0	0	63	0	0	2	0	0	5	0	0	1	0
Chr2	29,980,855	.	T	G	265	8	0	0.014652	34	0	0	1	0	0	3	0	0	3	0	0	59	0	0	4	0	0	42	0	0	1	0	0	18	2	0	1	0	0	59	4	0	2	0	0	3	2	0	1	0
Chr2	29,988,001	.	T	C	270	3	0	0.005495	34	0	0	1	0	0	3	0	0	3	0	0	59	0	0	4	0	0	42	0	0	1	0	0	18	2	0	1	0	0	63	0	0	2	0	0	5	0	0	1	0
Chr2	30,092,113	.	G	A	269	1	0	0.001852	33	0	0	1	0	0	3	0	0	3	0	0	59	0	0	4	0	0	42	0	0	1	0	0	19	1	0	1	0	0	62	0	0	2	0	0	4	0	0	1	0
Chr2	30,092,113	.	G	A	269	1	0	0.001852	33	0	0	1	0	0	3	0	0	3	0	0	59	0	0	4	0	0	42	0	0	1	0	0	19	1	0	1	0	0	62	0	0	2	0	0	4	0	0	1	0
Chr2	30,115,975	.	T	G	267	6	0	0.010989	33	1	0	1	0	0	3	0	0	3	0	0	58	1	0	4	0	0	42	0	0	1	0	0	20	0	0	1	0	0	61	2	0	2	0	0	4	1	0	1	0
Chr2	30,168,372	.	A	C	261	11	0	0.020221	30	4	0	1	0	0	3	0	0	3	0	0	59	0	0	4	0	0	42	0	0	1	0	0	17	3	0	1	0	0	62	1	0	2	0	0	4	0	0	1	0
Chr2	30,355,330	.	C	A	261	11	0	0.020221	34	0	0	1	0	0	3	0	0	3	0	0	58	1	0	4	0	0	42	0	0	1	0	0	20	0	0	1	0	0	55	8	0	2	0	0	3	1	0	1	0
Chr2	30,414,846	.	C	T	264	7	0	0.012915	30	4	0	1	0	0	3	0	0	3	0	0	59	0	0	4	0	0	42	0	0	1	0	0	19	1	0	1	0	0	62	1	0	2	0	0	2	1	0	1	0
Chr2	30,717,105	.	T	TC	258	14	0	0.025735	30	4	0	1	0	0	3	0	0	2	1	0	59	0	0	4	0	0	42	0	0	1	0	0	17	3	0	1	0	0	63	0	0	2	0	0	4	0	0	1	0
Chr2	30,734,653	.	T	G	232	29	0	0.055556	21	9	0	1	0	0	3	0	0	3	0	0	52	6	0	4	0	0	38	3	0	1	0	0	14	5	0	1	0	0	59	3	0	2	0	0	3	0	0	1	0
Chr2	30,996,211	.	G	A	269	4	0	0.007326	33	1	0	1	0	0	3	0	0	3	0	0	59	0	0	4	0	0	42	0	0	1	0	0	18	2	0	1	0	0	62	1	0	2	0	0	5	0	0	1	0
Chr2	31,234,444	.	G	T	253	18	0	0.03321	34	0	0	1	0	0	3	0	0	3	0	0	42	17	0	4	0	0	42	0	0	1	0	0	19	0	0	1	0	0	63	0	0	2	0	0	4	0	0	1	0
Chr2	31,234,444	.	G	T	253	18	0	0.03321	34	0	0	1	0	0	3	0	0	3	0	0	42	17	0	4	0	0	42	0	0	1	0	0	19	0	0	1	0	0	63	0	0	2	0	0	4	0	0	1	0
Chr2	31,283,154	.	C	T	259	12	0	0.02214	33	0	0	1	0	0	3	0	0	3	0	0	58	1	0	4	0	0	42	0	0	1	0	0	20	0	0	1	0	0	51	11	0	2	0	0	5	0	0	1	0
Chr2	31,283,154	.	C	T	259	12	0	0.02214	33	0	0	1	0	0	3	0	0	3	0	0	58	1	0	4	0	0	42	0	0	1	0	0	20	0	0	1	0	0	51	11	0	2	0	0	5	0	0	1	0
Chr2	31,283,326	rs382424854	G	A	257	16	0	0.029304	32	2	0	1	0	0	1	2	0	3	0	0	52	7	0	2	2	0	40	2	0	1	0	0	19	1	0	1	0	0	63	0	0	2	0	0	5	0	0	1	0
Chr2	31,283,326	rs382424854	G	A	257	16	0	0.029304	32	2	0	1	0	0	1	2	0	3	0	0	52	7	0	2	2	0	40	2	0	1	0	0	19	1	0	1	0	0	63	0	0	2	0	0	5	0	0	1	0
Chr2	31,427,688	.	T	C	271	1	0	0.001838	33	1	0	1	0	0	3	0	0	3	0	0	59	0	0	4	0	0	42	0	0	1	0	0	20	0	0	1	0	0	63	0	0	2	0	0	4	0	0	1	0
Chr2	31,654,539	.	T	G	268	5	0	0.009158	31	3	0	1	0	0	3	0	0	3	0	0	59	0	0	4	0	0	42	0	0	1	0	0	20	0	0	1	0	0	63	0	0	2	0	0	5	0	0	1	0
Chr2	31,682,776	.	A	T	265	7	0	0.012868	34	0	0	1	0	0	3	0	0	3	0	0	59	0	0	4	0	0	39	3	0	1	0	0	20	0	0	1	0	0	62	1	0	2	0	0	4	0	0	1	0
Chr2	31,682,777	.	A	C	266	6	0	0.011029	34	0	0	1	0	0	3	0	0	3	0	0	59	0	0	4	0	0	39	3	0	1	0	0	20	0	0	1	0	0	63	0	0	2	0	0	4	0	0	1	0
Chr2	34,217,192	.	C	T	271	1	0	0.001838	34	0	0	1	0	0	3	0	0	3	0	0	58	0	0	4	0	0	43	0	0	1	0	0	20	0	0	1	0	0	63	0	0	2	0	0	4	0	0	1	0
Chr2	34,224,127	rs384070869	T	C	264	9	0	0.016484	34	0	0	1	0	0	3	0	0	3	0	0	59	0	0	4	0	0	41	1	0	1	0	0	20	0	0	1	0	0	59	4	0	2	0	0	5	0	0	1	0
Chr2	34,256,488	.	G	A	268	4	0	0.007353	32	2	0	1	0	0	3	0	0	3	0	0	59	0	0	4	0	0	42	0	0	1	0	0	20	0	0	1	0	0	62	1	0	2	0	0	3	1	0	1	0
Chr2	34,401,395	.	C	T	269	3	0	0.005515	34	0	0	1	0	0	3	0	0	3	0	0	56	3	0	4	0	0	42	0	0	1	0	0	20	0	0	1	0	0	63	0	0	2	0	0	4	0	0	1	0
Chr2	34,401,395	.	C	T	269	3	0	0.005515	34	0	0	1	0	0	3	0	0	3	0	0	56	3	0	4	0	0	42	0	0	1	0	0	20	0	0	1	0	0	63	0	0	2	0	0	4	0	0	1	0
Chr2	34,528,632	rs134568785	T	G	264	8	0	0.014706	34	0	0	1	0	0	3	0	0	3	0	0	58	1	0	4	0	0	42	0	0	1	0	0	20	0	0	1	0	0	57	5	0	2	0	0	3	2	0	1	0
Chr2	34,534,303	.	A	C	263	11	0	0.020073	33	1	0	1	0	0	3	0	0	3	0	0	59	0	0	4	0	0	42	1	0	1	0	0	18	2	0	1	0	0	57	6	0	2	0	0	5	0	0	1	0
Chr2	35,068,905	.	T	G	235	27	0	0.051527	26	8	0	1	0	0	3	0	0	3	0	0	54	3	0	4	0	0	41	0	0	1	0	0	17	3	0	1	0	0	51	6	0	2	0	0	2	1	0	1	0
Chr2	35,121,861	.	T	G	256	16	0	0.029412	34	0	0	1	0	0	3	0	0	3	0	0	53	6	0	3	1	0	34	8	0	1	0	0	20	0	0	1	0	0	63	0	0	2	0	0	4	0	0	1	0
Chr2	36,177,584	.	C	A	268	5	0	0.009158	34	0	0	1	0	0	3	0	0	3	0	0	54	5	0	4	0	0	42	0	0	1	0	0	20	0	0	1	0	0	63	0	0	2	0	0	5	0	0	1	0
Chr2	36,430,407	.	G	A	270	2	0	0.003676	34	0	0	1	0	0	3	0	0	3	0	0	59	0	0	4	0	0	42	0	0	1	0	0	17	2	0	1	0	0	63	0	0	2	0	0	5	0	0	1	0
Chr2	36,444,326	.	C	A	271	2	0	0.003663	33	1	0	1	0	0	3	0	0	3	0	0	59	0	0	4	0	0	42	0	0	1	0	0	20	0	0	1	0	0	63	0	0	2	0	0	5	0	0	0	1
Chr2	36,506,917	.	C	T	267	5	0	0.009191	34	0	0	1	0	0	3	0	0	3	0	0	54	5	0	4	0	0	42	0	0	1	0	0	20	0	0	1	0	0	63	0	0	2	0	0	4	0	0	1	0
Chr2	36,589,708	.	C	A	269	2	0	0.00369	34	0	0	1	0	0	3	0	0	3	0	0	59	0	0	4	0	0	42	0	0	1	0	0	20	0	0	1	0	0	61	2	0	2	0	0	3	0	0	1	0
Chr2	36,690,320	.	G	A	232	37	0	0.068773	28	5	0	1	0	0	2	1	0	3	0	0	53	5	0	3	0	0	40	2	0	1	0	0	17	3	0	1	0	0	49	13	0	2	0	0	5	0	0	1	0
Chr2	36,700,564	.	C	A	265	7	0	0.012868	31	3	0	1	0	0	3	0	0	3	0	0	59	0	0	4	0	0	41	1	0	1	0	0	20	0	0	1	0	0	61	2	0	2	0	0	4	0	0	1	0
Chr2	36,701,029	.	G	A	272	1	0	0.001832	34	0	0	1	0	0	3	0	0	3	0	0	58	1	0	4	0	0	42	0	0	1	0	0	20	0	0	1	0	0	63	0	0	2	0	0	5	0	0	1	0
Chr2	37,184,728	.	T	G	260	13	0	0.02381	33	1	0	1	0	0	3	0	0	3	0	0	58	1	0	4	0	0	41	1	0	1	0	0	18	2	0	1	0	0	58	5	0	2	0	0	5	0	0	1	0
Chr2	37,184,728	.	T	G	260	13	0	0.02381	33	1	0	1	0	0	3	0	0	3	0	0	58	1	0	4	0	0	41	1	0	1	0	0	18	2	0	1	0	0	58	5	0	2	0	0	5	0	0	1	0
Chr2	37,294,125	.	G	T	261	10	0	0.01845	32	1	0	1	0	0	3	0	0	3	0	0	56	3	0	4	0	0	41	1	0	0	1	0	20	0	0	1	0	0	61	2	0	2	0	0	3	1	0	1	0
Chr2	37,829,685	.	G	C	271	2	0	0.003663	34	0	0	1	0	0	3	0	0	3	0	0	57	2	0	4	0	0	42	0	0	1	0	0	20	0	0	1	0	0	63	0	0	2	0	0	5	0	0	1	0
Chr2	37,833,267	.	A	C	248	22	0	0.040741	26	8	0	1	0	0	3	0	0	2	1	0	55	4	0	4	0	0	41	1	0	1	0	0	15	5	0	1	0	0	60	2	0	2	0	0	3	0	0	1	0
Chr2	37,923,746	.	C	T	272	1	0	0.001832	34	0	0	1	0	0	3	0	0	3	0	0	59	0	0	4	0	0	42	0	0	1	0	0	19	1	0	1	0	0	63	0	0	2	0	0	5	0	0	1	0
Chr2	38,691,039	.	A	T	230	25	0	0.04902	28	4	0	1	0	0	2	0	0	3	0	0	56	1	0	4	0	0	37	1	0	0	1	0	12	8	0	1	0	0	54	5	0	1	0	0	4	0	0	1	0
Chr2	38,695,351	rs384899562	C	A	256	16	0	0.029412	33	1	0	1	0	0	1	2	0	3	0	0	58	1	0	4	0	0	42	0	0	1	0	0	19	1	0	0	1	0	63	0	0	2	0	0	4	0	0	1	0
Chr2	38,780,816	.	A	G	272	1	0	0.001832	34	0	0	1	0	0	3	0	0	3	0	0	59	0	0	3	1	0	42	0	0	1	0	0	20	0	0	1	0	0	63	0	0	2	0	0	5	0	0	1	0
Chr2	38,784,836	.	G	T	268	5	0	0.009158	34	0	0	1	0	0	3	0	0	3	0	0	59	0	0	4	0	0	42	0	0	0	1	0	20	0	0	1	0	0	63	0	0	2	0	0	4	1	0	1	0
Chr2	38,821,488	.	C	T	272	1	0	0.001832	33	1	0	1	0	0	3	0	0	3	0	0	59	0	0	4	0	0	42	0	0	1	0	0	20	0	0	1	0	0	63	0	0	2	0	0	5	0	0	1	0
Chr2	38,838,102	.	C	G	273	1	0	0.001825	34	0	0	1	0	0	3	0	0	3	0	0	59	0	0	4	0	0	43	0	0	1	0	0	20	0	0	1	0	0	63	0	0	2	0	0	5	0	0	1	0
Chr2	39,307,576	.	G	A	270	3	0	0.005495	32	2	0	1	0	0	3	0	0	3	0	0	59	0	0	4	0	0	42	0	0	1	0	0	20	0	0	1	0	0	63	0	0	2	0	0	4	1	0	1	0
Chr2	39,571,611	.	T	G	268	3	0	0.005535	31	2	0	1	0	0	3	0	0	3	0	0	58	0	0	4	0	0	42	0	0	1	0	0	20	0	0	1	0	0	63	0	0	2	0	0	4	1	0	1	0
Chr2	39,571,805	.	CT	C	248	18	0	0.033835	25	8	0	1	0	0	3	0	0	3	0	0	54	2	0	4	0	0	42	0	0	1	0	0	16	3	0	1	0	0	63	0	0	1	1	0	4	0	0	1	0
Chr2	39,571,913	.	G	T	260	11	0	0.020295	29	4	0	1	0	0	3	0	0	3	0	0	57	1	0	4	0	0	42	0	0	1	0	0	20	0	0	1	0	0	63	0	0	2	0	0	5	0	0	1	0
Chr2	43,615,334	.	G	T	246	22	0	0.041045	31	2	0	1	0	0	2	1	0	0	1	0	56	3	0	4	0	0	38	4	0	1	0	0	18	2	0	1	0	0	58	5	0	2	0	0	4	0	0	1	0
Chr2	43,686,968	.	G	A	271	1	0	0.001838	34	0	0	1	0	0	3	0	0	3	0	0	59	0	0	4	0	0	42	0	0	1	0	0	19	1	0	1	0	0	63	0	0	2	0	0	5	0	0	1	0
Chr2	44,143,682	.	G	A	272	1	0	0.001832	33	1	0	1	0	0	3	0	0	3	0	0	59	0	0	4	0	0	42	0	0	1	0	0	20	0	0	1	0	0	63	0	0	2	0	0	5	0	0	1	0
Chr2	44,153,429	.	T	G	260	13	0	0.02381	32	2	0	1	0	0	3	0	0	3	0	0	58	1	0	4	0	0	42	0	0	1	0	0	20	0	0	1	0	0	55	8	0	2	0	0	5	0	0	1	0
Chr2	44,794,241	.	A	G	271	2	0	0.003663	33	1	0	1	0	0	3	0	0	3	0	0	59	0	0	4	0	0	41	1	0	1	0	0	20	0	0	1	0	0	63	0	0	2	0	0	5	0	0	1	0
Chr2	44,867,136	.	C	A	245	27	0	0.049632	30	4	0	1	0	0	3	0	0	2	1	0	52	7	0	4	0	0	39	3	0	1	0	0	19	1	0	1	0	0	57	6	0	2	0	0	3	1	0	1	0
Chr2	46,725,698	.	C	A	259	14	0	0.025641	30	4	0	1	0	0	3	0	0	3	0	0	54	5	0	4	0	0	42	1	0	1	0	0	20	0	0	1	0	0	60	3	0	2	0	0	4	0	0	1	0
Chr2	47,804,969	.	C	T	272	1	0	0.001832	33	1	0	1	0	0	3	0	0	3	0	0	59	0	0	4	0	0	42	0	0	1	0	0	20	0	0	1	0	0	63	0	0	2	0	0	5	0	0	1	0
Chr2	47,814,191	.	A	T	268	4	0	0.007353	33	0	0	1	0	0	3	0	0	3	0	0	59	0	0	4	0	0	42	0	0	1	0	0	20	0	0	1	0	0	63	0	0	2	0	0	5	0	0	1	0
Chr2	47,825,313	.	A	C	269	5	0	0.009124	34	0	0	1	0	0	3	0	0	3	0	0	54	5	0	4	0	0	43	0	0	1	0	0	20	0	0	1	0	0	63	0	0	2	0	0	5	0	0	1	0
Chr2	47,845,396	rs380158405	G	A	271	3	0	0.005474	34	0	0	1	0	0	2	1	0	3	0	0	58	1	0	4	0	0	43	0	0	1	0	0	19	1	0	1	0	0	63	0	0	2	0	0	5	0	0	1	0
Chr2	47,998,831	.	G	C	273	1	0	0.001825	34	0	0	1	0	0	2	1	0	3	0	0	59	0	0	4	0	0	43	0	0	1	0	0	20	0	0	1	0	0	63	0	0	2	0	0	5	0	0	1	0
Chr2	49,400,849	.	G	A	271	1	0	0.001838	34	0	0	1	0	0	3	0	0	3	0	0	58	0	0	4	0	0	42	0	0	1	0	0	20	0	0	1	0	0	62	1	0	2	0	0	5	0	0	1	0
Chr2	55,560,986	.	A	T	271	1	0	0.001838	34	0	0	1	0	0	3	0	0	3	0	0	59	0	0	4	0	0	41	1	0	1	0	0	20	0	0	1	0	0	63	0	0	2	0	0	4	0	0	1	0
Chr2	56,871,776	.	T	G	245	27	0	0.049632	23	11	0	1	0	0	3	0	0	2	1	0	54	5	0	4	0	0	42	0	0	1	0	0	18	2	0	1	0	0	58	5	0	2	0	0	4	0	0	1	0
Chr2	58,802,013	.	T	G	256	17	0	0.031136	28	6	0	1	0	0	3	0	0	3	0	0	58	1	0	4	0	0	42	0	0	1	0	0	18	2	0	1	0	0	59	4	0	2	0	0	5	0	0	1	0
Chr2	59,143,638	.	GT	G	141	132	0	0.241758	13	21	0	1	0	0	3	0	0	1	2	0	25	34	0	2	2	0	39	3	0	1	0	0	5	15	0	0	1	0	35	28	0	2	0	0	3	2	0	0	1
Chr2	59,761,102	.	A	G	272	1	0	0.001832	34	0	0	1	0	0	3	0	0	3	0	0	59	0	0	3	1	0	42	0	0	1	0	0	20	0	0	1	0	0	63	0	0	2	0	0	5	0	0	1	0
Chr2	59,761,102	.	A	G	272	1	0	0.001832	34	0	0	1	0	0	3	0	0	3	0	0	59	0	0	3	1	0	42	0	0	1	0	0	20	0	0	1	0	0	63	0	0	2	0	0	5	0	0	1	0
Chr2	60,091,600	.	C	G	270	3	0	0.005495	31	3	0	1	0	0	3	0	0	3	0	0	59	0	0	4	0	0	42	0	0	1	0	0	20	0	0	1	0	0	63	0	0	2	0	0	5	0	0	1	0
Chr2	60,091,600	.	C	G	270	3	0	0.005495	31	3	0	1	0	0	3	0	0	3	0	0	59	0	0	4	0	0	42	0	0	1	0	0	20	0	0	1	0	0	63	0	0	2	0	0	5	0	0	1	0
Chr2	60,091,692	rs137523594	G	C	265	8	0	0.014652	33	1	0	1	0	0	3	0	0	3	0	0	59	0	0	3	1	0	42	0	0	0	1	0	20	0	0	1	0	0	58	5	0	2	0	0	5	0	0	1	0
Chr2	60,091,692	rs137523594	G	C	265	8	0	0.014652	33	1	0	1	0	0	3	0	0	3	0	0	59	0	0	3	1	0	42	0	0	0	1	0	20	0	0	1	0	0	58	5	0	2	0	0	5	0	0	1	0
Chr2	60,424,441	.	C	T	271	1	0	0.001838	34	0	0	1	0	0	3	0	0	3	0	0	59	0	0	3	1	0	42	0	0	1	0	0	20	0	0	1	0	0	63	0	0	2	0	0	4	0	0	1	0
Chr2	60,424,441	.	C	T	271	1	0	0.001838	34	0	0	1	0	0	3	0	0	3	0	0	59	0	0	3	1	0	42	0	0	1	0	0	20	0	0	1	0	0	63	0	0	2	0	0	4	0	0	1	0
Chr2	60,511,122	.	C	T	267	5	0	0.009191	34	0	0	1	0	0	3	0	0	3	0	0	59	0	0	4	0	0	42	0	0	1	0	0	20	0	0	1	0	0	57	5	0	2	0	0	5	0	0	1	0
Chr2	60,511,122	.	C	T	267	5	0	0.009191	34	0	0	1	0	0	3	0	0	3	0	0	59	0	0	4	0	0	42	0	0	1	0	0	20	0	0	1	0	0	57	5	0	2	0	0	5	0	0	1	0
Chr2	61,831,815	.	T	G	260	10	0	0.018519	30	3	0	1	0	0	3	0	0	3	0	0	58	0	0	4	0	0	41	1	0	1	0	0	20	0	0	1	0	0	60	3	0	2	0	0	2	2	0	1	0
Chr2	61,884,761	rs379244288	T	C	260	12	0	0.022059	34	0	0	1	0	0	3	0	0	3	0	0	59	0	0	4	0	0	35	7	0	1	0	0	19	1	0	0	1	0	63	0	0	2	0	0	2	2	0	1	0
Chr2	61,888,978	.	C	T	265	4	0	0.007435	33	0	0	1	0	0	3	0	0	2	0	0	59	0	0	4	0	0	43	0	0	1	0	0	20	0	0	1	0	0	58	4	0	2	0	0	3	0	0	1	0
Chr2	61,893,441	.	A	C	255	16	0	0.02952	31	2	0	0	1	0	3	0	0	3	0	0	54	5	0	4	0	0	43	0	0	1	0	0	19	1	0	1	0	0	58	4	0	2	0	0	3	1	0	1	0
Chr2	61,893,681	.	G	C	266	6	0	0.011029	33	1	0	1	0	0	3	0	0	3	0	0	59	0	0	4	0	0	37	5	0	1	0	0	19	0	0	1	0	0	63	0	0	2	0	0	5	0	0	1	0
Chr2	61,895,070	.	G	C	272	1	0	0.001832	34	0	0	1	0	0	3	0	0	3	0	0	59	0	0	3	1	0	42	0	0	1	0	0	20	0	0	1	0	0	63	0	0	2	0	0	5	0	0	1	0
Chr2	61,903,432	.	T	C	271	1	0	0.001838	34	0	0	1	0	0	3	0	0	3	0	0	58	1	0	4	0	0	43	0	0	1	0	0	20	0	0	1	0	0	63	0	0	2	0	0	3	0	0	1	0
Chr2	62,032,293	.	C	T	272	1	0	0.001832	34	0	0	1	0	0	3	0	0	3	0	0	59	0	0	4	0	0	42	0	0	1	0	0	20	0	0	1	0	0	63	0	0	2	0	0	5	0	0	1	0
Chr2	62,048,060	.	A	T	238	21	0	0.040541	29	5	0	1	0	0	3	0	0	3	0	0	51	4	0	3	0	0	36	2	0	1	0	0	17	2	0	1	0	0	59	4	0	1	0	0	3	1	0	0	0
Chr2	62,291,224	.	T	C	273	1	0	0.001825	34	0	0	1	0	0	3	0	0	3	0	0	59	0	0	4	0	0	43	0	0	1	0	0	19	1	0	1	0	0	63	0	0	2	0	0	5	0	0	1	0
Chr2	62,294,986	rs135967280	C	A	242	31	0	0.056777	28	6	0	1	0	0	3	0	0	0	3	0	53	6	0	4	0	0	41	1	0	1	0	0	17	3	0	1	0	0	55	8	0	2	0	0	5	0	0	1	0
Chr2	62,369,386	.	G	C	271	2	0	0.003663	33	1	0	1	0	0	3	0	0	3	0	0	59	0	0	3	1	0	42	0	0	1	0	0	20	0	0	1	0	0	63	0	0	2	0	0	5	0	0	1	0
Chr2	62,430,540	.	G	C	272	2	0	0.00365	34	0	0	1	0	0	3	0	0	3	0	0	59	0	0	4	0	0	43	0	0	1	0	0	18	2	0	1	0	0	63	0	0	2	0	0	5	0	0	1	0
Chr2	62,506,078	.	A	C	263	10	0	0.018315	34	0	0	1	0	0	3	0	0	3	0	0	59	0	0	4	0	0	41	1	0	1	0	0	19	1	0	1	0	0	58	5	0	2	0	0	2	3	0	1	0
Chr2	62,721,133	.	G	A	267	3	0	0.005556	33	0	0	1	0	0	3	0	0	3	0	0	59	0	0	4	0	0	42	0	0	1	0	0	20	0	0	1	0	0	60	3	0	2	0	0	4	0	0	1	0
Chr2	65,071,357	.	G	T	271	2	0	0.003663	34	0	0	1	0	0	3	0	0	3	0	0	59	0	0	4	0	0	42	0	0	1	0	0	20	0	0	1	0	0	61	2	0	2	0	0	5	0	0	1	0
Chr2	65,071,403	.	C	T	271	2	0	0.003663	34	0	0	1	0	0	3	0	0	3	0	0	59	0	0	4	0	0	42	0	0	1	0	0	20	0	0	1	0	0	63	0	0	2	0	0	5	0	0	1	0
Chr2	65,527,174	.	C	A	267	2	0	0.003717	34	0	0	1	0	0	3	0	0	3	0	0	59	0	0	4	0	0	43	0	0	1	0	0	19	1	0	1	0	0	61	0	0	2	0	0	2	0	0	1	0
Chr2	68,090,153	rs135373047	A	C	269	4	0	0.007326	34	0	0	1	0	0	3	0	0	3	0	0	59	0	0	4	0	0	42	0	0	1	0	0	20	0	0	1	0	0	60	3	0	2	0	0	5	0	0	1	0
Chr2	69,862,647	.	G	C	270	1	0	0.001845	34	0	0	1	0	0	3	0	0	3	0	0	59	0	0	3	1	0	42	0	0	1	0	0	20	0	0	1	0	0	62	0	0	2	0	0	4	0	0	1	0
Chr2	69,900,095	.	G	T	242	18	0	0.034615	29	3	0	1	0	0	3	0	0	2	1	0	54	4	0	4	0	0	40	1	0	1	0	0	20	0	0	1	0	0	47	9	0	2	0	0	3	0	0	1	0
Chr2	69,917,026	.	A	G	252	15	0	0.02809	31	1	0	1	0	0	3	0	0	3	0	0	57	2	0	4	0	0	42	1	0	1	0	0	18	1	0	1	0	0	55	7	0	2	0	0	1	1	0	1	0
Chr2	69,917,175	.	G	T	253	19	0	0.034926	31	3	0	1	0	0	3	0	0	3	0	0	57	2	0	4	0	0	41	2	0	1	0	0	18	2	0	1	0	0	54	8	0	2	0	0	4	0	0	1	0
Chr2	70,009,772	.	A	C	253	20	0	0.03663	31	3	0	1	0	0	3	0	0	2	1	0	57	2	0	4	0	0	43	0	0	1	0	0	19	1	0	1	0	0	53	10	0	2	0	0	3	1	0	1	0
Chr2	70,137,405	.	C	G	272	1	0	0.001832	34	0	0	1	0	0	3	0	0	3	0	0	58	0	0	3	1	0	43	0	0	1	0	0	20	0	0	1	0	0	63	0	0	2	0	0	5	0	0	1	0
Chr2	70,137,405	.	C	G	272	1	0	0.001832	34	0	0	1	0	0	3	0	0	3	0	0	58	0	0	3	1	0	43	0	0	1	0	0	20	0	0	1	0	0	63	0	0	2	0	0	5	0	0	1	0
Chr2	71,117,106	.	A	AG	250	21	0	0.038745	25	9	0	1	0	0	3	0	0	3	0	0	58	1	0	4	0	0	42	0	0	1	0	0	14	6	0	1	0	0	61	1	0	2	0	0	4	0	0	1	0
Chr2	71,117,316	rs132930816	T	G	240	26	0	0.048872	27	7	0	1	0	0	2	1	0	2	1	0	56	3	0	4	0	0	42	1	0	0	1	0	19	1	0	1	0	0	49	9	0	2	0	0	2	0	0	1	0
Chr2	71,309,255	.	A	G	271	3	0	0.005474	33	1	0	1	0	0	3	0	0	3	0	0	59	0	0	4	0	0	43	0	0	1	0	0	20	0	0	1	0	0	63	0	0	0	2	0	5	0	0	1	0
Chr2	71,309,791	rs381810132	C	T	258	14	0	0.025735	31	2	0	1	0	0	3	0	0	3	0	0	56	3	0	4	0	0	40	2	0	1	0	0	17	3	0	1	0	0	63	0	0	2	0	0	4	1	0	1	0
Chr2	71,405,582	.	C	T	271	1	0	0.001838	34	0	0	1	0	0	3	0	0	3	0	0	58	1	0	4	0	0	43	0	0	1	0	0	20	0	0	1	0	0	62	0	0	2	0	0	5	0	0	1	0
Chr2	71,407,692	rs211163400	C	T	250	17	0	0.031835	33	0	0	1	0	0	3	0	0	3	0	0	58	1	0	4	0	0	43	0	0	1	0	0	20	0	0	1	0	0	42	16	0	2	0	0	4	0	0	1	0
Chr2	71,640,040	.	C	T	268	1	0	0.001859	34	0	0	1	0	0	3	0	0	3	0	0	58	1	0	4	0	0	43	0	0	1	0	0	19	0	0	1	0	0	62	0	0	2	0	0	3	0	0	1	0
Chr2	71,840,718	.	G	A	269	2	0	0.00369	33	0	0	1	0	0	3	0	0	3	0	0	57	2	0	4	0	0	42	0	0	1	0	0	20	0	0	1	0	0	63	0	0	2	0	0	4	0	0	1	0
Chr2	71,863,358	.	G	A	271	2	0	0.003663	33	1	0	1	0	0	3	0	0	3	0	0	59	0	0	4	0	0	42	0	0	1	0	0	20	0	0	1	0	0	62	1	0	2	0	0	5	0	0	1	0
Chr2	71,863,358	.	G	A	271	2	0	0.003663	33	1	0	1	0	0	3	0	0	3	0	0	59	0	0	4	0	0	42	0	0	1	0	0	20	0	0	1	0	0	62	1	0	2	0	0	5	0	0	1	0
Chr2	71,894,007	.	C	T	265	4	0	0.007435	34	0	0	1	0	0	3	0	0	2	0	0	59	0	0	4	0	0	43	0	0	1	0	0	19	1	0	1	0	0	60	1	0	2	0	0	3	0	0	1	0
Chr2	73,150,578	.	A	C	256	15	0	0.027675	31	3	0	0	1	0	3	0	0	3	0	0	58	1	0	3	1	0	42	1	0	1	0	0	19	1	0	1	0	0	58	3	0	1	1	0	4	0	0	1	0
Chr2	73,167,192	.	G	A	263	1	0	0.001894	34	0	0	1	0	0	3	0	0	3	0	0	59	0	0	4	0	0	42	0	0	1	0	0	20	0	0	1	0	0	57	1	0	2	0	0	2	0	0	1	0
Chr2	73,167,784	.	G	A	263	7	0	0.012963	31	1	0	1	0	0	3	0	0	3	0	0	59	0	0	4	0	0	38	5	0	1	0	0	19	0	0	1	0	0	63	0	0	2	0	0	4	0	0	1	0
Chr2	73,168,146	.	G	C	266	5	0	0.009225	34	0	0	1	0	0	3	0	0	3	0	0	58	0	0	4	0	0	41	2	0	1	0	0	20	0	0	1	0	0	61	2	0	2	0	0	3	0	0	1	0
Chr2	73,808,670	.	C	G	262	11	0	0.020147	34	0	0	1	0	0	3	0	0	3	0	0	59	0	0	4	0	0	37	5	0	1	0	0	20	0	0	1	0	0	57	6	0	2	0	0	5	0	0	1	0
Chr2	74,045,160	.	T	C	268	4	0	0.007353	34	0	0	1	0	0	3	0	0	3	0	0	59	0	0	4	0	0	42	0	0	1	0	0	20	0	0	1	0	0	60	3	0	2	0	0	3	1	0	1	0
Chr2	75,406,807	.	G	A	265	9	0	0.016423	32	2	0	1	0	0	3	0	0	3	0	0	59	0	0	4	0	0	36	7	0	1	0	0	20	0	0	1	0	0	63	0	0	2	0	0	5	0	0	1	0
Chr2	75,407,228	.	G	A	273	1	0	0.001825	34	0	0	1	0	0	3	0	0	3	0	0	59	0	0	4	0	0	43	0	0	1	0	0	20	0	0	1	0	0	62	1	0	2	0	0	5	0	0	1	0
Chr2	75,407,247	.	C	T	264	10	0	0.018248	32	2	0	1	0	0	3	0	0	3	0	0	59	0	0	4	0	0	36	7	0	1	0	0	20	0	0	1	0	0	63	0	0	2	0	0	5	0	0	1	0
Chr2	75,407,322	.	A	T	269	1	0	0.001852	33	0	0	1	0	0	3	0	0	3	0	0	59	0	0	4	0	0	43	0	0	1	0	0	19	1	0	1	0	0	62	0	0	2	0	0	3	0	0	1	0
Chr2	75,407,385	.	G	T	262	9	0	0.016605	31	2	0	1	0	0	3	0	0	3	0	0	59	0	0	4	0	0	36	7	0	1	0	0	20	0	0	1	0	0	63	0	0	2	0	0	3	0	0	1	0
Chr2	75,407,578	.	G	A	271	1	0	0.001838	34	0	0	1	0	0	3	0	0	3	0	0	59	0	0	4	0	0	43	0	0	1	0	0	19	1	0	1	0	0	63	0	0	2	0	0	3	0	0	1	0
Chr2	76,834,899	.	A	T	265	7	0	0.012868	34	0	0	1	0	0	3	0	0	3	0	0	58	1	0	4	0	0	42	0	0	1	0	0	20	0	0	1	0	0	62	1	0	1	1	0	3	1	0	1	0
Chr2	76,949,247	rs134458301	A	C	203	69	0	0.126838	19	15	0	0	1	0	2	1	0	2	1	0	46	13	0	4	0	0	36	7	0	1	0	0	15	5	0	1	0	0	48	15	0	2	0	0	2	1	0	1	0
Chr2	77,060,779	.	AGCT	A	213	59	0	0.108456	15	19	0	0	1	0	3	0	0	1	2	0	52	7	0	4	0	0	41	1	0	1	0	0	9	11	0	1	0	0	59	3	0	2	0	0	5	0	0	1	0
Chr2	77,076,088	.	CGT	C	242	31	0	0.056777	21	13	0	1	0	0	3	0	0	2	1	0	56	3	0	4	0	0	42	0	0	1	0	0	14	6	0	1	0	0	63	0	0	2	0	0	4	1	0	1	0
Chr2	77,132,599	.	G	T	271	2	0	0.003663	34	0	0	1	0	0	3	0	0	3	0	0	59	0	0	4	0	0	42	0	0	1	0	0	19	1	0	1	0	0	63	0	0	2	0	0	5	0	0	1	0
Chr2	79,798,560	.	G	A	226	4	0	0.008696	30	0	0	1	0	0	3	0	0	2	0	0	55	0	0	4	0	0	32	1	0	1	0	0	18	0	0	1	0	0	44	0	0	2	0	0	1	0	0	1	0
Chr2	79,841,050	rs385477965	C	T	263	9	0	0.016544	34	0	0	1	0	0	3	0	0	3	0	0	50	9	0	4	0	0	42	0	0	1	0	0	20	0	0	1	0	0	63	0	0	2	0	0	4	0	0	1	0
Chr2	80,220,705	.	A	G	271	2	0	0.003663	34	0	0	1	0	0	3	0	0	3	0	0	59	0	0	4	0	0	40	2	0	1	0	0	20	0	0	1	0	0	63	0	0	2	0	0	5	0	0	1	0
Chr2	80,318,413	.	T	G	254	17	0	0.031365	33	1	0	1	0	0	3	0	0	3	0	0	57	2	0	4	0	0	39	3	0	0	1	0	20	0	0	1	0	0	54	9	0	2	0	0	2	1	0	1	0
Chr2	80,331,389	.	T	C	269	3	0	0.005515	34	0	0	1	0	0	2	1	0	3	0	0	59	0	0	4	0	0	42	0	0	1	0	0	20	0	0	1	0	0	63	0	0	2	0	0	4	0	0	1	0
Chr2	80,342,989	.	T	G	266	7	0	0.012821	34	0	0	1	0	0	3	0	0	3	0	0	59	0	0	4	0	0	41	1	0	1	0	0	19	1	0	1	0	0	58	5	0	2	0	0	5	0	0	1	0
Chr2	80,349,082	.	T	G	260	13	0	0.02381	31	3	0	1	0	0	3	0	0	3	0	0	59	0	0	4	0	0	40	2	0	1	0	0	19	1	0	1	0	0	57	6	0	2	0	0	5	0	0	1	0
Chr2	80,350,949	.	G	T	261	10	0	0.01845	32	1	0	1	0	0	2	1	0	3	0	0	58	1	0	4	0	0	42	0	0	1	0	0	20	0	0	1	0	0	57	6	0	2	0	0	4	0	0	1	0
Chr2	80,641,508	.	A	AC	223	40	0	0.076046	19	15	0	1	0	0	3	0	0	3	0	0	51	6	0	4	0	0	41	0	0	1	0	0	13	7	0	1	0	0	58	1	0	2	0	0	2	0	0	1	0
Chr2	80,859,757	.	C	T	267	4	0	0.00738	31	3	0	1	0	0	3	0	0	3	0	0	59	0	0	4	0	0	43	0	0	1	0	0	20	0	0	1	0	0	62	0	0	2	0	0	3	0	0	1	0
Chr2	80,860,097	.	G	T	265	8	0	0.014652	29	5	0	1	0	0	3	0	0	3	0	0	57	2	0	4	0	0	43	0	0	1	0	0	20	0	0	1	0	0	62	1	0	2	0	0	4	0	0	1	0
Chr2	80,860,216	.	T	G	271	2	0	0.003663	34	0	0	1	0	0	3	0	0	3	0	0	59	0	0	4	0	0	42	0	0	1	0	0	20	0	0	1	0	0	62	1	0	2	0	0	5	0	0	1	0
Chr2	81,640,103	.	A	G	265	4	0	0.007435	33	0	0	1	0	0	3	0	0	3	0	0	59	0	0	4	0	0	43	0	0	1	0	0	20	0	0	1	0	0	57	4	0	2	0	0	4	0	0	1	0
Chr2	82,928,380	rs209007674	T	A	263	10	0	0.018315	33	1	0	1	0	0	3	0	0	3	0	0	54	5	0	4	0	0	41	1	0	1	0	0	20	0	0	1	0	0	60	3	0	2	0	0	5	0	0	1	0
Chr2	84,858,677	.	G	A	266	5	0	0.009225	34	0	0	1	0	0	3	0	0	3	0	0	59	0	0	4	0	0	37	5	0	1	0	0	19	0	0	1	0	0	63	0	0	2	0	0	4	0	0	1	0
Chr2	84,866,630	.	C	A	269	4	0	0.007326	34	0	0	1	0	0	3	0	0	3	0	0	59	0	0	4	0	0	43	0	0	1	0	0	20	0	0	1	0	0	62	0	0	2	0	0	5	0	0	1	0
Chr2	84,866,666	.	G	A	271	2	0	0.003663	33	1	0	1	0	0	2	1	0	3	0	0	59	0	0	4	0	0	43	0	0	1	0	0	20	0	0	1	0	0	62	0	0	2	0	0	5	0	0	1	0
Chr2	84,874,962	rs379716770	G	A	269	2	0	0.00369	34	0	0	1	0	0	3	0	0	3	0	0	57	2	0	4	0	0	42	0	0	1	0	0	20	0	0	1	0	0	62	0	0	2	0	0	4	0	0	1	0
Chr2	84,888,907	rs379110092	C	T	262	11	0	0.020147	28	6	0	1	0	0	3	0	0	3	0	0	56	3	0	3	1	0	41	1	0	1	0	0	20	0	0	1	0	0	63	0	0	2	0	0	5	0	0	1	0
Chr2	84,975,979	.	C	T	269	1	0	0.001852	33	0	0	1	0	0	3	0	0	3	0	0	59	0	0	3	1	0	42	0	0	1	0	0	20	0	0	1	0	0	63	0	0	2	0	0	3	0	0	1	0
Chr2	85,255,818	.	C	G	265	5	0	0.009259	32	2	0	1	0	0	3	0	0	3	0	0	59	0	0	4	0	0	43	0	0	1	0	0	18	2	0	1	0	0	62	0	0	1	1	0	2	0	0	1	0
Chr2	85,256,081	.	C	CT	259	15	0	0.027372	23	11	0	1	0	0	3	0	0	3	0	0	59	0	0	4	0	0	43	0	0	1	0	0	17	3	0	1	0	0	63	0	0	2	0	0	5	0	0	1	0
Chr2	85,261,874	.	G	A	272	1	0	0.001832	34	0	0	1	0	0	3	0	0	3	0	0	58	1	0	4	0	0	42	0	0	1	0	0	20	0	0	1	0	0	63	0	0	2	0	0	5	0	0	1	0
Chr2	85,263,214	.	C	T	272	1	0	0.001832	33	1	0	1	0	0	3	0	0	3	0	0	59	0	0	4	0	0	42	0	0	1	0	0	20	0	0	1	0	0	63	0	0	2	0	0	5	0	0	1	0
Chr2	85,264,027	.	AT	A	253	19	0	0.034926	31	3	0	1	0	0	3	0	0	2	1	0	59	0	0	4	0	0	42	0	0	1	0	0	12	8	0	1	0	0	59	3	0	2	0	0	4	1	0	1	0
Chr2	85,269,776	.	G	T	269	5	0	0.009124	32	2	0	1	0	0	3	0	0	3	0	0	59	0	0	4	0	0	43	0	0	1	0	0	18	2	0	1	0	0	63	0	0	1	1	0	5	0	0	1	0
Chr2	85,269,776	.	G	T	269	5	0	0.009124	32	2	0	1	0	0	3	0	0	3	0	0	59	0	0	4	0	0	43	0	0	1	0	0	18	2	0	1	0	0	63	0	0	1	1	0	5	0	0	1	0
Chr2	85,648,219	.	C	T	271	2	0	0.003663	34	0	0	1	0	0	3	0	0	3	0	0	59	0	0	4	0	0	40	2	0	1	0	0	20	0	0	1	0	0	63	0	0	2	0	0	5	0	0	1	0
Chr2	85,648,219	.	C	T	271	2	0	0.003663	34	0	0	1	0	0	3	0	0	3	0	0	59	0	0	4	0	0	40	2	0	1	0	0	20	0	0	1	0	0	63	0	0	2	0	0	5	0	0	1	0
Chr2	85,654,446	.	T	G	230	42	0	0.077206	25	9	0	1	0	0	3	0	0	2	1	0	52	7	0	4	0	0	43	0	0	1	0	0	16	4	0	1	0	0	52	11	0	2	0	0	3	1	0	1	0
Chr2	85,654,446	.	T	G	230	42	0	0.077206	25	9	0	1	0	0	3	0	0	2	1	0	52	7	0	4	0	0	43	0	0	1	0	0	16	4	0	1	0	0	52	11	0	2	0	0	3	1	0	1	0
Chr2	85,661,438	.	A	C	268	4	0	0.007353	32	2	0	1	0	0	3	0	0	3	0	0	59	0	0	4	0	0	42	0	0	1	0	0	19	1	0	1	0	0	62	1	0	2	0	0	4	0	0	1	0
Chr2	85,699,535	.	A	G	266	6	0	0.011029	34	0	0	1	0	0	3	0	0	3	0	0	59	0	0	4	0	0	42	0	0	1	0	0	20	0	0	1	0	0	63	0	0	2	0	0	4	0	0	1	0
Chr2	85,800,217	.	A	G	271	1	0	0.001838	34	0	0	1	0	0	3	0	0	3	0	0	59	0	0	4	0	0	42	0	0	1	0	0	20	0	0	1	0	0	63	0	0	2	0	0	3	1	0	1	0
Chr2	85,888,837	.	G	T	245	28	0	0.051282	32	2	0	1	0	0	3	0	0	2	1	0	55	4	0	4	0	0	35	7	0	1	0	0	18	2	0	1	0	0	52	11	0	2	0	0	5	0	0	1	0
Chr2	86,080,485	.	C	T	272	1	0	0.001832	34	0	0	1	0	0	3	0	0	3	0	0	59	0	0	4	0	0	42	0	0	1	0	0	19	1	0	1	0	0	63	0	0	2	0	0	5	0	0	1	0
Chr2	86,515,794	.	G	A	265	8	0	0.014652	34	0	0	1	0	0	3	0	0	3	0	0	51	8	0	4	0	0	42	0	0	1	0	0	20	0	0	1	0	0	63	0	0	2	0	0	5	0	0	1	0
Chr2	87,012,063	.	C	T	267	6	0	0.010989	33	1	0	1	0	0	3	0	0	2	1	0	59	0	0	4	0	0	41	1	0	1	0	0	19	1	0	1	0	0	61	2	0	2	0	0	5	0	0	1	0
Chr2	87,086,748	.	A	C	246	25	0	0.046125	29	5	0	1	0	0	3	0	0	3	0	0	57	2	0	4	0	0	39	3	0	1	0	0	19	1	0	1	0	0	53	9	0	2	0	0	2	2	0	1	0
Chr2	89,438,711	rs381773947	T	A	262	8	0	0.014815	34	0	0	1	0	0	3	0	0	3	0	0	59	0	0	4	0	0	36	6	0	1	0	0	20	0	0	1	0	0	62	0	0	2	0	0	4	0	0	1	0
Chr2	89,438,912	.	A	C	258	13	0	0.023985	31	2	0	1	0	0	3	0	0	3	0	0	56	3	0	4	0	0	41	2	0	1	0	0	18	1	0	1	0	0	59	4	0	2	0	0	4	0	0	1	0
Chr2	89,452,085	.	C	T	268	1	0	0.001859	31	1	0	1	0	0	3	0	0	3	0	0	59	0	0	4	0	0	43	0	0	1	0	0	20	0	0	1	0	0	61	0	0	2	0	0	4	0	0	1	0
Chr2	89,496,505	.	T	C	272	1	0	0.001832	34	0	0	1	0	0	3	0	0	3	0	0	59	0	0	4	0	0	42	0	0	1	0	0	20	0	0	1	0	0	63	0	0	2	0	0	5	0	0	1	0
Chr2	89,496,505	.	T	C	272	1	0	0.001832	34	0	0	1	0	0	3	0	0	3	0	0	59	0	0	4	0	0	42	0	0	1	0	0	20	0	0	1	0	0	63	0	0	2	0	0	5	0	0	1	0
Chr2	89,496,529	.	C	T	271	2	0	0.003663	33	1	0	1	0	0	3	0	0	3	0	0	59	0	0	3	1	0	42	0	0	1	0	0	20	0	0	1	0	0	63	0	0	2	0	0	5	0	0	1	0
Chr2	89,496,529	.	C	T	271	2	0	0.003663	33	1	0	1	0	0	3	0	0	3	0	0	59	0	0	3	1	0	42	0	0	1	0	0	20	0	0	1	0	0	63	0	0	2	0	0	5	0	0	1	0
Chr2	89,505,408	.	A	AT	249	24	0	0.043956	26	8	0	1	0	0	3	0	0	3	0	0	56	3	0	4	0	0	42	0	0	1	0	0	12	8	0	1	0	0	63	0	0	2	0	0	5	0	0	1	0
Chr2	89,505,408	.	A	AT	249	24	0	0.043956	26	8	0	1	0	0	3	0	0	3	0	0	56	3	0	4	0	0	42	0	0	1	0	0	12	8	0	1	0	0	63	0	0	2	0	0	5	0	0	1	0
Chr2	89,587,047	.	TC	T	170	103	0	0.188645	14	20	0	0	1	0	0	3	0	0	3	0	24	35	0	1	3	0	42	0	0	1	0	0	8	12	0	1	0	0	60	3	0	1	1	0	4	1	0	1	0
Chr2	89,699,157	.	T	C	272	1	0	0.001832	34	0	0	1	0	0	3	0	0	3	0	0	59	0	0	4	0	0	42	0	0	1	0	0	20	0	0	1	0	0	62	1	0	2	0	0	5	0	0	1	0
Chr2	89,699,157	.	T	C	272	1	0	0.001832	34	0	0	1	0	0	3	0	0	3	0	0	59	0	0	4	0	0	42	0	0	1	0	0	20	0	0	1	0	0	62	1	0	2	0	0	5	0	0	1	0
Chr2	89,721,328	.	A	G	272	1	0	0.001832	34	0	0	1	0	0	3	0	0	3	0	0	59	0	0	4	0	0	42	0	0	1	0	0	20	0	0	1	0	0	62	1	0	2	0	0	5	0	0	1	0
Chr2	89,721,328	.	A	G	272	1	0	0.001832	34	0	0	1	0	0	3	0	0	3	0	0	59	0	0	4	0	0	42	0	0	1	0	0	20	0	0	1	0	0	62	1	0	2	0	0	5	0	0	1	0
Chr2	89,728,530	rs137334186	G	A	260	12	0	0.022059	33	0	0	1	0	0	2	1	0	2	1	0	53	6	0	4	0	0	42	0	0	1	0	0	18	2	0	1	0	0	63	0	0	2	0	0	5	0	0	1	0
Chr2	89,728,530	rs137334186	G	A	260	12	0	0.022059	33	0	0	1	0	0	2	1	0	2	1	0	53	6	0	4	0	0	42	0	0	1	0	0	18	2	0	1	0	0	63	0	0	2	0	0	5	0	0	1	0
Chr2	89,737,979	rs210250369	C	A	268	5	0	0.009158	34	0	0	1	0	0	3	0	0	2	1	0	59	0	0	4	0	0	42	0	0	1	0	0	18	2	0	1	0	0	63	0	0	2	0	0	5	0	0	1	0
Chr2	89,737,979	rs210250369	C	A	268	5	0	0.009158	34	0	0	1	0	0	3	0	0	2	1	0	59	0	0	4	0	0	42	0	0	1	0	0	18	2	0	1	0	0	63	0	0	2	0	0	5	0	0	1	0
Chr2	89,752,489	.	AG	A	219	53	0	0.097426	14	20	0	0	1	0	3	0	0	2	1	0	57	2	0	4	0	0	42	0	0	1	0	0	9	11	0	1	0	0	60	3	0	2	0	0	3	1	0	1	0
Chr2	89,752,489	.	AG	A	219	53	0	0.097426	14	20	0	0	1	0	3	0	0	2	1	0	57	2	0	4	0	0	42	0	0	1	0	0	9	11	0	1	0	0	60	3	0	2	0	0	3	1	0	1	0
Chr2	89,767,773	.	C	T	251	19	0	0.035185	33	0	0	1	0	0	3	0	0	2	1	0	59	0	0	4	0	0	34	8	0	1	0	0	18	2	0	1	0	0	57	5	0	2	0	0	4	0	0	1	0
Chr2	89,767,773	.	C	T	251	19	0	0.035185	33	0	0	1	0	0	3	0	0	2	1	0	59	0	0	4	0	0	34	8	0	1	0	0	18	2	0	1	0	0	57	5	0	2	0	0	4	0	0	1	0
Chr2	89,784,230	rs384668358	A	T	272	1	0	0.001832	34	0	0	1	0	0	3	0	0	3	0	0	59	0	0	4	0	0	42	0	0	1	0	0	20	0	0	1	0	0	63	0	0	2	0	0	5	0	0	1	0
Chr2	89,815,185	.	C	T	271	1	0	0.001838	34	0	0	1	0	0	3	0	0	3	0	0	59	0	0	4	0	0	43	0	0	1	0	0	20	0	0	1	0	0	62	0	0	2	0	0	4	0	0	1	0
Chr2	89,817,192	.	G	A	269	5	0	0.009124	34	0	0	1	0	0	3	0	0	3	0	0	59	0	0	4	0	0	43	0	0	1	0	0	20	0	0	1	0	0	63	0	0	2	0	0	5	0	0	1	0
Chr2	89,828,724	.	C	G	270	1	0	0.001845	34	0	0	1	0	0	3	0	0	2	0	0	59	0	0	4	0	0	42	0	0	1	0	0	20	0	0	1	0	0	63	0	0	2	0	0	4	0	0	1	0
Chr2	89,839,639	.	C	T	271	2	0	0.003663	34	0	0	1	0	0	3	0	0	3	0	0	59	0	0	4	0	0	42	0	0	1	0	0	20	0	0	1	0	0	63	0	0	2	0	0	5	0	0	1	0
Chr2	89,839,663	.	G	A	272	1	0	0.001832	34	0	0	1	0	0	3	0	0	3	0	0	59	0	0	4	0	0	42	0	0	1	0	0	20	0	0	1	0	0	62	1	0	2	0	0	5	0	0	1	0
Chr2	89,856,832	.	G	T	271	2	0	0.003663	34	0	0	1	0	0	3	0	0	3	0	0	58	1	0	4	0	0	42	0	0	1	0	0	20	0	0	1	0	0	63	0	0	2	0	0	5	0	0	0	1
Chr2	89,856,909	.	G	A	271	2	0	0.003663	34	0	0	1	0	0	3	0	0	3	0	0	58	1	0	4	0	0	42	0	0	1	0	0	20	0	0	1	0	0	63	0	0	2	0	0	5	0	0	0	1
Chr2	89,895,388	.	G	GTAATT	270	2	0	0.003676	33	1	0	1	0	0	3	0	0	3	0	0	59	0	0	4	0	0	41	0	0	1	0	0	19	1	0	1	0	0	63	0	0	2	0	0	5	0	0	1	0
Chr2	89,938,755	.	A	C	268	5	0	0.009158	34	0	0	1	0	0	3	0	0	3	0	0	59	0	0	4	0	0	42	0	0	1	0	0	20	0	0	1	0	0	60	3	0	2	0	0	3	2	0	1	0
Chr2	90,089,713	.	C	CT	262	12	0	0.021898	28	6	0	0	1	0	3	0	0	3	0	0	59	0	0	4	0	0	43	0	0	1	0	0	18	2	0	1	0	0	63	0	0	2	0	0	5	0	0	1	0
Chr2	90,089,902	.	TC	T	230	42	0	0.077206	25	9	0	1	0	0	3	0	0	1	2	0	49	10	0	2	2	0	42	0	0	1	0	0	14	6	0	1	0	0	62	1	0	2	0	0	4	0	0	1	0
Chr2	90,089,902	.	TC	T	230	42	0	0.077206	25	9	0	1	0	0	3	0	0	1	2	0	49	10	0	2	2	0	42	0	0	1	0	0	14	6	0	1	0	0	62	1	0	2	0	0	4	0	0	1	0
Chr2	90,090,307	.	T	TCA	269	4	0	0.007326	32	2	0	1	0	0	3	0	0	3	0	0	59	0	0	4	0	0	42	0	0	1	0	0	20	0	0	1	0	0	63	0	0	2	0	0	5	0	0	1	0
Chr2	90,090,307	.	T	TCA	269	4	0	0.007326	32	2	0	1	0	0	3	0	0	3	0	0	59	0	0	4	0	0	42	0	0	1	0	0	20	0	0	1	0	0	63	0	0	2	0	0	5	0	0	1	0
Chr2	90,453,635	.	G	A	270	4	0	0.007299	34	0	0	1	0	0	3	0	0	3	0	0	59	0	0	4	0	0	43	0	0	1	0	0	17	3	0	1	0	0	63	0	0	2	0	0	4	1	0	1	0
Chr2	90,464,181	.	C	A	256	16	0	0.029412	34	0	0	1	0	0	3	0	0	3	0	0	58	1	0	4	0	0	31	11	0	1	0	0	18	2	0	1	0	0	63	0	0	2	0	0	5	0	0	1	0
Chr2	90,464,690	rs209463611	A	C	259	14	0	0.025641	34	0	0	1	0	0	3	0	0	3	0	0	59	0	0	4	0	0	33	9	0	1	0	0	20	0	0	1	0	0	63	0	0	2	0	0	5	0	0	1	0
Chr2	90,466,956	.	C	A	269	4	0	0.007326	34	0	0	1	0	0	3	0	0	3	0	0	56	3	0	4	0	0	42	0	0	1	0	0	20	0	0	1	0	0	62	1	0	2	0	0	5	0	0	1	0
Chr2	90,681,797	.	A	C	265	8	0	0.014652	34	0	0	1	0	0	3	0	0	3	0	0	59	0	0	4	0	0	42	0	0	1	0	0	19	1	0	1	0	0	58	5	0	2	0	0	3	2	0	1	0
Chr2	90,690,954	.	G	T	245	27	0	0.049632	30	4	0	1	0	0	3	0	0	3	0	0	57	2	0	4	0	0	37	5	0	1	0	0	17	3	0	1	0	0	53	10	0	2	0	0	4	0	0	1	0
Chr2	90,988,307	.	G	C	260	10	0	0.018519	34	0	0	1	0	0	3	0	0	3	0	0	49	10	0	4	0	0	43	0	0	1	0	0	20	0	0	1	0	0	60	0	0	2	0	0	4	0	0	1	0
Chr2	91,051,083	.	C	T	272	1	0	0.001832	34	0	0	1	0	0	3	0	0	3	0	0	59	0	0	4	0	0	42	0	0	1	0	0	19	1	0	1	0	0	63	0	0	2	0	0	5	0	0	1	0
Chr2	91,210,053	.	T	G	265	8	0	0.014652	34	0	0	1	0	0	3	0	0	3	0	0	59	0	0	4	0	0	42	0	0	1	0	0	20	0	0	1	0	0	58	5	0	2	0	0	3	2	0	1	0
Chr2	91,535,845	.	A	G	271	2	0	0.003663	34	0	0	1	0	0	3	0	0	3	0	0	59	0	0	4	0	0	42	0	0	1	0	0	20	0	0	1	0	0	61	2	0	2	0	0	5	0	0	1	0
Chr2	91,658,889	.	T	C	259	14	0	0.025641	33	1	0	1	0	0	3	0	0	3	0	0	56	3	0	4	0	0	32	10	0	1	0	0	20	0	0	1	0	0	63	0	0	2	0	0	5	0	0	1	0
Chr2	91,670,303	.	T	G	248	23	0	0.042435	30	4	0	1	0	0	3	0	0	3	0	0	52	6	0	4	0	0	41	1	0	1	0	0	17	3	0	1	0	0	59	4	0	2	0	0	4	0	0	1	0
Chr2	91,670,309	.	A	C	222	49	0	0.090406	27	7	0	1	0	0	1	2	0	3	0	0	50	8	0	4	0	0	37	5	0	1	0	0	17	3	0	1	0	0	50	13	0	2	0	0	4	0	0	1	0
Chr2	91,670,347	.	A	C	269	2	0	0.00369	33	1	0	1	0	0	3	0	0	3	0	0	59	0	0	4	0	0	42	0	0	1	0	0	20	0	0	1	0	0	62	1	0	2	0	0	3	0	0	1	0
Chr2	91,696,274	rs17870517	C	T	252	20	0	0.036765	34	0	0	1	0	0	3	0	0	2	1	0	42	17	0	4	0	0	41	1	0	1	0	0	20	0	0	1	0	0	63	0	0	2	0	0	4	0	0	1	0
Chr2	91,725,521	.	A	G	270	2	0	0.003676	34	0	0	1	0	0	3	0	0	3	0	0	59	0	0	4	0	0	42	0	0	1	0	0	19	1	0	1	0	0	62	1	0	2	0	0	4	0	0	1	0
Chr2	91,769,255	.	A	G	272	1	0	0.001832	33	1	0	1	0	0	3	0	0	3	0	0	59	0	0	4	0	0	42	0	0	1	0	0	20	0	0	1	0	0	63	0	0	2	0	0	5	0	0	1	0
Chr2	91,876,380	.	G	T	248	23	0	0.042435	30	4	0	1	0	0	3	0	0	2	1	0	57	2	0	3	1	0	40	2	0	1	0	0	19	1	0	1	0	0	57	5	0	2	0	0	4	0	0	1	0
Chr2	91,876,380	.	G	T	248	23	0	0.042435	30	4	0	1	0	0	3	0	0	2	1	0	57	2	0	3	1	0	40	2	0	1	0	0	19	1	0	1	0	0	57	5	0	2	0	0	4	0	0	1	0
Chr2	94,202,324	.	C	A	228	44	0	0.080882	29	5	0	0	1	0	2	1	0	1	2	0	55	4	0	4	0	0	34	8	0	1	0	0	16	4	0	1	0	0	46	17	0	2	0	0	4	0	0	1	0
Chr2	94,516,870	.	T	G	263	9	0	0.016544	32	1	0	1	0	0	3	0	0	3	0	0	57	2	0	4	0	0	42	0	0	1	0	0	18	2	0	1	0	0	62	1	0	2	0	0	5	0	0	1	0
Chr2	94,832,225	.	T	G	262	11	0	0.020147	33	1	0	1	0	0	3	0	0	3	0	0	59	0	0	4	0	0	43	0	0	1	0	0	20	0	0	1	0	0	55	8	0	2	0	0	2	2	0	1	0
Chr2	94,909,638	.	G	A	270	2	0	0.003676	33	0	0	1	0	0	3	0	0	3	0	0	59	0	0	4	0	0	42	0	0	1	0	0	20	0	0	1	0	0	61	2	0	2	0	0	5	0	0	1	0
Chr2	95,046,429	.	C	T	270	3	0	0.005495	32	2	0	1	0	0	3	0	0	3	0	0	59	0	0	4	0	0	42	0	0	1	0	0	20	0	0	1	0	0	62	1	0	2	0	0	5	0	0	1	0
Chr2	95,046,697	.	C	T	271	1	0	0.001838	34	0	0	1	0	0	3	0	0	3	0	0	59	0	0	4	0	0	42	0	0	1	0	0	20	0	0	1	0	0	63	0	0	2	0	0	4	0	0	1	0
Chr2	95,046,940	.	C	T	268	5	0	0.009158	30	4	0	1	0	0	3	0	0	3	0	0	59	0	0	4	0	0	42	0	0	1	0	0	20	0	0	1	0	0	63	0	0	2	0	0	4	1	0	1	0
Chr2	95,047,854	.	C	T	267	6	0	0.010989	34	0	0	1	0	0	3	0	0	3	0	0	58	1	0	4	0	0	41	1	0	1	0	0	20	0	0	1	0	0	63	0	0	2	0	0	4	1	0	1	0
Chr2	95,047,906	.	C	T	271	2	0	0.003663	34	0	0	1	0	0	3	0	0	3	0	0	59	0	0	4	0	0	42	0	0	1	0	0	20	0	0	1	0	0	63	0	0	2	0	0	5	0	0	1	0
Chr2	95,049,705	.	C	A	255	18	0	0.032967	33	1	0	1	0	0	3	0	0	3	0	0	45	14	0	4	0	0	42	0	0	1	0	0	20	0	0	1	0	0	61	2	0	1	1	0	5	0	0	1	0
Chr2	95,050,482	.	GA	G	222	48	0	0.088889	24	10	0	1	0	0	3	0	0	2	1	0	51	8	0	4	0	0	41	1	0	1	0	0	9	11	0	1	0	0	57	6	0	2	0	0	3	0	0	1	0
Chr2	95,051,005	.	T	A	272	1	0	0.001832	34	0	0	1	0	0	3	0	0	3	0	0	59	0	0	4	0	0	42	0	0	1	0	0	20	0	0	1	0	0	62	1	0	2	0	0	5	0	0	1	0
Chr2	95,051,013	.	G	C	272	1	0	0.001832	34	0	0	1	0	0	3	0	0	3	0	0	59	0	0	4	0	0	42	0	0	1	0	0	20	0	0	1	0	0	63	0	0	2	0	0	5	0	0	1	0
Chr2	95,051,562	.	T	G	272	1	0	0.001832	33	1	0	1	0	0	3	0	0	3	0	0	59	0	0	4	0	0	42	0	0	1	0	0	20	0	0	1	0	0	63	0	0	2	0	0	5	0	0	1	0
Chr2	95,390,113	rs209463574	G	A	264	7	0	0.012915	31	3	0	1	0	0	3	0	0	3	0	0	59	0	0	4	0	0	40	2	0	1	0	0	20	0	0	1	0	0	60	2	0	2	0	0	4	0	0	1	0
Chr2	95,390,113	rs209463574	G	A	264	7	0	0.012915	31	3	0	1	0	0	3	0	0	3	0	0	59	0	0	4	0	0	40	2	0	1	0	0	20	0	0	1	0	0	60	2	0	2	0	0	4	0	0	1	0
Chr2	95,411,105	.	T	C	255	18	0	0.032967	33	1	0	1	0	0	3	0	0	3	0	0	59	0	0	4	0	0	35	7	0	1	0	0	14	6	0	1	0	0	62	1	0	2	0	0	4	1	0	1	0
Chr2	95,411,105	.	T	C	255	18	0	0.032967	33	1	0	1	0	0	3	0	0	3	0	0	59	0	0	4	0	0	35	7	0	1	0	0	14	6	0	1	0	0	62	1	0	2	0	0	4	1	0	1	0
Chr2	95,419,100	.	C	A	268	5	0	0.009158	33	0	0	1	0	0	3	0	0	3	0	0	59	0	0	4	0	0	43	0	0	1	0	0	16	4	0	1	0	0	63	0	0	2	0	0	5	0	0	1	0
Chr2	95,419,100	.	C	A	268	5	0	0.009158	33	0	0	1	0	0	3	0	0	3	0	0	59	0	0	4	0	0	43	0	0	1	0	0	16	4	0	1	0	0	63	0	0	2	0	0	5	0	0	1	0
Chr2	96,865,338	.	A	C	261	5	0	0.009398	33	1	0	1	0	0	3	0	0	3	0	0	59	0	0	4	0	0	42	1	0	1	0	0	18	0	0	1	0	0	58	2	0	2	0	0	2	0	0	1	0
Chr2	96,958,368	.	G	C	271	2	0	0.003663	34	0	0	1	0	0	3	0	0	3	0	0	59	0	0	3	1	0	42	0	0	1	0	0	20	0	0	0	1	0	63	0	0	2	0	0	5	0	0	1	0
Chr2	96,993,802	.	A	C	246	25	0	0.046125	30	4	0	0	1	0	3	0	0	2	1	0	56	3	0	4	0	0	40	2	0	1	0	0	17	3	0	1	0	0	52	11	0	2	0	0	5	0	0	1	0
Chr2	96,993,807	.	C	G	261	6	0	0.011236	34	0	0	1	0	0	3	0	0	3	0	0	58	0	0	4	0	0	40	1	0	1	0	0	20	0	0	1	0	0	59	4	0	2	0	0	4	1	0	1	0
Chr2	97,026,505	.	G	C	268	5	0	0.009158	29	5	0	1	0	0	3	0	0	3	0	0	59	0	0	4	0	0	42	0	0	1	0	0	20	0	0	1	0	0	63	0	0	2	0	0	5	0	0	1	0
Chr2	97,952,744	.	G	A	262	11	0	0.020147	28	6	0	1	0	0	3	0	0	3	0	0	59	0	0	4	0	0	42	0	0	1	0	0	18	2	0	1	0	0	63	0	0	2	0	0	5	0	0	1	0
Chr2	97,955,406	.	C	T	270	1	0	0.001845	34	0	0	1	0	0	3	0	0	3	0	0	59	0	0	4	0	0	42	0	0	1	0	0	19	1	0	1	0	0	63	0	0	2	0	0	4	0	0	1	0
Chr2	97,955,727	.	A	G	270	1	0	0.001845	34	0	0	1	0	0	3	0	0	3	0	0	59	0	0	4	0	0	43	0	0	1	0	0	19	1	0	1	0	0	62	0	0	2	0	0	3	0	0	1	0
Chr2	98,178,578	rs133088431	T	G	210	58	0	0.108209	23	10	0	0	1	0	3	0	0	2	1	0	51	8	0	4	0	0	35	6	0	1	0	0	13	7	0	1	0	0	52	10	0	2	0	0	3	0	0	1	0
Chr2	98,378,045	rs383424222	T	A	265	8	0	0.014652	33	1	0	1	0	0	3	0	0	3	0	0	59	0	0	4	0	0	40	2	0	1	0	0	20	0	0	1	0	0	63	0	0	2	0	0	5	0	0	1	0
Chr2	98,378,045	rs383424222	T	A	265	8	0	0.014652	33	1	0	1	0	0	3	0	0	3	0	0	59	0	0	4	0	0	40	2	0	1	0	0	20	0	0	1	0	0	63	0	0	2	0	0	5	0	0	1	0
Chr2	98,439,388	.	C	A	269	3	0	0.005515	34	0	0	1	0	0	3	0	0	3	0	0	59	0	0	4	0	0	42	0	0	1	0	0	19	1	0	1	0	0	63	0	0	1	1	0	4	0	0	1	0
Chr2	98,439,412	.	C	T	270	2	0	0.003676	34	0	0	1	0	0	3	0	0	3	0	0	59	0	0	4	0	0	40	2	0	1	0	0	20	0	0	1	0	0	63	0	0	2	0	0	4	0	0	1	0
Chr2	98,621,722	.	A	C	247	24	0	0.04428	30	4	0	1	0	0	3	0	0	2	1	0	57	2	0	4	0	0	40	2	0	1	0	0	19	1	0	1	0	0	53	10	0	2	0	0	2	1	0	1	0
Chr2	98,628,880	.	C	T	268	3	0	0.005535	34	0	0	1	0	0	3	0	0	3	0	0	59	0	0	4	0	0	40	1	0	1	0	0	20	0	0	1	0	0	61	1	0	2	0	0	5	0	0	1	0
Chr2	98,662,920	.	A	C	238	29	0	0.054307	24	7	0	1	0	0	3	0	0	1	2	0	55	4	0	4	0	0	39	3	0	1	0	0	18	1	0	1	0	0	57	5	0	2	0	0	4	1	0	1	0
Chr2	99,664,230	.	G	A	262	11	0	0.020147	34	0	0	1	0	0	3	0	0	3	0	0	49	10	0	4	0	0	42	0	0	1	0	0	20	0	0	1	0	0	62	1	0	2	0	0	5	0	0	1	0
Chr2	99,794,873	.	C	G	267	5	0	0.009191	34	0	0	1	0	0	3	0	0	3	0	0	59	0	0	4	0	0	42	0	0	1	0	0	20	0	0	1	0	0	63	0	0	2	0	0	4	0	0	1	0
Chr2	101,564,333	.	G	T	264	9	0	0.016484	33	1	0	1	0	0	3	0	0	3	0	0	59	0	0	4	0	0	40	2	0	1	0	0	19	1	0	1	0	0	63	0	0	2	0	0	5	0	0	1	0
Chr2	101,912,406	.	G	T	269	2	0	0.00369	34	0	0	1	0	0	3	0	0	3	0	0	59	0	0	4	0	0	42	0	0	1	0	0	20	0	0	1	0	0	61	2	0	2	0	0	3	0	0	1	0
Chr2	103,531,078	.	C	T	271	1	0	0.001838	33	0	0	1	0	0	2	1	0	3	0	0	59	0	0	4	0	0	42	0	0	1	0	0	20	0	0	1	0	0	63	0	0	2	0	0	5	0	0	1	0
Chr2	103,553,910	.	G	A	269	4	0	0.007326	34	0	0	1	0	0	3	0	0	3	0	0	59	0	0	4	0	0	42	0	0	1	0	0	20	0	0	1	0	0	63	0	0	2	0	0	5	0	0	1	0
Chr2	103,561,339	.	C	T	271	1	0	0.001838	34	0	0	1	0	0	3	0	0	3	0	0	59	0	0	3	1	0	42	0	0	1	0	0	20	0	0	1	0	0	63	0	0	2	0	0	4	0	0	1	0
Chr2	103,565,978	.	C	G	271	2	0	0.003663	34	0	0	1	0	0	3	0	0	3	0	0	59	0	0	4	0	0	40	2	0	1	0	0	20	0	0	1	0	0	63	0	0	2	0	0	5	0	0	1	0
Chr2	103,567,627	rs380265325	T	A	267	7	0	0.012774	33	1	0	1	0	0	3	0	0	3	0	0	58	1	0	3	1	0	43	0	0	1	0	0	19	1	0	1	0	0	63	0	0	2	0	0	5	0	0	1	0
Chr2	103,609,635	.	C	T	272	1	0	0.001832	34	0	0	1	0	0	3	0	0	3	0	0	59	0	0	3	1	0	42	0	0	1	0	0	20	0	0	1	0	0	63	0	0	2	0	0	5	0	0	1	0
Chr2	103,925,166	.	C	T	256	15	0	0.027675	31	3	0	1	0	0	3	0	0	3	0	0	55	4	0	3	1	0	39	3	0	1	0	0	18	2	0	1	0	0	61	2	0	2	0	0	4	0	0	1	0
Chr2	103,925,166	.	C	T	256	15	0	0.027675	31	3	0	1	0	0	3	0	0	3	0	0	55	4	0	3	1	0	39	3	0	1	0	0	18	2	0	1	0	0	61	2	0	2	0	0	4	0	0	1	0
Chr2	103,925,166	.	C	T	256	15	0	0.027675	31	3	0	1	0	0	3	0	0	3	0	0	55	4	0	3	1	0	39	3	0	1	0	0	18	2	0	1	0	0	61	2	0	2	0	0	4	0	0	1	0
Chr2	103,945,230	.	A	C	252	21	0	0.038462	27	7	0	1	0	0	3	0	0	3	0	0	58	1	0	4	0	0	41	1	0	1	0	0	17	3	0	1	0	0	61	2	0	2	0	0	4	1	0	1	0
Chr2	103,945,230	.	A	C	252	21	0	0.038462	27	7	0	1	0	0	3	0	0	3	0	0	58	1	0	4	0	0	41	1	0	1	0	0	17	3	0	1	0	0	61	2	0	2	0	0	4	1	0	1	0
Chr2	103,945,230	.	A	C	252	21	0	0.038462	27	7	0	1	0	0	3	0	0	3	0	0	58	1	0	4	0	0	41	1	0	1	0	0	17	3	0	1	0	0	61	2	0	2	0	0	4	1	0	1	0
Chr2	103,949,277	.	T	C	270	2	0	0.003676	34	0	0	1	0	0	3	0	0	3	0	0	59	0	0	3	1	0	42	0	0	1	0	0	20	0	0	1	0	0	63	0	0	1	1	0	4	0	0	1	0
Chr2	103,949,277	.	T	C	270	2	0	0.003676	34	0	0	1	0	0	3	0	0	3	0	0	59	0	0	3	1	0	42	0	0	1	0	0	20	0	0	1	0	0	63	0	0	1	1	0	4	0	0	1	0
Chr2	103,949,277	.	T	C	270	2	0	0.003676	34	0	0	1	0	0	3	0	0	3	0	0	59	0	0	3	1	0	42	0	0	1	0	0	20	0	0	1	0	0	63	0	0	1	1	0	4	0	0	1	0
Chr2	104,665,252	.	A	G	271	2	0	0.003663	34	0	0	1	0	0	3	0	0	3	0	0	59	0	0	4	0	0	42	0	0	1	0	0	20	0	0	1	0	0	63	0	0	2	0	0	5	0	0	1	0
Chr2	105,157,347	rs109203903	G	A	269	1	0	0.001852	34	0	0	1	0	0	3	0	0	3	0	0	57	1	0	4	0	0	43	0	0	1	0	0	19	0	0	1	0	0	61	0	0	2	0	0	5	0	0	1	0
Chr2	106,638,678	.	G	A	271	1	0	0.001838	34	0	0	1	0	0	3	0	0	3	0	0	59	0	0	4	0	0	42	0	0	1	0	0	20	0	0	1	0	0	63	0	0	2	0	0	4	0	0	1	0
Chr2	106,675,087	.	G	A	262	5	0	0.009363	34	0	0	0	0	0	3	0	0	2	0	0	57	1	0	4	0	0	41	2	0	1	0	0	20	0	0	1	0	0	59	2	0	2	0	0	3	0	0	1	0
Chr2	106,881,370	.	G	T	264	5	0	0.009294	33	0	0	1	0	0	3	0	0	2	0	0	58	0	0	4	0	0	39	4	0	1	0	0	20	0	0	1	0	0	60	1	0	2	0	0	5	0	0	1	0
Chr2	106,881,370	.	G	T	264	5	0	0.009294	33	0	0	1	0	0	3	0	0	2	0	0	58	0	0	4	0	0	39	4	0	1	0	0	20	0	0	1	0	0	60	1	0	2	0	0	5	0	0	1	0
Chr2	106,892,911	.	C	T	262	10	0	0.018382	34	0	0	0	0	0	3	0	0	3	0	0	53	6	0	4	0	0	42	0	0	1	0	0	17	3	0	1	0	0	62	1	0	2	0	0	5	0	0	1	0
Chr2	106,893,014	.	C	T	272	1	0	0.001832	33	1	0	1	0	0	3	0	0	3	0	0	59	0	0	4	0	0	42	0	0	1	0	0	20	0	0	1	0	0	63	0	0	2	0	0	5	0	0	1	0
Chr2	107,018,066	.	A	C	228	46	0	0.083942	20	14	0	1	0	0	3	0	0	3	0	0	55	4	0	4	0	0	40	3	0	1	0	0	13	7	0	1	0	0	58	5	0	1	1	0	4	1	0	1	0
Chr2	107,029,546	.	T	G	265	5	0	0.009259	33	1	0	1	0	0	3	0	0	3	0	0	58	1	0	4	0	0	43	0	0	1	0	0	18	1	0	1	0	0	61	1	0	2	0	0	3	0	0	1	0
Chr2	107,030,810	.	C	T	267	6	0	0.010989	33	0	0	1	0	0	3	0	0	3	0	0	59	0	0	4	0	0	42	1	0	1	0	0	20	0	0	1	0	0	58	5	0	2	0	0	5	0	0	1	0
Chr2	107,087,423	.	C	G	246	2	0	0.004032	31	0	0	1	0	0	3	0	0	2	0	0	54	2	0	4	0	0	39	0	0	1	0	0	18	0	0	1	0	0	54	0	0	2	0	0	2	0	0	1	0
Chr2	107,157,193	.	A	C	261	9	0	0.016667	34	0	0	1	0	0	3	0	0	3	0	0	58	1	0	4	0	0	40	2	0	1	0	0	20	0	0	1	0	0	56	5	0	2	0	0	5	0	0	1	0
Chr2	107,326,196	.	T	G	235	17	0	0.03373	26	5	0	1	0	0	3	0	0	3	0	0	53	3	0	4	0	0	39	2	0	1	0	0	17	3	0	1	0	0	50	3	0	2	0	0	1	0	0	1	0
Chr2	107,326,355	.	G	A	249	1	0	0.002	32	0	0	1	0	0	3	0	0	2	0	0	57	0	0	4	0	0	41	0	0	1	0	0	19	0	0	1	0	0	51	1	0	2	0	0	1	0	0	1	0
Chr2	107,326,795	.	G	A	261	11	0	0.020221	33	0	0	1	0	0	3	0	0	3	0	0	58	1	0	3	1	0	36	7	0	1	0	0	19	1	0	1	0	0	63	0	0	2	0	0	4	0	0	1	0
Chr2	107,327,093	rs207624483	C	T	266	2	0	0.003731	32	1	0	1	0	0	3	0	0	3	0	0	59	0	0	4	0	0	43	0	0	1	0	0	19	0	0	1	0	0	61	1	0	2	0	0	2	0	0	1	0
Chr2	107,343,588	.	A	C	242	26	0	0.048507	27	6	0	1	0	0	3	0	0	3	0	0	56	2	0	4	0	0	41	2	0	0	0	0	18	2	0	1	0	0	57	5	0	2	0	0	4	1	0	1	0
Chr2	107,352,374	.	T	G	260	13	0	0.02381	33	1	0	1	0	0	3	0	0	3	0	0	56	3	0	4	0	0	41	2	0	1	0	0	17	3	0	1	0	0	61	2	0	2	0	0	4	0	0	1	0
Chr2	107,357,118	.	G	A	271	3	0	0.005474	34	0	0	1	0	0	3	0	0	3	0	0	59	0	0	4	0	0	43	0	0	1	0	0	17	3	0	1	0	0	63	0	0	2	0	0	5	0	0	1	0
Chr2	107,371,936	rs379701278	T	C	260	14	0	0.025547	31	3	0	1	0	0	2	1	0	3	0	0	59	0	0	2	2	0	43	0	0	1	0	0	19	1	0	1	0	0	63	0	0	2	0	0	5	0	0	1	0
Chr2	107,412,273	.	C	T	272	1	0	0.001832	34	0	0	1	0	0	3	0	0	3	0	0	59	0	0	4	0	0	43	0	0	1	0	0	20	0	0	1	0	0	63	0	0	2	0	0	4	0	0	1	0
Chr2	107,413,174	.	A	C	258	13	0	0.023985	31	3	0	0	1	0	3	0	0	2	1	0	57	2	0	4	0	0	43	0	0	1	0	0	18	2	0	1	0	0	58	4	0	2	0	0	3	0	0	1	0
Chr2	107,414,517	.	T	G	267	7	0	0.012774	32	2	0	1	0	0	3	0	0	3	0	0	58	1	0	4	0	0	43	0	0	1	0	0	19	1	0	1	0	0	62	1	0	2	0	0	5	0	0	1	0
Chr2	107,462,766	.	G	C	257	1	0	0.001938	32	0	0	1	0	0	3	0	0	3	0	0	57	0	0	4	0	0	40	0	0	1	0	0	20	0	0	1	0	0	56	1	0	2	0	0	3	0	0	1	0
Chr2	107,504,364	.	A	G	270	2	0	0.003676	33	0	0	1	0	0	3	0	0	3	0	0	59	0	0	4	0	0	43	0	0	1	0	0	20	0	0	1	0	0	62	0	0	1	1	0	5	0	0	1	0
Chr2	107,504,725	.	G	C	251	11	0	0.020992	33	0	0	1	0	0	3	0	0	3	0	0	56	3	0	4	0	0	40	1	0	1	0	0	19	0	0	1	0	0	54	5	0	2	0	0	2	0	0	1	0
Chr2	107,513,041	.	C	A	265	6	0	0.01107	30	4	0	0	1	0	3	0	0	3	0	0	58	0	0	4	0	0	43	0	0	1	0	0	19	0	0	1	0	0	63	0	0	2	0	0	4	0	0	1	0
Chr2	107,515,258	.	G	A	266	7	0	0.012821	34	0	0	1	0	0	3	0	0	3	0	0	58	0	0	4	0	0	36	7	0	1	0	0	20	0	0	1	0	0	63	0	0	2	0	0	5	0	0	1	0
Chr2	107,554,616	.	T	G	247	10	0	0.019455	30	0	0	0	1	0	3	0	0	3	0	0	53	3	0	4	0	0	40	1	0	1	0	0	18	0	0	1	0	0	55	2	0	2	0	0	5	0	0	1	0
Chr2	107,621,735	.	C	T	251	1	0	0.001984	28	0	0	1	0	0	3	0	0	2	0	0	56	1	0	4	0	0	42	0	0	1	0	0	19	0	0	1	0	0	56	0	0	2	0	0	2	0	0	1	0
Chr2	107,670,226	.	T	C	260	2	0	0.003817	33	0	0	1	0	0	3	0	0	3	0	0	59	0	0	4	0	0	43	0	0	1	0	0	18	0	0	1	0	0	59	2	0	2	0	0	3	0	0	1	0
Chr2	107,673,966	.	A	C	266	8	0	0.014599	31	3	0	1	0	0	3	0	0	2	1	0	59	0	0	4	0	0	43	0	0	1	0	0	19	1	0	1	0	0	63	0	0	2	0	0	5	0	0	1	0
Chr2	107,687,843	.	T	G	251	21	0	0.038603	28	6	0	0	1	0	3	0	0	3	0	0	54	5	0	4	0	0	40	3	0	1	0	0	19	1	0	1	0	0	58	3	0	2	0	0	5	0	0	1	0
Chr2	107,693,310	.	T	C	263	1	0	0.001894	32	0	0	1	0	0	3	0	0	2	0	0	59	0	0	4	0	0	42	1	0	1	0	0	18	0	0	1	0	0	62	0	0	2	0	0	2	0	0	1	0
Chr2	107,696,299	.	A	C	266	4	0	0.007407	34	0	0	1	0	0	3	0	0	3	0	0	57	1	0	4	0	0	43	0	0	1	0	0	20	0	0	1	0	0	61	1	0	2	0	0	3	0	0	1	0
Chr2	107,838,148	.	A	C	264	9	0	0.016484	33	1	0	1	0	0	3	0	0	3	0	0	59	0	0	4	0	0	43	0	0	1	0	0	20	0	0	1	0	0	62	1	0	2	0	0	2	2	0	1	0
Chr2	107,845,826	.	A	C	250	20	0	0.037037	31	3	0	1	0	0	3	0	0	2	1	0	58	1	0	4	0	0	38	4	0	1	0	0	18	2	0	1	0	0	55	7	0	2	0	0	3	0	0	1	0
Chr2	107,882,751	rs378762672	G	A	268	3	0	0.005535	34	0	0	1	0	0	3	0	0	3	0	0	58	1	0	4	0	0	43	0	0	1	0	0	20	0	0	1	0	0	61	2	0	2	0	0	3	0	0	1	0
Chr2	107,889,707	.	G	T	241	29	0	0.053704	29	4	0	0	1	0	3	0	0	3	0	0	51	8	0	4	0	0	41	1	0	1	0	0	16	4	0	1	0	0	56	7	0	2	0	0	3	0	0	1	0
Chr2	107,907,622	.	C	T	264	6	0	0.011111	34	0	0	1	0	0	3	0	0	2	0	0	59	0	0	4	0	0	37	6	0	1	0	0	20	0	0	1	0	0	63	0	0	2	0	0	2	0	0	1	0
Chr2	107,942,349	.	G	T	231	1	0	0.002155	24	0	0	1	0	0	2	0	0	2	0	0	56	0	0	4	0	0	39	0	0	1	0	0	14	0	0	1	0	0	53	1	0	2	0	0	4	0	0	1	0
Chr2	108,041,173	.	A	C	245	24	0	0.04461	32	2	0	1	0	0	2	1	0	3	0	0	52	7	0	4	0	0	41	1	0	1	0	0	17	3	0	1	0	0	53	7	0	2	0	0	4	0	0	1	0
Chr2	108,077,123	.	A	G	268	4	0	0.007353	29	4	0	1	0	0	3	0	0	3	0	0	59	0	0	4	0	0	43	0	0	1	0	0	20	0	0	1	0	0	63	0	0	2	0	0	4	0	0	1	0
Chr2	108,106,666	.	G	GC	228	36	0	0.068182	23	10	0	0	1	0	3	0	0	2	1	0	55	4	0	4	0	0	39	0	0	1	0	0	15	5	0	1	0	0	54	6	0	2	0	0	4	0	0	1	0
Chr2	108,198,407	.	CG	C	239	35	0	0.063869	22	12	0	1	0	0	3	0	0	2	1	0	54	5	0	4	0	0	43	0	0	1	0	0	12	8	0	1	0	0	59	4	0	2	0	0	5	0	0	1	0
Chr2	108,209,052	.	C	T	266	2	0	0.003731	34	0	0	1	0	0	3	0	0	3	0	0	59	0	0	4	0	0	43	0	0	0	0	0	20	0	0	1	0	0	60	2	0	2	0	0	1	0	0	1	0
Chr2	108,209,249	.	G	A	265	5	0	0.009259	33	0	0	0	1	0	2	1	0	2	1	0	58	0	0	4	0	0	42	1	0	1	0	0	18	1	0	1	0	0	63	0	0	2	0	0	4	0	0	1	0
Chr2	108,210,041	.	A	C	237	14	0	0.027888	31	2	0	1	0	0	3	0	0	3	0	0	51	3	0	4	0	0	36	4	0	1	0	0	19	0	0	1	0	0	50	4	0	2	0	0	2	0	0	1	0
Chr2	108,249,132	.	C	A	268	4	0	0.007353	32	1	0	1	0	0	3	0	0	3	0	0	59	0	0	4	0	0	43	0	0	1	0	0	20	0	0	1	0	0	63	0	0	2	0	0	4	0	0	1	0
Chr2	108,254,701	.	C	T	261	3	0	0.005682	30	3	0	1	0	0	3	0	0	2	0	0	59	0	0	4	0	0	42	0	0	1	0	0	19	0	0	1	0	0	59	0	0	2	0	0	3	0	0	1	0
Chr2	111,492,329	.	G	A	272	1	0	0.001832	33	0	0	1	0	0	3	0	0	3	0	0	59	0	0	4	0	0	43	0	0	1	0	0	20	0	0	1	0	0	62	1	0	2	0	0	5	0	0	1	0
Chr2	111,559,984	.	A	T	265	4	0	0.007435	34	0	0	1	0	0	3	0	0	2	0	0	58	1	0	4	0	0	42	0	0	1	0	0	19	1	0	1	0	0	59	2	0	2	0	0	4	0	0	1	0
Chr2	111,820,741	.	T	C	264	4	0	0.007463	34	0	0	1	0	0	3	0	0	3	0	0	54	4	0	4	0	0	42	0	0	1	0	0	20	0	0	1	0	0	62	0	0	2	0	0	3	0	0	1	0
Chr2	111,820,745	.	G	C	263	3	0	0.005639	32	2	0	1	0	0	3	0	0	3	0	0	57	0	0	4	0	0	42	0	0	1	0	0	20	0	0	1	0	0	61	0	0	2	0	0	3	0	0	1	0
Chr2	111,856,449	.	T	C	262	11	0	0.020147	34	0	0	1	0	0	3	0	0	3	0	0	59	0	0	4	0	0	34	8	0	1	0	0	20	0	0	1	0	0	60	3	0	2	0	0	5	0	0	1	0
Chr2	112,551,355	.	C	G	269	4	0	0.007326	31	3	0	1	0	0	3	0	0	3	0	0	59	0	0	3	1	0	42	0	0	1	0	0	20	0	0	1	0	0	63	0	0	2	0	0	5	0	0	1	0
Chr2	112,898,838	.	CA	C	243	31	0	0.056569	22	12	0	0	1	0	3	0	0	2	1	0	57	2	0	4	0	0	43	0	0	1	0	0	15	5	0	1	0	0	62	1	0	2	0	0	5	0	0	1	0
Chr2	113,287,284	.	C	T	270	1	0	0.001845	32	1	0	1	0	0	3	0	0	3	0	0	59	0	0	4	0	0	42	0	0	1	0	0	20	0	0	1	0	0	63	0	0	2	0	0	4	0	0	1	0
Chr2	113,287,290	.	C	T	267	4	0	0.00738	34	0	0	1	0	0	3	0	0	3	0	0	59	0	0	4	0	0	38	4	0	1	0	0	20	0	0	1	0	0	63	0	0	2	0	0	4	0	0	1	0
Chr2	113,681,058	.	CTA	C	219	54	0	0.098901	22	12	0	1	0	0	3	0	0	3	0	0	54	5	0	4	0	0	38	4	0	0	1	0	13	7	0	1	0	0	50	13	0	2	0	0	4	1	0	1	0
Chr2	113,792,233	.	G	A	269	2	0	0.00369	34	0	0	1	0	0	3	0	0	3	0	0	59	0	0	4	0	0	42	0	0	1	0	0	18	2	0	1	0	0	62	0	0	2	0	0	4	0	0	1	0
Chr2	113,891,125	.	C	T	268	3	0	0.005535	34	0	0	1	0	0	3	0	0	3	0	0	57	1	0	4	0	0	42	0	0	1	0	0	20	0	0	1	0	0	60	2	0	2	0	0	5	0	0	1	0
Chr2	115,793,316	.	G	T	251	4	0	0.007843	30	1	0	1	0	0	3	0	0	2	0	0	56	2	0	3	1	0	42	0	0	1	0	0	19	0	0	1	0	0	55	0	0	2	0	0	1	0	0	1	0
Chr2	115,959,470	.	C	T	271	2	0	0.003663	34	0	0	1	0	0	3	0	0	2	0	0	59	0	0	4	0	0	43	0	0	1	0	0	18	2	0	1	0	0	63	0	0	2	0	0	5	0	0	1	0
Chr2	116,131,088	.	T	G	241	12	0	0.023715	31	2	0	1	0	0	3	0	0	2	0	0	57	2	0	4	0	0	38	2	0	1	0	0	18	1	0	1	0	0	49	4	0	2	0	0	1	0	0	1	0
Chr2	116,834,787	.	C	T	271	1	0	0.001838	33	1	0	1	0	0	3	0	0	3	0	0	59	0	0	4	0	0	42	0	0	1	0	0	20	0	0	1	0	0	63	0	0	2	0	0	4	0	0	1	0
Chr2	116,911,570	.	G	C	243	20	0	0.038023	29	3	0	1	0	0	2	1	0	2	1	0	52	6	0	4	0	0	42	0	0	1	0	0	18	1	0	1	0	0	55	6	0	2	0	0	1	1	0	1	0
Chr2	116,929,047	.	T	A	272	1	0	0.001832	34	0	0	1	0	0	3	0	0	3	0	0	59	0	0	3	1	0	43	0	0	1	0	0	20	0	0	1	0	0	63	0	0	2	0	0	4	0	0	1	0
Chr2	116,930,423	.	G	A	272	1	0	0.001832	33	0	0	1	0	0	3	0	0	3	0	0	59	0	0	3	1	0	43	0	0	1	0	0	20	0	0	1	0	0	63	0	0	2	0	0	5	0	0	1	0
Chr2	116,931,894	.	C	T	268	3	0	0.005535	33	0	0	1	0	0	3	0	0	2	1	0	58	1	0	4	0	0	42	1	0	1	0	0	20	0	0	1	0	0	63	0	0	2	0	0	4	0	0	1	0
Chr2	116,931,965	.	G	A	263	10	0	0.018315	34	0	0	1	0	0	3	0	0	3	0	0	59	0	0	4	0	0	34	9	0	1	0	0	19	0	0	1	0	0	62	1	0	2	0	0	5	0	0	1	0
Chr2	118,431,545	.	G	A	270	1	0	0.001845	33	0	0	1	0	0	3	0	0	3	0	0	59	0	0	4	0	0	43	0	0	1	0	0	19	1	0	1	0	0	62	0	0	2	0	0	4	0	0	1	0
Chr2	118,713,188	.	G	A	266	8	0	0.014599	34	0	0	1	0	0	3	0	0	2	1	0	59	0	0	4	0	0	42	1	0	1	0	0	20	0	0	1	0	0	60	3	0	2	0	0	5	0	0	1	0
Chr2	118,909,390	.	A	C	257	16	0	0.029304	32	2	0	1	0	0	3	0	0	2	1	0	56	3	0	4	0	0	42	0	0	1	0	0	18	2	0	1	0	0	57	6	0	2	0	0	5	0	0	1	0
Chr2	118,953,199	.	G	A	272	1	0	0.001832	34	0	0	1	0	0	3	0	0	3	0	0	59	0	0	3	1	0	42	0	0	1	0	0	20	0	0	1	0	0	63	0	0	2	0	0	5	0	0	1	0
Chr2	119,111,980	.	G	C	266	1	0	0.001873	33	0	0	1	0	0	3	0	0	3	0	0	58	0	0	3	1	0	43	0	0	1	0	0	20	0	0	1	0	0	62	0	0	2	0	0	4	0	0	1	0
Chr2	119,153,179	.	T	G	271	1	0	0.001838	33	0	0	1	0	0	3	0	0	3	0	0	59	0	0	4	0	0	42	0	0	1	0	0	20	0	0	1	0	0	63	0	0	2	0	0	5	0	0	1	0
Chr2	119,159,049	.	C	T	272	1	0	0.001832	34	0	0	1	0	0	3	0	0	3	0	0	59	0	0	3	1	0	43	0	0	1	0	0	19	0	0	1	0	0	63	0	0	2	0	0	5	0	0	1	0
Chr2	119,242,603	.	A	T	272	1	0	0.001832	34	0	0	1	0	0	3	0	0	3	0	0	59	0	0	3	1	0	42	0	0	1	0	0	20	0	0	1	0	0	63	0	0	2	0	0	5	0	0	1	0
Chr2	119,261,879	rs381847156	G	T	262	10	0	0.018382	34	0	0	1	0	0	3	0	0	3	0	0	53	6	0	4	0	0	42	0	0	1	0	0	18	2	0	1	0	0	63	0	0	2	0	0	4	0	0	1	0
Chr2	119,263,500	.	G	T	272	1	0	0.001832	34	0	0	1	0	0	3	0	0	3	0	0	58	1	0	4	0	0	42	0	0	1	0	0	20	0	0	1	0	0	63	0	0	2	0	0	5	0	0	1	0
Chr2	119,614,167	.	C	T	241	2	0	0.004115	32	0	0	1	0	0	3	0	0	1	0	0	56	1	0	4	0	0	41	0	0	1	0	0	14	1	0	1	0	0	54	0	0	2	0	0	2	0	0	1	0
Chr2	119,618,835	.	A	C	268	4	0	0.007353	33	1	0	1	0	0	3	0	0	3	0	0	57	2	0	4	0	0	42	0	0	1	0	0	20	0	0	1	0	0	63	0	0	2	0	0	4	0	0	1	0
Chr2	119,664,505	.	G	T	273	1	0	0.001825	34	0	0	1	0	0	3	0	0	3	0	0	58	1	0	4	0	0	43	0	0	1	0	0	20	0	0	1	0	0	63	0	0	2	0	0	5	0	0	1	0
Chr2	119,705,237	.	C	T	268	4	0	0.007353	34	0	0	1	0	0	3	0	0	3	0	0	59	0	0	4	0	0	38	4	0	1	0	0	20	0	0	1	0	0	63	0	0	2	0	0	4	0	0	1	0
Chr2	119,709,837	.	G	A	270	3	0	0.005495	34	0	0	1	0	0	3	0	0	3	0	0	59	0	0	4	0	0	42	0	0	1	0	0	20	0	0	1	0	0	60	3	0	2	0	0	5	0	0	1	0
Chr2	119,718,190	.	A	G	269	4	0	0.007326	34	0	0	1	0	0	3	0	0	3	0	0	59	0	0	4	0	0	42	0	0	1	0	0	19	1	0	1	0	0	63	0	0	2	0	0	4	1	0	1	0
Chr2	119,739,987	.	C	A	253	20	0	0.03663	29	5	0	1	0	0	3	0	0	3	0	0	56	3	0	4	0	0	40	2	0	1	0	0	18	2	0	1	0	0	60	3	0	2	0	0	5	0	0	1	0
Chr2	120,002,376	.	C	CA	257	17	0	0.031022	26	8	0	1	0	0	3	0	0	2	1	0	58	1	0	4	0	0	43	0	0	1	0	0	18	2	0	1	0	0	62	1	0	2	0	0	5	0	0	1	0
Chr2	120,104,867	.	C	T	263	8	0	0.01476	31	3	0	1	0	0	3	0	0	3	0	0	58	0	0	4	0	0	42	1	0	1	0	0	20	0	0	1	0	0	61	1	0	2	0	0	4	0	0	1	0
Chr2	120,146,285	.	C	T	268	2	0	0.003704	34	0	0	1	0	0	3	0	0	3	0	0	59	0	0	4	0	0	43	0	0	1	0	0	18	2	0	1	0	0	61	0	0	2	0	0	3	0	0	1	0
Chr2	120,278,588	.	G	A	268	2	0	0.003704	34	0	0	1	0	0	3	0	0	3	0	0	57	2	0	4	0	0	43	0	0	1	0	0	20	0	0	1	0	0	62	0	0	2	0	0	2	0	0	1	0
Chr2	120,396,390	.	C	T	258	2	0	0.003846	32	0	0	1	0	0	3	0	0	2	0	0	58	0	0	4	0	0	42	0	0	1	0	0	17	2	0	1	0	0	58	0	0	2	0	0	2	0	0	1	0
Chr2	120,396,390	.	C	T	258	2	0	0.003846	32	0	0	1	0	0	3	0	0	2	0	0	58	0	0	4	0	0	42	0	0	1	0	0	17	2	0	1	0	0	58	0	0	2	0	0	2	0	0	1	0
Chr2	120,846,512	.	A	C	269	5	0	0.009124	34	0	0	1	0	0	3	0	0	3	0	0	59	0	0	4	0	0	39	4	0	1	0	0	20	0	0	1	0	0	62	1	0	2	0	0	5	0	0	1	0
Chr2	120,846,514	.	T	A	270	4	0	0.007299	34	0	0	1	0	0	3	0	0	3	0	0	59	0	0	4	0	0	39	4	0	1	0	0	20	0	0	1	0	0	63	0	0	2	0	0	5	0	0	1	0
Chr2	120,870,845	.	T	C	267	1	0	0.001866	33	0	0	1	0	0	3	0	0	3	0	0	57	1	0	4	0	0	43	0	0	1	0	0	20	0	0	1	0	0	60	0	0	2	0	0	5	0	0	1	0
Chr2	120,905,408	rs383157174	C	T	250	20	0	0.037037	26	8	0	0	1	0	3	0	0	3	0	0	56	2	0	3	1	0	38	5	0	1	0	0	18	2	0	1	0	0	60	1	0	2	0	0	4	0	0	1	0
Chr2	120,905,674	.	A	G	271	1	0	0.001838	33	1	0	1	0	0	3	0	0	3	0	0	59	0	0	4	0	0	43	0	0	1	0	0	20	0	0	1	0	0	62	0	0	2	0	0	4	0	0	1	0
Chr2	120,905,983	.	TG	T	242	30	0	0.055147	26	8	0	1	0	0	3	0	0	3	0	0	55	4	0	4	0	0	38	5	0	1	0	0	14	6	0	1	0	0	61	1	0	2	0	0	4	0	0	1	0
Chr2	120,979,181	.	T	G	268	3	0	0.005535	32	1	0	1	0	0	3	0	0	3	0	0	58	0	0	4	0	0	43	0	0	1	0	0	19	1	0	1	0	0	63	0	0	2	0	0	4	0	0	1	0
Chr2	120,992,971	.	G	T	268	4	0	0.007353	34	0	0	1	0	0	3	0	0	3	0	0	59	0	0	4	0	0	43	0	0	1	0	0	20	0	0	1	0	0	62	0	0	2	0	0	3	1	0	1	0
Chr2	121,232,762	.	CGG	C	244	27	0	0.049815	23	11	0	1	0	0	3	0	0	3	0	0	56	3	0	4	0	0	43	0	0	1	0	0	13	7	0	1	0	0	61	0	0	2	0	0	3	1	0	1	0
Chr2	121,232,766	.	CT	C	239	33	0	0.060662	25	9	0	1	0	0	3	0	0	2	1	0	54	5	0	4	0	0	43	0	0	1	0	0	12	8	0	1	0	0	61	1	0	2	0	0	3	1	0	1	0
Chr2	121,232,831	.	G	A	269	1	0	0.001852	34	0	0	1	0	0	3	0	0	3	0	0	59	0	0	4	0	0	43	0	0	1	0	0	19	0	0	1	0	0	62	1	0	2	0	0	3	0	0	1	0
Chr2	121,247,476	.	T	G	259	9	0	0.016791	32	2	0	1	0	0	3	0	0	2	0	0	56	2	0	4	0	0	42	0	0	1	0	0	17	3	0	1	0	0	60	1	0	1	1	0	4	0	0	1	0
Chr2	121,400,588	.	C	T	271	1	0	0.001838	33	0	0	1	0	0	3	0	0	3	0	0	59	0	0	4	0	0	43	0	0	1	0	0	20	0	0	1	0	0	63	0	0	2	0	0	4	0	0	1	0
Chr2	121,426,807	.	G	A	260	2	0	0.003817	30	0	0	1	0	0	3	0	0	3	0	0	58	0	0	4	0	0	43	0	0	1	0	0	19	0	0	1	0	0	60	1	0	1	0	0	3	0	0	1	0
Chr2	121,715,703	.	G	T	268	1	0	0.001859	34	0	0	1	0	0	3	0	0	3	0	0	59	0	0	4	0	0	43	0	0	1	0	0	19	1	0	1	0	0	60	0	0	2	0	0	3	0	0	1	0
Chr2	121,716,649	.	T	G	258	6	0	0.011364	32	0	0	1	0	0	3	0	0	2	1	0	58	1	0	4	0	0	42	0	0	1	0	0	18	1	0	1	0	0	58	1	0	2	0	0	3	0	0	1	0
Chr2	121,718,007	.	A	G	256	7	0	0.013308	31	2	0	1	0	0	3	0	0	2	0	0	59	0	0	4	0	0	37	5	0	1	0	0	20	0	0	1	0	0	58	0	0	2	0	0	2	0	0	1	0
Chr2	121,855,202	.	C	A	244	24	0	0.044776	31	3	0	0	1	0	2	1	0	3	0	0	53	5	0	4	0	0	39	2	0	1	0	0	18	2	0	1	0	0	56	7	0	2	0	0	4	0	0	1	0
Chr2	121,855,434	.	G	A	271	2	0	0.003663	34	0	0	1	0	0	3	0	0	3	0	0	59	0	0	4	0	0	42	0	0	1	0	0	20	0	0	1	0	0	63	0	0	2	0	0	5	0	0	1	0
Chr2	121,855,434	.	G	A	271	2	0	0.003663	34	0	0	1	0	0	3	0	0	3	0	0	59	0	0	4	0	0	42	0	0	1	0	0	20	0	0	1	0	0	63	0	0	2	0	0	5	0	0	1	0
Chr2	121,855,971	.	T	A	271	3	0	0.005474	34	0	0	1	0	0	3	0	0	3	0	0	59	0	0	4	0	0	43	0	0	1	0	0	20	0	0	1	0	0	60	3	0	2	0	0	5	0	0	1	0
Chr2	121,855,971	.	T	A	271	3	0	0.005474	34	0	0	1	0	0	3	0	0	3	0	0	59	0	0	4	0	0	43	0	0	1	0	0	20	0	0	1	0	0	60	3	0	2	0	0	5	0	0	1	0
Chr2	121,975,005	.	A	C	254	17	0	0.031365	32	2	0	1	0	0	3	0	0	3	0	0	56	3	0	4	0	0	42	1	0	1	0	0	20	0	0	1	0	0	52	10	0	2	0	0	3	0	0	1	0
Chr2	122,016,321	.	G	C	254	16	0	0.02963	34	0	0	1	0	0	3	0	0	3	0	0	55	3	0	4	0	0	39	3	0	1	0	0	18	2	0	1	0	0	55	7	0	2	0	0	4	0	0	1	0
Chr2	122,060,231	.	T	G	260	12	0	0.022059	31	3	0	1	0	0	2	1	0	3	0	0	58	1	0	4	0	0	41	1	0	1	0	0	17	3	0	1	0	0	61	2	0	2	0	0	4	0	0	1	0
Chr2	122,125,336	.	C	T	271	1	0	0.001838	34	0	0	1	0	0	3	0	0	3	0	0	59	0	0	4	0	0	43	0	0	1	0	0	20	0	0	1	0	0	62	0	0	2	0	0	4	0	0	1	0
Chr2	122,128,000	.	C	G	271	3	0	0.005474	34	0	0	1	0	0	3	0	0	3	0	0	59	0	0	4	0	0	40	3	0	1	0	0	20	0	0	1	0	0	63	0	0	2	0	0	5	0	0	1	0
Chr2	122,128,067	.	A	G	271	1	0	0.001838	33	0	0	1	0	0	3	0	0	3	0	0	59	0	0	3	1	0	43	0	0	1	0	0	20	0	0	1	0	0	63	0	0	2	0	0	4	0	0	1	0
Chr2	122,144,075	.	C	G	269	3	0	0.005515	34	0	0	1	0	0	3	0	0	3	0	0	59	0	0	4	0	0	43	0	0	1	0	0	18	2	0	1	0	0	62	0	0	2	0	0	4	0	0	1	0
Chr2	122,144,075	.	C	G	269	3	0	0.005515	34	0	0	1	0	0	3	0	0	3	0	0	59	0	0	4	0	0	43	0	0	1	0	0	18	2	0	1	0	0	62	0	0	2	0	0	4	0	0	1	0
Chr2	122,147,495	.	T	G	261	13	0	0.023723	30	4	0	1	0	0	3	0	0	3	0	0	59	0	0	4	0	0	37	6	0	1	0	0	19	1	0	1	0	0	62	1	0	2	0	0	5	0	0	1	0
Chr2	122,147,495	.	T	G	261	13	0	0.023723	30	4	0	1	0	0	3	0	0	3	0	0	59	0	0	4	0	0	37	6	0	1	0	0	19	1	0	1	0	0	62	1	0	2	0	0	5	0	0	1	0
Chr2	122,436,871	.	TCTCA	T	215	57	0	0.104779	14	20	0	1	0	0	3	0	0	2	1	0	53	6	0	4	0	0	43	0	0	1	0	0	7	13	0	1	0	0	60	2	0	2	0	0	4	0	0	1	0
Chr2	122,437,390	.	T	G	253	17	0	0.031481	29	4	0	1	0	0	3	0	0	3	0	0	56	3	0	4	0	0	42	1	0	1	0	0	18	2	0	1	0	0	59	4	0	2	0	0	3	1	0	1	0
Chr2	122,458,791	.	G	A	269	1	0	0.001852	34	0	0	1	0	0	3	0	0	3	0	0	58	1	0	4	0	0	43	0	0	1	0	0	20	0	0	1	0	0	62	0	0	2	0	0	3	0	0	1	0
Chr2	122,460,783	.	T	G	246	23	0	0.042751	29	5	0	1	0	0	2	1	0	3	0	0	55	4	0	4	0	0	43	0	0	1	0	0	19	1	0	1	0	0	52	7	0	2	0	0	4	0	0	1	0
Chr2	122,523,991	.	C	T	253	8	0	0.015326	32	0	0	1	0	0	3	0	0	3	0	0	58	0	0	4	0	0	35	8	0	1	0	0	19	0	0	1	0	0	58	0	0	2	0	0	3	0	0	1	0
Chr2	122,630,861	.	G	A	269	1	0	0.001852	32	0	0	1	0	0	3	0	0	3	0	0	58	1	0	4	0	0	42	0	0	1	0	0	20	0	0	1	0	0	63	0	0	2	0	0	5	0	0	1	0
Chr2	122,645,368	.	G	A	268	3	0	0.005535	33	0	0	1	0	0	3	0	0	3	0	0	59	0	0	2	2	0	43	0	0	1	0	0	20	0	0	1	0	0	61	1	0	2	0	0	4	0	0	1	0
Chr2	122,686,213	.	CCA	C	217	41	0	0.079457	20	14	0	1	0	0	3	0	0	2	0	0	52	6	0	4	0	0	41	0	0	1	0	0	13	7	0	1	0	0	49	4	0	2	0	0	2	1	0	1	0
Chr2	122,688,266	.	G	A	244	16	0	0.030769	34	0	0	1	0	0	3	0	0	2	0	0	46	12	0	4	0	0	40	2	0	1	0	0	19	1	0	1	0	0	58	0	0	2	0	0	2	0	0	1	0
Chr2	122,742,992	.	G	A	261	4	0	0.007547	30	3	0	1	0	0	3	0	0	3	0	0	58	0	0	4	0	0	43	0	0	1	0	0	19	0	0	1	0	0	59	1	0	2	0	0	4	0	0	1	0
Chr2	122,748,467	rs378191977	C	T	265	7	0	0.012868	34	0	0	1	0	0	2	1	0	3	0	0	59	0	0	4	0	0	39	3	0	1	0	0	20	0	0	1	0	0	60	3	0	2	0	0	4	0	0	1	0
Chr2	123,240,743	.	C	T	250	4	0	0.007874	29	0	0	0	1	0	3	0	0	2	0	0	57	1	0	3	1	0	42	0	0	1	0	0	19	0	0	0	1	0	57	0	0	2	0	0	2	0	0	1	0
Chr2	123,400,630	.	T	C	261	9	0	0.016667	32	0	0	1	0	0	3	0	0	3	0	0	58	1	0	4	0	0	37	6	0	1	0	0	20	0	0	1	0	0	62	1	0	2	0	0	4	0	0	1	0
Chr2	124,851,135	.	C	T	269	1	0	0.001852	33	0	0	1	0	0	3	0	0	3	0	0	59	0	0	3	1	0	43	0	0	1	0	0	20	0	0	1	0	0	62	0	0	2	0	0	3	0	0	1	0
Chr2	124,939,128	rs380177589	C	T	262	3	0	0.00566	32	0	0	1	0	0	3	0	0	2	0	0	55	3	0	4	0	0	43	0	0	1	0	0	19	0	0	1	0	0	61	0	0	2	0	0	3	0	0	1	0
Chr2	125,015,702	.	C	T	261	9	0	0.016667	29	4	0	1	0	0	3	0	0	3	0	0	58	0	0	4	0	0	42	1	0	1	0	0	18	2	0	1	0	0	63	0	0	2	0	0	3	0	0	1	0
Chr2	125,018,547	.	C	G	271	2	0	0.003663	33	1	0	1	0	0	3	0	0	3	0	0	59	0	0	4	0	0	42	0	0	1	0	0	19	1	0	1	0	0	63	0	0	2	0	0	5	0	0	1	0
Chr2	125,018,547	.	C	G	271	2	0	0.003663	33	1	0	1	0	0	3	0	0	3	0	0	59	0	0	4	0	0	42	0	0	1	0	0	19	1	0	1	0	0	63	0	0	2	0	0	5	0	0	1	0
Chr2	125,113,169	.	G	A	269	1	0	0.001852	34	0	0	1	0	0	3	0	0	3	0	0	59	0	0	4	0	0	42	0	0	1	0	0	20	0	0	1	0	0	61	1	0	2	0	0	3	0	0	1	0
Chr2	125,228,878	.	T	A	251	18	0	0.033457	34	0	0	1	0	0	3	0	0	2	1	0	53	5	0	3	1	0	37	5	0	1	0	0	18	2	0	0	1	0	62	1	0	2	0	0	4	0	0	1	0
Chr2	125,473,523	.	C	T	266	3	0	0.005576	33	0	0	1	0	0	3	0	0	2	0	0	59	0	0	4	0	0	43	0	0	1	0	0	19	1	0	1	0	0	62	0	0	2	0	0	3	0	0	1	0
Chr2	125,531,971	.	G	T	269	2	0	0.00369	32	1	0	1	0	0	3	0	0	3	0	0	59	0	0	4	0	0	41	1	0	1	0	0	20	0	0	1	0	0	63	0	0	2	0	0	4	0	0	1	0
Chr2	125,542,569	.	A	C	260	12	0	0.022059	31	3	0	1	0	0	3	0	0	3	0	0	56	3	0	4	0	0	40	2	0	1	0	0	18	2	0	1	0	0	61	2	0	2	0	0	5	0	0	1	0
Chr2	125,600,784	rs208869346	G	A	250	23	0	0.042125	33	1	0	1	0	0	2	1	0	3	0	0	59	0	0	4	0	0	24	19	0	1	0	0	20	0	0	1	0	0	60	2	0	2	0	0	5	0	0	1	0
Chr2	125,654,162	.	G	A	266	4	0	0.007407	34	0	0	1	0	0	3	0	0	3	0	0	58	0	0	4	0	0	43	0	0	1	0	0	20	0	0	1	0	0	60	1	0	2	0	0	4	0	0	1	0
Chr2	125,703,157	.	C	G	267	2	0	0.003717	33	0	0	1	0	0	3	0	0	3	0	0	57	2	0	4	0	0	43	0	0	1	0	0	20	0	0	1	0	0	61	0	0	2	0	0	3	0	0	1	0
Chr2	125,703,157	.	C	G	267	2	0	0.003717	33	0	0	1	0	0	3	0	0	3	0	0	57	2	0	4	0	0	43	0	0	1	0	0	20	0	0	1	0	0	61	0	0	2	0	0	3	0	0	1	0
Chr2	125,809,107	.	C	T	267	1	0	0.001866	32	0	0	1	0	0	3	0	0	3	0	0	59	0	0	4	0	0	43	0	0	1	0	0	19	0	0	1	0	0	61	1	0	2	0	0	4	0	0	1	0
Chr2	125,829,914	.	A	C	265	3	0	0.005597	33	0	0	1	0	0	3	0	0	2	0	0	57	0	0	4	0	0	43	0	0	1	0	0	20	0	0	1	0	0	60	2	0	2	0	0	3	1	0	1	0
Chr2	125,829,914	.	A	C	265	3	0	0.005597	33	0	0	1	0	0	3	0	0	2	0	0	57	0	0	4	0	0	43	0	0	1	0	0	20	0	0	1	0	0	60	2	0	2	0	0	3	1	0	1	0
Chr2	125,977,222	.	A	C	247	19	0	0.035714	30	3	0	1	0	0	3	0	0	2	0	0	58	1	0	4	0	0	41	2	0	1	0	0	16	4	0	1	0	0	53	7	0	2	0	0	2	0	0	1	0
Chr2	125,982,857	.	G	C	242	11	0	0.021739	29	1	0	1	0	0	3	0	0	1	1	0	52	4	0	4	0	0	40	1	0	1	0	0	19	1	0	1	0	0	52	3	0	2	0	0	2	0	0	1	0
Chr2	125,986,753	.	C	T	272	1	0	0.001832	33	1	0	1	0	0	3	0	0	3	0	0	59	0	0	4	0	0	43	0	0	1	0	0	20	0	0	1	0	0	63	0	0	2	0	0	4	0	0	1	0
Chr2	126,099,307	.	C	T	272	1	0	0.001832	34	0	0	1	0	0	3	0	0	3	0	0	59	0	0	4	0	0	43	0	0	1	0	0	20	0	0	1	0	0	61	1	0	2	0	0	5	0	0	1	0
Chr2	126,099,494	.	T	TG	234	37	0	0.068266	24	10	0	1	0	0	3	0	0	2	1	0	53	6	0	4	0	0	43	0	0	1	0	0	9	10	0	1	0	0	62	0	0	2	0	0	4	0	0	1	0
Chr2	126,146,572	.	C	T	272	1	0	0.001832	34	0	0	1	0	0	3	0	0	3	0	0	59	0	0	4	0	0	42	0	0	1	0	0	20	0	0	1	0	0	62	1	0	2	0	0	5	0	0	1	0
Chr2	126,248,663	.	G	A	256	11	0	0.020599	33	0	0	1	0	0	3	0	0	3	0	0	59	0	0	4	0	0	35	7	0	1	0	0	17	3	0	1	0	0	61	0	0	2	0	0	2	0	0	1	0
Chr2	126,249,967	rs383861686	G	A	267	4	0	0.00738	33	1	0	1	0	0	3	0	0	3	0	0	59	0	0	4	0	0	41	2	0	1	0	0	18	1	0	1	0	0	62	0	0	2	0	0	4	0	0	1	0
Chr2	126,290,127	.	T	G	240	27	0	0.050562	29	4	0	1	0	0	3	0	0	2	1	0	53	6	0	4	0	0	37	4	0	1	0	0	19	1	0	1	0	0	53	7	0	2	0	0	4	0	0	1	0
Chr2	126,354,488	.	A	C	222	27	0	0.054217	25	6	0	1	0	0	3	0	0	1	1	0	51	5	0	4	0	0	39	3	0	1	0	0	18	2	0	1	0	0	42	8	0	2	0	0	0	1	0	1	0
Chr2	126,479,321	.	G	A	266	4	0	0.007407	33	0	0	1	0	0	3	0	0	3	0	0	59	0	0	4	0	0	43	0	0	1	0	0	18	2	0	1	0	0	63	0	0	2	0	0	3	0	0	1	0
Chr2	126,494,812	.	CAAT	C	223	48	0	0.088561	18	16	0	1	0	0	3	0	0	1	2	0	56	3	0	3	1	0	43	0	0	1	0	0	7	13	0	1	0	0	60	2	0	2	0	0	3	0	0	1	0
Chr2	126,515,147	.	T	C	271	1	0	0.001838	34	0	0	1	0	0	3	0	0	3	0	0	59	0	0	4	0	0	42	1	0	1	0	0	20	0	0	1	0	0	63	0	0	2	0	0	3	0	0	1	0
Chr2	126,519,546	.	G	A	267	2	0	0.003717	33	1	0	1	0	0	3	0	0	3	0	0	58	0	0	4	0	0	42	1	0	1	0	0	18	0	0	1	0	0	62	0	0	2	0	0	5	0	0	1	0
Chr2	126,718,356	.	A	C	248	21	0	0.039033	29	4	0	1	0	0	3	0	0	3	0	0	55	4	0	4	0	0	41	2	0	1	0	0	18	2	0	1	0	0	55	7	0	2	0	0	2	0	0	1	0
Chr2	126,805,295	.	A	G	268	1	0	0.001859	34	0	0	1	0	0	3	0	0	3	0	0	59	0	0	4	0	0	42	0	0	1	0	0	19	1	0	1	0	0	61	0	0	2	0	0	3	0	0	1	0
Chr2	127,167,708	.	A	C	242	24	0	0.045113	31	3	0	1	0	0	3	0	0	1	1	0	55	4	0	4	0	0	38	4	0	1	0	0	17	2	0	1	0	0	54	7	0	2	0	0	3	0	0	1	0
Chr2	127,267,047	.	G	A	271	1	0	0.001838	34	0	0	1	0	0	3	0	0	3	0	0	59	0	0	4	0	0	42	0	0	1	0	0	18	1	0	1	0	0	63	0	0	2	0	0	5	0	0	1	0
Chr2	127,376,972	.	G	T	262	2	0	0.003788	32	0	0	1	0	0	3	0	0	3	0	0	57	0	0	4	0	0	43	0	0	1	0	0	19	1	0	1	0	0	59	0	0	2	0	0	3	0	0	1	0
Chr2	127,415,513	.	T	G	249	20	0	0.037175	29	4	0	1	0	0	3	0	0	2	1	0	56	3	0	4	0	0	42	1	0	1	0	0	18	2	0	1	0	0	56	6	0	2	0	0	2	0	0	1	0
Chr2	127,451,403	rs385901039	A	T	268	6	0	0.010949	34	0	0	1	0	0	3	0	0	3	0	0	59	0	0	4	0	0	43	0	0	1	0	0	17	3	0	1	0	0	60	3	0	2	0	0	5	0	0	1	0
Chr2	127,472,959	.	A	C	260	12	0	0.022059	33	0	0	1	0	0	3	0	0	3	0	0	58	1	0	4	0	0	40	3	0	1	0	0	20	0	0	1	0	0	56	7	0	2	0	0	4	0	0	1	0
Chr2	127,504,143	.	G	A	264	1	0	0.001887	32	0	0	1	0	0	3	0	0	3	0	0	59	0	0	4	0	0	42	0	0	1	0	0	19	1	0	1	0	0	59	0	0	2	0	0	3	0	0	1	0
Chr2	127,510,627	.	C	T	264	4	0	0.007463	34	0	0	1	0	0	3	0	0	3	0	0	59	0	0	4	0	0	43	0	0	1	0	0	20	0	0	1	0	0	57	3	0	2	0	0	2	1	0	1	0
Chr2	127,531,497	.	C	T	241	3	0	0.006148	30	0	0	1	0	0	3	0	0	2	0	0	53	3	0	4	0	0	39	0	0	1	0	0	20	0	0	1	0	0	50	0	0	2	0	0	1	0	0	1	0
Chr2	127,619,583	rs385221134	C	T	263	3	0	0.005639	34	0	0	1	0	0	3	0	0	2	0	0	55	3	0	4	0	0	43	0	0	1	0	0	19	0	0	1	0	0	61	0	0	2	0	0	2	0	0	1	0
Chr2	127,641,249	.	G	A	270	1	0	0.001845	34	0	0	1	0	0	3	0	0	3	0	0	59	0	0	4	0	0	43	0	0	1	0	0	17	0	0	1	0	0	62	1	0	2	0	0	5	0	0	1	0
Chr2	127,664,376	.	C	T	265	1	0	0.00188	34	0	0	1	0	0	3	0	0	3	0	0	58	1	0	4	0	0	42	0	0	1	0	0	20	0	0	1	0	0	59	0	0	2	0	0	3	0	0	1	0
Chr2	127,664,574	.	C	T	264	1	0	0.001887	34	0	0	1	0	0	3	0	0	3	0	0	58	1	0	4	0	0	42	0	0	1	0	0	19	0	0	1	0	0	58	0	0	2	0	0	3	0	0	1	0
Chr2	127,778,949	rs135494864	A	C	267	5	0	0.009191	33	0	0	1	0	0	3	0	0	3	0	0	58	1	0	4	0	0	42	0	0	1	0	0	20	0	0	1	0	0	63	0	0	2	0	0	4	1	0	1	0
Chr2	127,832,460	.	A	C	271	2	0	0.003663	34	0	0	1	0	0	3	0	0	3	0	0	59	0	0	4	0	0	42	0	0	1	0	0	18	2	0	1	0	0	63	0	0	2	0	0	5	0	0	1	0
Chr2	127,833,059	rs379901232	C	T	268	4	0	0.007353	34	0	0	1	0	0	3	0	0	3	0	0	56	3	0	4	0	0	43	0	0	1	0	0	19	0	0	1	0	0	63	0	0	2	0	0	4	0	0	1	0
Chr2	127,833,143	.	C	T	271	1	0	0.001838	34	0	0	1	0	0	3	0	0	3	0	0	58	1	0	4	0	0	43	0	0	1	0	0	19	0	0	1	0	0	62	0	0	2	0	0	5	0	0	1	0
Chr2	127,888,885	.	C	T	244	3	0	0.006073	30	0	0	1	0	0	2	1	0	2	0	0	59	0	0	4	0	0	41	0	0	1	0	0	18	0	0	1	0	0	59	0	0	2	0	0	2	0	0	1	0
Chr2	128,213,752	.	T	A	269	5	0	0.009124	34	0	0	1	0	0	3	0	0	3	0	0	59	0	0	4	0	0	42	1	0	1	0	0	20	0	0	1	0	0	61	2	0	2	0	0	5	0	0	1	0
Chr2	128,268,031	.	A	C	251	21	0	0.038603	29	5	0	0	1	0	3	0	0	2	1	0	58	1	0	4	0	0	40	2	0	1	0	0	20	0	0	1	0	0	53	10	0	2	0	0	3	1	0	1	0
Chr2	128,303,570	.	C	T	251	1	0	0.001984	31	0	0	1	0	0	3	0	0	2	0	0	59	0	0	4	0	0	37	0	0	1	0	0	20	0	0	1	0	0	55	0	0	2	0	0	1	0	0	1	0
Chr2	128,324,741	rs379989315	A	G	252	21	0	0.038462	30	4	0	1	0	0	3	0	0	3	0	0	59	0	0	3	1	0	30	12	0	0	1	0	20	0	0	1	0	0	63	0	0	2	0	0	5	0	0	1	0
Chr2	128,324,776	rs383204891	A	C	246	27	0	0.049451	29	5	0	1	0	0	3	0	0	3	0	0	59	0	0	3	1	0	29	13	0	0	1	0	20	0	0	1	0	0	63	0	0	2	0	0	5	0	0	1	0
Chr2	128,656,090	.	A	G	243	1	0	0.002049	32	0	0	1	0	0	3	0	0	1	0	0	57	0	0	4	0	0	38	0	0	1	0	0	19	0	0	1	0	0	49	0	0	2	0	0	2	0	0	1	0
Chr2	128,710,942	.	G	C	272	1	0	0.001832	34	0	0	1	0	0	3	0	0	3	0	0	59	0	0	4	0	0	42	0	0	1	0	0	20	0	0	1	0	0	63	0	0	2	0	0	4	1	0	1	0
Chr2	129,058,738	.	C	T	269	4	0	0.007326	34	0	0	1	0	0	3	0	0	2	1	0	58	1	0	4	0	0	42	0	0	1	0	0	20	0	0	1	0	0	63	0	0	2	0	0	5	0	0	1	0
Chr2	129,168,781	.	C	T	263	1	0	0.001894	31	0	0	1	0	0	3	0	0	3	0	0	59	0	0	4	0	0	42	0	0	1	0	0	19	1	0	1	0	0	61	0	0	2	0	0	2	0	0	1	0
Chr2	129,390,618	.	T	G	230	22	0	0.043651	30	2	0	1	0	0	2	1	0	2	0	0	57	2	0	4	0	0	35	2	0	0	1	0	16	2	0	1	0	0	46	8	0	1	1	0	3	0	0	1	0
Chr2	129,632,198	.	C	T	262	4	0	0.007519	33	0	0	1	0	0	3	0	0	3	0	0	56	3	0	4	0	0	43	0	0	1	0	0	19	0	0	1	0	0	61	0	0	2	0	0	2	0	0	1	0
Chr2	129,652,523	.	A	T	252	2	0	0.003937	28	2	0	1	0	0	3	0	0	3	0	0	58	0	0	4	0	0	42	0	0	1	0	0	20	0	0	1	0	0	53	0	0	2	0	0	2	0	0	1	0
Chr2	129,709,413	rs134680883	T	G	251	12	0	0.022814	32	1	0	1	0	0	3	0	0	3	0	0	55	3	0	4	0	0	42	1	0	1	0	0	18	1	0	1	0	0	53	6	0	2	0	0	3	0	0	1	0
Chr2	129,713,330	.	A	C	249	15	0	0.028409	27	2	0	1	0	0	3	0	0	3	0	0	57	2	0	4	0	0	41	2	0	1	0	0	19	0	0	1	0	0	58	4	0	1	1	0	2	1	0	1	0
Chr2	129,743,757	.	A	AT	204	69	0	0.126374	20	14	0	1	0	0	3	0	0	2	1	0	43	16	0	2	2	0	28	14	0	1	0	0	14	6	0	1	0	0	60	3	0	2	0	0	5	0	0	1	0
Chr2	129,744,087	.	AGGTTT	A	231	42	0	0.076923	28	6	0	1	0	0	3	0	0	3	0	0	54	5	0	1	3	0	33	9	0	0	1	0	18	2	0	0	1	0	57	6	0	2	0	0	5	0	0	0	1
Chr2	129,744,115	rs136437888	G	T	169	104	0	0.190476	30	4	0	1	0	0	3	0	0	2	0	0	29	30	0	1	3	0	21	22	0	0	1	0	15	5	0	0	1	0	41	22	0	2	0	0	4	1	0	0	1
Chr2	129,744,551	.	C	T	273	1	0	0.001825	34	0	0	1	0	0	3	0	0	3	0	0	59	0	0	4	0	0	43	0	0	1	0	0	20	0	0	1	0	0	62	1	0	2	0	0	5	0	0	1	0
Chr2	129,744,551	.	C	T	273	1	0	0.001825	34	0	0	1	0	0	3	0	0	3	0	0	59	0	0	4	0	0	43	0	0	1	0	0	20	0	0	1	0	0	62	1	0	2	0	0	5	0	0	1	0
Chr2	129,744,647	rs207833999	G	A	222	52	0	0.094891	31	3	0	0	1	0	3	0	0	3	0	0	52	7	0	3	1	0	29	14	0	1	0	0	18	2	0	0	1	0	50	13	0	1	1	0	5	0	0	1	0
Chr2	129,744,647	rs207833999	G	A	222	52	0	0.094891	31	3	0	0	1	0	3	0	0	3	0	0	52	7	0	3	1	0	29	14	0	1	0	0	18	2	0	0	1	0	50	13	0	1	1	0	5	0	0	1	0
Chr2	129,744,650	rs383750650	C	T	263	11	0	0.020073	34	0	0	1	0	0	3	0	0	3	0	0	53	6	0	4	0	0	43	0	0	1	0	0	19	1	0	1	0	0	63	0	0	2	0	0	5	0	0	1	0
Chr2	129,744,676	.	TTCTG	T	183	90	0	0.164835	22	12	0	1	0	0	3	0	0	3	0	0	46	13	0	2	2	0	15	27	0	0	1	0	7	13	0	0	1	0	53	10	0	2	0	0	4	1	0	1	0
Chr2	129,744,676	.	TTCTG	T	183	90	0	0.164835	22	12	0	1	0	0	3	0	0	3	0	0	46	13	0	2	2	0	15	27	0	0	1	0	7	13	0	0	1	0	53	10	0	2	0	0	4	1	0	1	0
Chr2	129,744,740	.	C	T	249	23	0	0.042279	34	0	0	1	0	0	3	0	0	3	0	0	53	6	0	4	0	0	42	1	0	1	0	0	18	2	0	1	0	0	49	13	0	2	0	0	4	0	0	1	0
Chr2	129,895,575	.	G	T	244	18	0	0.034351	29	5	0	1	0	0	3	0	0	3	0	0	56	2	0	4	0	0	42	1	0	1	0	0	18	2	0	1	0	0	51	3	0	2	0	0	3	0	0	1	0
Chr2	129,928,030	.	A	C	257	14	0	0.02583	31	3	0	1	0	0	3	0	0	3	0	0	57	2	0	4	0	0	41	2	0	1	0	0	18	2	0	1	0	0	57	5	0	2	0	0	3	0	0	1	0
Chr2	129,928,036	.	A	C	251	17	0	0.031716	28	5	0	1	0	0	2	1	0	3	0	0	57	2	0	4	0	0	41	2	0	1	0	0	19	1	0	1	0	0	58	3	0	2	0	0	3	0	0	1	0
Chr2	129,969,367	rs379523902	C	T	241	4	0	0.008163	29	0	0	1	0	0	3	0	0	1	0	0	54	2	0	4	0	0	39	0	0	1	0	0	18	1	0	1	0	0	53	0	0	2	0	0	2	0	0	1	0
Chr2	130,016,569	.	C	T	269	1	0	0.001852	34	0	0	1	0	0	3	0	0	3	0	0	59	0	0	4	0	0	42	0	0	1	0	0	20	0	0	1	0	0	59	1	0	2	0	0	5	0	0	1	0
Chr2	130,016,578	.	C	T	268	2	0	0.003704	33	1	0	1	0	0	3	0	0	3	0	0	59	0	0	4	0	0	42	0	0	1	0	0	19	0	0	1	0	0	62	0	0	2	0	0	4	0	0	1	0
Chr2	130,083,528	.	C	T	271	1	0	0.001838	34	0	0	1	0	0	3	0	0	3	0	0	58	1	0	4	0	0	42	0	0	1	0	0	19	0	0	1	0	0	63	0	0	2	0	0	5	0	0	1	0
Chr2	130,131,554	.	G	A	269	1	0	0.001852	34	0	0	1	0	0	3	0	0	3	0	0	59	0	0	4	0	0	42	0	0	1	0	0	19	0	0	1	0	0	62	0	0	2	0	0	4	0	0	1	0
Chr2	130,361,228	.	C	T	266	1	0	0.001873	32	0	0	1	0	0	3	0	0	3	0	0	58	0	0	4	0	0	43	0	0	1	0	0	19	0	0	1	0	0	62	0	0	2	0	0	5	0	0	1	0
Chr2	130,507,465	.	C	T	269	4	0	0.007326	34	0	0	1	0	0	3	0	0	3	0	0	59	0	0	4	0	0	43	0	0	1	0	0	20	0	0	1	0	0	59	4	0	2	0	0	5	0	0	1	0
Chr2	130,554,057	rs378336050	C	T	271	1	0	0.001838	34	0	0	1	0	0	3	0	0	3	0	0	58	0	0	4	0	0	43	0	0	1	0	0	20	0	0	0	1	0	62	0	0	2	0	0	5	0	0	1	0
Chr2	130,781,961	.	C	T	271	1	0	0.001838	33	0	0	1	0	0	3	0	0	3	0	0	59	0	0	4	0	0	42	1	0	1	0	0	20	0	0	1	0	0	63	0	0	2	0	0	4	0	0	1	0
Chr2	130,832,579	.	G	A	270	1	0	0.001845	34	0	0	1	0	0	3	0	0	2	0	0	59	0	0	4	0	0	43	0	0	1	0	0	20	0	0	1	0	0	62	0	0	2	0	0	4	0	0	1	0
Chr2	130,833,703	.	C	T	263	3	0	0.005639	32	0	0	1	0	0	3	0	0	2	0	0	58	0	0	4	0	0	43	0	0	1	0	0	19	0	0	1	0	0	61	0	0	2	0	0	4	0	0	1	0
Chr2	130,833,951	.	C	T	267	1	0	0.001866	33	0	0	1	0	0	3	0	0	3	0	0	59	0	0	4	0	0	43	0	0	1	0	0	19	0	0	1	0	0	62	0	0	2	0	0	3	0	0	1	0
Chr2	130,851,466	.	A	C	242	17	0	0.032819	33	1	0	1	0	0	3	0	0	3	0	0	50	7	0	4	0	0	38	1	0	1	0	0	19	0	0	1	0	0	55	5	0	2	0	0	1	0	0	1	0
Chr2	130,919,094	.	A	C	250	21	0	0.038745	26	8	0	1	0	0	3	0	0	3	0	0	56	3	0	3	1	0	43	0	0	1	0	0	19	1	0	1	0	0	58	3	0	2	0	0	4	0	0	1	0
Chr2	130,919,654	rs382236128	G	A	269	4	0	0.007326	34	0	0	1	0	0	3	0	0	3	0	0	59	0	0	4	0	0	43	0	0	1	0	0	16	3	0	1	0	0	63	0	0	2	0	0	5	0	0	1	0
Chr2	130,920,254	.	A	C	270	3	0	0.005495	31	3	0	1	0	0	3	0	0	3	0	0	59	0	0	4	0	0	42	0	0	1	0	0	20	0	0	1	0	0	63	0	0	2	0	0	5	0	0	1	0
Chr2	130,922,801	rs385626439	G	C	265	9	0	0.016423	34	0	0	1	0	0	3	0	0	3	0	0	50	9	0	4	0	0	43	0	0	1	0	0	20	0	0	1	0	0	63	0	0	2	0	0	5	0	0	1	0
Chr2	130,937,974	.	T	C	260	11	0	0.020295	32	2	0	1	0	0	3	0	0	2	0	0	59	0	0	4	0	0	39	4	0	1	0	0	20	0	0	1	0	0	62	0	0	1	1	0	4	0	0	1	0
Chr2	131,764,078	.	T	G	248	5	0	0.009881	32	1	0	1	0	0	3	0	0	3	0	0	55	0	0	4	0	0	39	2	0	1	0	0	18	1	0	1	0	0	54	1	0	2	0	0	2	0	0	1	0
Chr2	131,773,847	.	C	T	261	6	0	0.011236	32	2	0	1	0	0	3	0	0	2	0	0	58	0	0	4	0	0	40	3	0	1	0	0	20	0	0	1	0	0	61	1	0	2	0	0	1	0	0	1	0
Chr2	131,774,367	.	G	C	262	1	0	0.001901	34	0	0	1	0	0	3	0	0	3	0	0	58	1	0	4	0	0	41	0	0	1	0	0	18	0	0	1	0	0	60	0	0	2	0	0	2	0	0	1	0
Chr2	131,774,392	.	C	A	261	6	0	0.011236	29	4	0	1	0	0	3	0	0	3	0	0	58	1	0	4	0	0	41	1	0	1	0	0	19	0	0	1	0	0	62	0	0	2	0	0	2	0	0	1	0
Chr2	132,523,011	.	G	A	257	1	0	0.001938	32	1	0	1	0	0	3	0	0	2	0	0	56	0	0	4	0	0	40	0	0	1	0	0	20	0	0	1	0	0	58	0	0	2	0	0	2	0	0	1	0
Chr2	132,565,050	.	G	C	266	1	0	0.001873	33	0	0	1	0	0	3	0	0	3	0	0	59	0	0	4	0	0	42	0	0	1	0	0	20	0	0	1	0	0	62	0	0	2	0	0	2	0	0	1	0
Chr2	132,587,759	.	G	T	254	1	0	0.001961	30	0	0	1	0	0	3	0	0	3	0	0	55	0	0	4	0	0	42	0	0	1	0	0	20	0	0	1	0	0	56	1	0	2	0	0	2	0	0	1	0
Chr2	132,602,477	.	G	A	266	2	0	0.003731	32	1	0	1	0	0	3	0	0	3	0	0	58	0	0	4	0	0	43	0	0	1	0	0	20	0	0	1	0	0	62	0	0	1	1	0	4	0	0	1	0
Chr2	132,737,354	.	T	A	255	3	0	0.005814	33	0	0	1	0	0	3	0	0	2	0	0	58	0	0	4	0	0	42	0	0	1	0	0	18	2	0	1	0	0	55	0	0	2	0	0	1	0	0	1	0
Chr2	132,877,568	.	A	C	235	22	0	0.042802	25	7	0	1	0	0	3	0	0	2	0	0	53	4	0	4	0	0	39	1	0	1	0	0	16	4	0	1	0	0	55	3	0	2	0	0	0	1	0	1	0
Chr2	132,904,845	.	A	C	239	33	0	0.060662	25	9	0	0	1	0	3	0	0	3	0	0	57	2	0	4	0	0	36	6	0	1	0	0	14	6	0	1	0	0	56	7	0	2	0	0	4	0	0	1	0
Chr2	132,904,850	.	A	C	236	36	0	0.066176	29	5	0	1	0	0	3	0	0	2	1	0	52	7	0	3	1	0	36	6	0	1	0	0	19	1	0	1	0	0	53	10	0	2	0	0	2	2	0	1	0
Chr2	132,906,512	.	C	T	266	6	0	0.011029	32	2	0	1	0	0	3	0	0	3	0	0	59	0	0	4	0	0	39	3	0	1	0	0	20	0	0	1	0	0	63	0	0	2	0	0	3	1	0	1	0
Chr2	133,184,699	rs42930876	T	A	167	97	0	0.183712	20	11	0	1	0	0	1	2	0	1	1	0	36	23	0	1	3	0	38	2	0	1	0	0	10	10	0	0	1	0	34	28	0	1	1	0	3	2	0	0	1
Chr2	133,291,848	rs110498515	C	T	219	53	0	0.097426	25	9	0	0	1	0	2	1	0	2	1	0	43	16	0	3	1	0	42	1	0	1	0	0	16	4	0	1	0	0	51	11	0	1	1	0	3	1	0	1	0
Chr2	133,389,119	.	AT	A	249	24	0	0.043956	23	11	0	1	0	0	3	0	0	2	1	0	57	2	0	4	0	0	42	0	0	1	0	0	18	2	0	1	0	0	60	3	0	2	0	0	5	0	0	1	0
Chr2	133,389,297	.	C	A	270	1	0	0.001845	33	0	0	1	0	0	3	0	0	3	0	0	59	0	0	4	0	0	43	0	0	1	0	0	20	0	0	1	0	0	62	0	0	2	0	0	5	0	0	1	0
Chr2	133,390,831	.	T	G	272	2	0	0.00365	33	1	0	1	0	0	3	0	0	3	0	0	59	0	0	4	0	0	43	0	0	1	0	0	19	1	0	1	0	0	63	0	0	2	0	0	5	0	0	1	0
Chr2	133,390,831	.	T	G	272	2	0	0.00365	33	1	0	1	0	0	3	0	0	3	0	0	59	0	0	4	0	0	43	0	0	1	0	0	19	1	0	1	0	0	63	0	0	2	0	0	5	0	0	1	0
Chr2	133,402,404	rs137405177	A	C	226	47	0	0.086081	26	8	0	1	0	0	3	0	0	2	1	0	54	5	0	4	0	0	37	5	0	1	0	0	12	8	0	1	0	0	51	12	0	2	0	0	4	1	0	1	0
Chr2	133,402,404	rs137405177	A	C	226	47	0	0.086081	26	8	0	1	0	0	3	0	0	2	1	0	54	5	0	4	0	0	37	5	0	1	0	0	12	8	0	1	0	0	51	12	0	2	0	0	4	1	0	1	0
Chr2	133,402,404	rs137405177	A	C	226	47	0	0.086081	26	8	0	1	0	0	3	0	0	2	1	0	54	5	0	4	0	0	37	5	0	1	0	0	12	8	0	1	0	0	51	12	0	2	0	0	4	1	0	1	0
Chr2	133,935,541	.	G	A	271	1	0	0.001838	33	0	0	1	0	0	3	0	0	3	0	0	59	0	0	4	0	0	43	0	0	1	0	0	20	0	0	1	0	0	63	0	0	2	0	0	4	0	0	1	0
Chr2	133,935,552	.	G	A	269	1	0	0.001852	32	0	0	1	0	0	3	0	0	3	0	0	59	0	0	4	0	0	43	0	0	1	0	0	20	0	0	1	0	0	63	0	0	2	0	0	2	1	0	1	0
Chr2	133,983,165	.	A	C	227	20	0	0.040486	24	4	0	1	0	0	3	0	0	3	0	0	52	5	0	4	0	0	41	1	0	1	0	0	15	4	0	1	0	0	49	4	0	2	0	0	0	1	0	1	0
Chr2	134,001,336	.	G	T	273	1	0	0.001825	34	0	0	1	0	0	3	0	0	3	0	0	59	0	0	4	0	0	43	0	0	1	0	0	20	0	0	1	0	0	63	0	0	2	0	0	5	0	0	1	0
Chr2	134,009,351	.	G	A	259	6	0	0.011321	34	0	0	1	0	0	3	0	0	3	0	0	55	4	0	3	0	0	43	0	0	1	0	0	20	0	0	1	0	0	54	2	0	2	0	0	4	0	0	1	0
Chr2	134,403,045	.	C	T	265	2	0	0.003745	32	0	0	1	0	0	3	0	0	3	0	0	58	0	0	4	0	0	43	0	0	1	0	0	17	1	0	1	0	0	62	1	0	2	0	0	3	0	0	1	0
Chr2	134,403,045	.	C	T	265	2	0	0.003745	32	0	0	1	0	0	3	0	0	3	0	0	58	0	0	4	0	0	43	0	0	1	0	0	17	1	0	1	0	0	62	1	0	2	0	0	3	0	0	1	0
Chr2	134,552,478	.	T	G	248	8	0	0.015625	31	1	0	1	0	0	3	0	0	3	0	0	55	4	0	4	0	0	39	1	0	1	0	0	20	0	0	1	0	0	54	1	0	2	0	0	1	0	0	1	0
Chr2	135,585,795	.	C	G	257	3	0	0.005769	34	0	0	1	0	0	2	0	0	2	0	0	57	0	0	4	0	0	43	0	0	1	0	0	20	0	0	1	0	0	54	3	0	2	0	0	2	0	0	1	0
Chr2	135,843,005	.	G	A	258	5	0	0.009506	32	0	0	1	0	0	2	1	0	2	0	0	58	0	0	4	0	0	40	3	0	1	0	0	17	1	0	1	0	0	61	0	0	2	0	0	3	0	0	1	0
Chr2	135,940,509	.	C	T	263	3	0	0.005639	33	0	0	1	0	0	3	0	0	3	0	0	58	0	0	1	3	0	42	0	0	1	0	0	19	0	0	1	0	0	61	0	0	2	0	0	3	0	0	1	0
Chr2	135,944,142	.	G	A	267	2	0	0.003717	32	1	0	1	0	0	3	0	0	3	0	0	59	0	0	4	0	0	43	0	0	1	0	0	19	0	0	1	0	0	61	0	0	2	0	0	4	0	0	1	0
Chr2	136,068,941	.	C	T	255	6	0	0.011494	33	0	0	1	0	0	3	0	0	2	0	0	59	0	0	4	0	0	36	6	0	1	0	0	20	0	0	1	0	0	58	0	0	2	0	0	2	0	0	1	0
Chr2	136,098,753	.	G	A	270	1	0	0.001845	34	0	0	1	0	0	3	0	0	3	0	0	58	1	0	4	0	0	43	0	0	1	0	0	20	0	0	1	0	0	61	0	0	2	0	0	4	0	0	1	0
Chr2	136,103,255	rs207501844	C	T	265	4	0	0.007435	34	0	0	1	0	0	3	0	0	3	0	0	59	0	0	4	0	0	43	0	0	1	0	0	20	0	0	1	0	0	57	4	0	2	0	0	3	0	0	1	0
Chr2	136,103,300	.	T	C	264	4	0	0.007463	30	4	0	1	0	0	3	0	0	2	0	0	59	0	0	4	0	0	43	0	0	1	0	0	20	0	0	1	0	0	60	0	0	2	0	0	3	0	0	1	0
Chr2	136,176,711	.	A	C	215	41	0	0.080078	25	9	0	1	0	0	2	1	0	1	0	0	48	9	0	4	0	0	40	2	0	0	1	0	15	5	0	1	0	0	46	10	0	2	0	0	0	1	0	1	0
Chr2	136,191,299	.	A	C	225	29	0	0.057087	28	4	0	0	0	0	3	0	0	3	0	0	50	6	0	4	0	0	41	2	0	1	0	0	15	5	0	1	0	0	46	7	0	1	1	0	3	0	0	1	0
Chr3	21,390	rs381402105	C	A	256	17	0	0.031136	34	0	0	1	0	0	3	0	0	3	0	0	51	8	0	2	2	0	42	0	0	1	0	0	19	1	0	1	0	0	62	1	0	2	0	0	5	0	0	0	1
Chr3	95.219	.	TAA	T	254	18	0	0.033088	30	4	0	1	0	0	3	0	0	2	1	0	58	1	0	4	0	0	42	0	0	1	0	0	14	6	0	1	0	0	62	1	0	2	0	0	4	0	0	1	0
Chr3	95.535	.	A	G	271	1	0	0.001838	34	0	0	1	0	0	3	0	0	3	0	0	58	1	0	4	0	0	42	0	0	1	0	0	20	0	0	1	0	0	62	0	0	2	0	0	5	0	0	1	0
Chr3	95.679	rs210012968	A	G	269	4	0	0.007326	34	0	0	1	0	0	3	0	0	2	1	0	59	0	0	4	0	0	42	0	0	1	0	0	20	0	0	1	0	0	63	0	0	2	0	0	5	0	0	1	0
Chr3	95.773	rs207851720	G	A	270	3	0	0.005495	34	0	0	1	0	0	3	0	0	2	1	0	59	0	0	4	0	0	42	0	0	1	0	0	20	0	0	1	0	0	63	0	0	2	0	0	5	0	0	1	0
Chr3	96.014	rs209429496	G	A	269	3	0	0.005515	34	0	0	1	0	0	3	0	0	2	1	0	59	0	0	4	0	0	42	0	0	1	0	0	19	0	0	1	0	0	63	0	0	2	0	0	5	0	0	1	0
Chr3	96.116	.	AGT	A	260	13	0	0.02381	32	2	0	1	0	0	3	0	0	2	1	0	58	1	0	4	0	0	42	0	0	1	0	0	13	7	0	1	0	0	63	0	0	2	0	0	5	0	0	1	0
Chr3	207.063	rs381552703	C	T	268	5	0	0.009158	34	0	0	1	0	0	3	0	0	3	0	0	58	1	0	4	0	0	42	0	0	1	0	0	18	2	0	1	0	0	63	0	0	2	0	0	5	0	0	1	0
Chr3	207.063	rs381552703	C	T	268	5	0	0.009158	34	0	0	1	0	0	3	0	0	3	0	0	58	1	0	4	0	0	42	0	0	1	0	0	18	2	0	1	0	0	63	0	0	2	0	0	5	0	0	1	0
Chr3	207.406	.	T	C	270	3	0	0.005495	34	0	0	1	0	0	3	0	0	3	0	0	59	0	0	4	0	0	42	0	0	1	0	0	20	0	0	1	0	0	63	0	0	2	0	0	5	0	0	1	0
Chr3	207.406	.	T	C	270	3	0	0.005495	34	0	0	1	0	0	3	0	0	3	0	0	59	0	0	4	0	0	42	0	0	1	0	0	20	0	0	1	0	0	63	0	0	2	0	0	5	0	0	1	0
Chr3	207.406	.	T	C	270	3	0	0.005495	34	0	0	1	0	0	3	0	0	3	0	0	59	0	0	4	0	0	42	0	0	1	0	0	20	0	0	1	0	0	63	0	0	2	0	0	5	0	0	1	0
Chr3	208.429	.	CAGGA	C	261	12	0	0.021978	30	4	0	1	0	0	3	0	0	3	0	0	58	1	0	4	0	0	42	0	0	1	0	0	16	4	0	1	0	0	62	1	0	2	0	0	5	0	0	1	0
Chr3	208.558	.	T	C	271	1	0	0.001838	34	0	0	1	0	0	3	0	0	3	0	0	59	0	0	4	0	0	41	0	0	1	0	0	20	0	0	1	0	0	62	1	0	2	0	0	5	0	0	1	0
Chr3	276,200	.	A	C	245	24	0	0.04461	30	4	0	0	1	0	2	1	0	2	1	0	59	0	0	4	0	0	39	2	0	1	0	0	15	5	0	1	0	0	55	7	0	2	0	0	3	0	0	1	0
Chr3	345.709	.	G	C	256	8	0	0.015152	27	5	0	1	0	0	3	0	0	3	0	0	59	0	0	4	0	0	43	0	0	1	0	0	17	3	0	1	0	0	58	0	0	2	0	0	3	0	0	1	0
Chr3	462.533	.	T	C	263	10	0	0.018315	34	0	0	1	0	0	3	0	0	3	0	0	59	0	0	4	0	0	42	0	0	1	0	0	20	0	0	1	0	0	53	10	0	2	0	0	5	0	0	1	0
Chr3	463.297	.	A	C	243	30	0	0.054945	28	6	0	1	0	0	3	0	0	2	1	0	56	3	0	4	0	0	39	3	0	1	0	0	15	5	0	1	0	0	58	5	0	2	0	0	5	0	0	1	0
Chr3	1,657,304	.	T	C	270	2	0	0.003676	33	0	0	1	0	0	3	0	0	3	0	0	59	0	0	4	0	0	42	1	0	1	0	0	20	0	0	1	0	0	61	1	0	2	0	0	5	0	0	1	0
Chr3	1,658,553	.	G	A	265	6	0	0.01107	34	0	0	1	0	0	3	0	0	3	0	0	59	0	0	4	0	0	43	0	0	1	0	0	19	0	0	1	0	0	62	0	0	2	0	0	4	0	0	1	0
Chr3	1,687,946	rs382631198	C	T	268	2	0	0.003704	34	0	0	1	0	0	3	0	0	3	0	0	59	0	0	4	0	0	42	0	0	0	1	0	20	0	0	1	0	0	62	0	0	2	0	0	4	0	0	1	0
Chr3	2,375,466	.	CT	C	260	12	0	0.022059	29	5	0	1	0	0	3	0	0	2	1	0	58	1	0	4	0	0	42	0	0	1	0	0	17	3	0	1	0	0	63	0	0	2	0	0	4	0	0	1	0
Chr3	2,382,805	.	T	TG	260	13	0	0.02381	29	5	0	1	0	0	3	0	0	3	0	0	57	2	0	4	0	0	42	0	0	1	0	0	16	4	0	1	0	0	63	0	0	2	0	0	5	0	0	1	0
Chr3	3,425,183	.	G	A	264	3	0	0.005618	34	0	0	1	0	0	3	0	0	3	0	0	59	0	0	4	0	0	40	2	0	1	0	0	20	0	0	1	0	0	60	1	0	2	0	0	2	0	0	1	0
Chr3	5,454,781	.	C	T	251	4	0	0.007843	34	0	0	1	0	0	3	0	0	3	0	0	52	0	0	3	1	0	38	3	0	1	0	0	19	0	0	1	0	0	59	0	0	1	0	0	4	0	0	1	0
Chr3	6,291,887	rs382987947	A	G	261	10	0	0.01845	33	0	0	1	0	0	2	1	0	3	0	0	58	1	0	4	0	0	40	2	0	1	0	0	18	2	0	1	0	0	62	1	0	2	0	0	4	0	0	1	0
Chr3	6,642,001	.	A	C	260	13	0	0.02381	32	2	0	1	0	0	3	0	0	3	0	0	58	1	0	4	0	0	41	1	0	1	0	0	20	0	0	1	0	0	55	8	0	2	0	0	4	1	0	1	0
Chr3	6,642,037	.	A	G	265	8	0	0.014652	34	0	0	1	0	0	3	0	0	3	0	0	59	0	0	4	0	0	42	0	0	1	0	0	20	0	0	1	0	0	63	0	0	2	0	0	5	0	0	1	0
Chr3	6,687,300	rs137394168	G	T	255	18	0	0.032967	32	2	0	1	0	0	2	1	0	2	1	0	56	3	0	4	0	0	41	1	0	1	0	0	19	1	0	1	0	0	56	7	0	2	0	0	4	1	0	1	0
Chr3	7,105,981	.	G	A	266	1	0	0.001873	33	0	0	1	0	0	3	0	0	3	0	0	59	0	0	4	0	0	41	1	0	1	0	0	19	0	0	1	0	0	62	0	0	2	0	0	4	0	0	1	0
Chr3	7,107,329	.	C	T	266	2	0	0.003731	34	0	0	1	0	0	3	0	0	3	0	0	58	0	0	4	0	0	43	0	0	1	0	0	18	2	0	1	0	0	60	0	0	2	0	0	3	0	0	1	0
Chr3	7,542,285	.	C	T	271	1	0	0.001838	33	0	0	1	0	0	3	0	0	3	0	0	58	1	0	4	0	0	43	0	0	1	0	0	20	0	0	1	0	0	62	0	0	2	0	0	5	0	0	1	0
Chr3	7,558,919	.	C	A	258	10	0	0.018657	32	2	0	1	0	0	2	1	0	3	0	0	57	1	0	4	0	0	42	0	0	1	0	0	18	2	0	1	0	0	59	2	0	2	0	0	3	0	0	1	0
Chr3	7,759,340	rs384625806	G	A	268	5	0	0.009158	34	0	0	1	0	0	3	0	0	3	0	0	56	3	0	2	2	0	42	0	0	1	0	0	20	0	0	1	0	0	63	0	0	2	0	0	5	0	0	1	0
Chr3	7,849,883	.	T	A	270	2	0	0.003676	34	0	0	1	0	0	3	0	0	3	0	0	58	1	0	4	0	0	42	0	0	1	0	0	20	0	0	1	0	0	63	0	0	2	0	0	4	0	0	1	0
Chr3	7,854,422	rs382776761	T	C	271	2	0	0.003663	34	0	0	1	0	0	3	0	0	3	0	0	58	1	0	4	0	0	42	0	0	0	1	0	20	0	0	1	0	0	63	0	0	2	0	0	5	0	0	1	0
Chr3	7,934,007	rs135165417	A	G	198	75	0	0.137363	31	3	0	1	0	0	2	1	0	3	0	0	34	25	0	1	3	0	39	4	0	1	0	0	19	1	0	1	0	0	29	34	0	1	1	0	4	1	0	1	0
Chr3	7,934,007	rs135165417	A	G	198	75	0	0.137363	31	3	0	1	0	0	2	1	0	3	0	0	34	25	0	1	3	0	39	4	0	1	0	0	19	1	0	1	0	0	29	34	0	1	1	0	4	1	0	1	0
Chr3	7,944,431	.	G	A	269	2	0	0.00369	33	0	0	1	0	0	3	0	0	3	0	0	59	0	0	4	0	0	43	0	0	1	0	0	20	0	0	1	0	0	60	2	0	2	0	0	4	0	0	1	0
Chr3	7,944,431	.	G	A	269	2	0	0.00369	33	0	0	1	0	0	3	0	0	3	0	0	59	0	0	4	0	0	43	0	0	1	0	0	20	0	0	1	0	0	60	2	0	2	0	0	4	0	0	1	0
Chr3	7,944,431	.	G	A	269	2	0	0.00369	33	0	0	1	0	0	3	0	0	3	0	0	59	0	0	4	0	0	43	0	0	1	0	0	20	0	0	1	0	0	60	2	0	2	0	0	4	0	0	1	0
Chr3	7,944,431	.	G	A	269	2	0	0.00369	33	0	0	1	0	0	3	0	0	3	0	0	59	0	0	4	0	0	43	0	0	1	0	0	20	0	0	1	0	0	60	2	0	2	0	0	4	0	0	1	0
Chr3	8,028,323	rs379295944	T	C	272	1	0	0.001832	34	0	0	1	0	0	3	0	0	3	0	0	59	0	0	3	1	0	43	0	0	1	0	0	20	0	0	1	0	0	63	0	0	2	0	0	4	0	0	1	0
Chr3	8,028,839	.	C	A	269	1	0	0.001852	32	0	0	1	0	0	3	0	0	3	0	0	59	0	0	4	0	0	42	1	0	1	0	0	20	0	0	1	0	0	62	0	0	2	0	0	4	0	0	1	0
Chr3	8,029,337	.	G	C	268	2	0	0.003704	34	0	0	1	0	0	3	0	0	3	0	0	59	0	0	4	0	0	43	0	0	1	0	0	20	0	0	1	0	0	61	0	0	2	0	0	3	0	0	1	0
Chr3	8,029,619	.	A	C	234	31	0	0.058491	30	4	0	0	1	0	3	0	0	1	2	0	54	5	0	4	0	0	41	2	0	1	0	0	18	2	0	1	0	0	46	12	0	2	0	0	1	0	0	1	0
Chr3	8,035,238	.	G	A	251	3	0	0.005906	32	0	0	1	0	0	3	0	0	3	0	0	54	0	0	4	0	0	43	0	0	1	0	0	19	1	0	1	0	0	51	1	0	2	0	0	4	0	0	1	0
Chr3	8,192,667	.	T	G	266	7	0	0.012821	34	0	0	1	0	0	3	0	0	3	0	0	58	1	0	3	1	0	43	0	0	1	0	0	15	5	0	1	0	0	62	0	0	2	0	0	5	0	0	1	0
Chr3	8,192,667	.	T	G	266	7	0	0.012821	34	0	0	1	0	0	3	0	0	3	0	0	58	1	0	3	1	0	43	0	0	1	0	0	15	5	0	1	0	0	62	0	0	2	0	0	5	0	0	1	0
Chr3	8,290,409	.	T	C	272	1	0	0.001832	34	0	0	1	0	0	3	0	0	3	0	0	59	0	0	3	1	0	43	0	0	1	0	0	19	0	0	1	0	0	63	0	0	2	0	0	5	0	0	1	0
Chr3	8,295,962	.	A	G	265	7	0	0.012868	34	0	0	1	0	0	3	0	0	3	0	0	59	0	0	4	0	0	42	1	0	1	0	0	19	1	0	1	0	0	60	1	0	2	0	0	5	0	0	1	0
Chr3	8,296,500	rs211550908	G	A	269	2	0	0.00369	34	0	0	1	0	0	3	0	0	3	0	0	58	1	0	4	0	0	43	0	0	1	0	0	19	0	0	1	0	0	62	1	0	2	0	0	3	0	0	1	0
Chr3	8,323,187	.	C	T	250	10	0	0.019231	34	0	0	1	0	0	3	0	0	3	0	0	58	0	0	4	0	0	31	10	0	1	0	0	19	0	0	1	0	0	58	0	0	2	0	0	2	0	0	1	0
Chr3	8,344,965	.	G	T	250	23	0	0.042125	28	6	0	0	1	0	3	0	0	3	0	0	54	5	0	4	0	0	42	1	0	1	0	0	16	4	0	1	0	0	59	3	0	1	1	0	5	0	0	1	0
Chr3	8,407,948	rs378497642	T	G	260	12	0	0.022059	34	0	0	1	0	0	2	1	0	3	0	0	57	2	0	4	0	0	35	8	0	1	0	0	20	0	0	1	0	0	61	1	0	2	0	0	5	0	0	1	0
Chr3	8,770,099	.	G	C	252	1	0	0.001976	31	0	0	1	0	0	2	0	0	1	0	0	56	0	0	4	0	0	41	0	0	1	0	0	17	1	0	1	0	0	59	0	0	2	0	0	1	0	0	1	0
Chr3	8,849,047	rs210133257	G	C	263	10	0	0.018315	33	1	0	1	0	0	3	0	0	3	0	0	58	0	0	4	0	0	43	0	0	1	0	0	20	0	0	1	0	0	54	9	0	2	0	0	5	0	0	1	0
Chr3	8,890,973	rs210397746	A	G	249	22	0	0.04059	34	0	0	1	0	0	3	0	0	3	0	0	51	7	0	3	1	0	42	0	0	1	0	0	15	5	0	1	0	0	54	9	0	2	0	0	5	0	0	1	0
Chr3	8,985,673	rs382594376	G	A	261	12	0	0.021978	34	0	0	1	0	0	2	1	0	3	0	0	51	8	0	3	1	0	42	0	0	1	0	0	20	0	0	1	0	0	61	2	0	2	0	0	5	0	0	1	0
Chr3	9,053,168	.	G	A	271	1	0	0.001838	34	0	0	1	0	0	3	0	0	3	0	0	59	0	0	4	0	0	42	0	0	1	0	0	20	0	0	0	1	0	63	0	0	2	0	0	4	0	0	1	0
Chr3	9,233,697	.	C	T	268	6	0	0.010949	33	1	0	1	0	0	3	0	0	3	0	0	59	0	0	4	0	0	43	0	0	1	0	0	20	0	0	1	0	0	63	0	0	2	0	0	5	0	0	1	0
Chr3	9,233,697	.	C	T	268	6	0	0.010949	33	1	0	1	0	0	3	0	0	3	0	0	59	0	0	4	0	0	43	0	0	1	0	0	20	0	0	1	0	0	63	0	0	2	0	0	5	0	0	1	0
Chr3	9,442,557	.	G	T	239	15	0	0.029528	31	0	0	1	0	0	3	0	0	1	0	0	54	3	0	4	0	0	42	1	0	1	0	0	18	2	0	1	0	0	48	5	0	2	0	0	2	0	0	1	0
Chr3	9,468,201	.	A	C	240	24	0	0.045455	28	5	0	1	0	0	3	0	0	1	1	0	57	1	0	4	0	0	41	2	0	1	0	0	14	6	0	1	0	0	53	7	0	2	0	0	2	0	0	1	0
Chr3	9,473,739	.	A	C	240	30	0	0.055556	26	7	0	0	1	0	2	1	0	3	0	0	57	2	0	3	0	0	40	2	0	1	0	0	20	0	0	1	0	0	54	9	0	2	0	0	4	0	0	1	0
Chr3	9,479,741	.	C	A	246	26	0	0.047794	24	10	0	1	0	0	3	0	0	3	0	0	56	2	0	4	0	0	40	2	0	1	0	0	18	2	0	1	0	0	59	4	0	2	0	0	4	1	0	1	0
Chr3	9,479,761	.	C	T	268	2	0	0.003704	34	0	0	1	0	0	3	0	0	3	0	0	56	1	0	4	0	0	42	0	0	1	0	0	19	0	0	1	0	0	62	1	0	2	0	0	5	0	0	1	0
Chr3	9,486,638	.	A	C	267	6	0	0.010989	32	2	0	1	0	0	3	0	0	3	0	0	59	0	0	4	0	0	43	0	0	1	0	0	19	1	0	1	0	0	61	1	0	2	0	0	4	1	0	1	0
Chr3	9,521,831	.	C	A	258	14	0	0.025735	34	0	0	1	0	0	3	0	0	3	0	0	58	0	0	4	0	0	43	0	0	1	0	0	20	0	0	1	0	0	49	14	0	2	0	0	4	0	0	1	0
Chr3	9,574,789	.	A	C	256	17	0	0.031136	31	3	0	1	0	0	3	0	0	2	1	0	56	3	0	4	0	0	41	2	0	1	0	0	18	2	0	1	0	0	60	2	0	2	0	0	4	1	0	1	0
Chr3	9,626,860	.	G	A	270	1	0	0.001845	33	0	0	1	0	0	3	0	0	3	0	0	58	0	0	4	0	0	43	0	0	1	0	0	18	1	0	1	0	0	63	0	0	2	0	0	5	0	0	1	0
Chr3	9,627,039	.	A	T	262	8	0	0.014815	31	2	0	1	0	0	3	0	0	3	0	0	58	1	0	4	0	0	42	0	0	1	0	0	19	0	0	1	0	0	61	2	0	2	0	0	5	0	0	1	0
Chr3	9,655,981	.	T	G	263	9	0	0.016544	29	4	0	1	0	0	3	0	0	3	0	0	59	0	0	4	0	0	43	0	0	1	0	0	20	0	0	1	0	0	58	4	0	2	0	0	4	1	0	1	0
Chr3	9,698,518	.	G	A	265	2	0	0.003745	33	1	0	1	0	0	2	1	0	3	0	0	59	0	0	4	0	0	43	0	0	1	0	0	20	0	0	1	0	0	60	0	0	2	0	0	4	0	0	1	0
Chr3	9,762,137	.	T	G	255	12	0	0.022472	33	1	0	1	0	0	2	1	0	3	0	0	57	2	0	4	0	0	42	1	0	1	0	0	18	1	0	1	0	0	59	3	0	2	0	0	1	0	0	1	0
Chr3	9,850,402	rs380511575	T	C	265	8	0	0.014652	33	1	0	1	0	0	2	1	0	3	0	0	59	0	0	4	0	0	43	0	0	1	0	0	17	3	0	1	0	0	63	0	0	2	0	0	3	1	0	1	0
Chr3	9,850,429	.	G	A	269	3	0	0.005515	33	0	0	1	0	0	3	0	0	3	0	0	58	1	0	3	1	0	43	0	0	1	0	0	20	0	0	1	0	0	63	0	0	2	0	0	4	0	0	1	0
Chr3	9,867,684	rs133415586	A	C	241	26	0	0.048689	25	9	0	1	0	0	2	1	0	2	1	0	57	1	0	4	0	0	40	3	0	1	0	0	17	2	0	1	0	0	56	6	0	2	0	0	2	0	0	1	0
Chr3	9,997,977	.	A	C	217	44	0	0.084291	27	5	0	1	0	0	3	0	0	2	1	0	44	15	0	2	1	0	37	4	0	1	0	0	18	2	0	1	0	0	45	13	0	2	0	0	2	0	0	1	0
Chr3	10,236,499	.	T	C	272	1	0	0.001832	34	0	0	1	0	0	3	0	0	3	0	0	59	0	0	4	0	0	42	0	0	1	0	0	20	0	0	1	0	0	62	1	0	2	0	0	5	0	0	1	0
Chr3	10,295,449	.	C	G	270	3	0	0.005495	34	0	0	1	0	0	3	0	0	3	0	0	59	0	0	4	0	0	43	0	0	1	0	0	20	0	0	1	0	0	63	0	0	2	0	0	4	0	0	1	0
Chr3	10,388,599	.	C	T	265	2	0	0.003745	34	0	0	1	0	0	3	0	0	3	0	0	58	0	0	4	0	0	40	2	0	1	0	0	19	0	0	1	0	0	61	0	0	2	0	0	4	0	0	1	0
Chr3	10,388,850	.	A	G	273	1	0	0.001825	33	1	0	1	0	0	3	0	0	3	0	0	59	0	0	4	0	0	43	0	0	1	0	0	20	0	0	1	0	0	63	0	0	2	0	0	5	0	0	1	0
Chr3	10,461,976	.	G	A	269	3	0	0.005515	33	0	0	1	0	0	3	0	0	3	0	0	57	1	0	4	0	0	43	0	0	1	0	0	20	0	0	1	0	0	62	1	0	2	0	0	5	0	0	1	0
Chr3	10,576,379	rs378055200	G	T	271	2	0	0.003663	34	0	0	1	0	0	3	0	0	3	0	0	59	0	0	4	0	0	41	2	0	1	0	0	20	0	0	1	0	0	62	0	0	2	0	0	5	0	0	1	0
Chr3	10,582,657	.	G	T	272	1	0	0.001832	34	0	0	1	0	0	3	0	0	3	0	0	59	0	0	4	0	0	43	0	0	1	0	0	20	0	0	1	0	0	61	1	0	2	0	0	5	0	0	1	0
Chr3	10,648,135	.	C	T	272	1	0	0.001832	34	0	0	1	0	0	3	0	0	3	0	0	58	1	0	4	0	0	43	0	0	1	0	0	20	0	0	1	0	0	62	0	0	2	0	0	5	0	0	1	0
Chr3	10,648,139	.	G	A	269	3	0	0.005515	31	3	0	1	0	0	3	0	0	3	0	0	59	0	0	4	0	0	43	0	0	1	0	0	19	0	0	1	0	0	62	0	0	2	0	0	5	0	0	1	0
Chr3	10,852,825	.	C	CA	248	23	0	0.042435	24	10	0	1	0	0	3	0	0	2	1	0	59	0	0	4	0	0	42	0	0	1	0	0	15	5	0	1	0	0	63	0	0	2	0	0	4	1	0	1	0
Chr3	10,856,957	.	G	A	271	1	0	0.001838	34	0	0	1	0	0	3	0	0	3	0	0	58	1	0	4	0	0	42	0	0	1	0	0	20	0	0	1	0	0	63	0	0	2	0	0	4	0	0	1	0
Chr3	10,991,403	rs110201242	G	A	225	49	0	0.089416	30	4	0	1	0	0	3	0	0	2	1	0	42	17	0	3	1	0	31	12	0	1	0	0	17	3	0	1	0	0	56	7	0	2	0	0	5	0	0	1	0
Chr3	10,991,672	.	C	A	267	3	0	0.005556	33	0	0	1	0	0	3	0	0	3	0	0	55	3	0	4	0	0	43	0	0	1	0	0	20	0	0	1	0	0	63	0	0	2	0	0	3	0	0	1	0
Chr3	10,991,995	.	A	G	259	12	0	0.02214	34	0	0	1	0	0	3	0	0	3	0	0	59	0	0	4	0	0	39	3	0	1	0	0	19	1	0	1	0	0	55	8	0	2	0	0	3	0	0	1	0
Chr3	11,009,982	rs109831001	C	T	253	19	0	0.034926	32	1	0	1	0	0	3	0	0	3	0	0	48	10	0	4	0	0	43	0	0	1	0	0	17	3	0	1	0	0	61	2	0	2	0	0	5	0	0	1	0
Chr3	11,010,118	.	C	T	272	2	0	0.00365	34	0	0	1	0	0	3	0	0	3	0	0	59	0	0	4	0	0	43	0	0	1	0	0	20	0	0	1	0	0	63	0	0	2	0	0	5	0	0	1	0
Chr3	11,010,346	rs379622641	C	T	262	11	0	0.020147	26	8	0	1	0	0	3	0	0	3	0	0	59	0	0	4	0	0	42	0	0	1	0	0	19	1	0	1	0	0	63	0	0	2	0	0	5	0	0	0	1
Chr3	11,010,478	.	C	T	269	4	0	0.007326	34	0	0	1	0	0	3	0	0	3	0	0	59	0	0	4	0	0	42	0	0	1	0	0	20	0	0	1	0	0	63	0	0	2	0	0	5	0	0	1	0
Chr3	11,030,115	rs209764659	C	T	270	3	0	0.005495	34	0	0	1	0	0	3	0	0	3	0	0	56	3	0	4	0	0	43	0	0	1	0	0	20	0	0	1	0	0	63	0	0	2	0	0	4	0	0	1	0
Chr3	11,030,352	.	A	G	261	10	0	0.01845	25	9	0	1	0	0	3	0	0	2	1	0	59	0	0	4	0	0	41	0	0	1	0	0	20	0	0	1	0	0	62	0	0	2	0	0	5	0	0	1	0
Chr3	11,030,389	.	T	C	270	2	0	0.003676	34	0	0	1	0	0	2	1	0	3	0	0	58	1	0	4	0	0	42	0	0	1	0	0	20	0	0	1	0	0	63	0	0	2	0	0	4	0	0	1	0
Chr3	11,030,464	rs209537338	T	G	269	3	0	0.005515	33	0	0	1	0	0	3	0	0	3	0	0	56	3	0	4	0	0	43	0	0	1	0	0	20	0	0	1	0	0	63	0	0	2	0	0	4	0	0	1	0
Chr3	11,040,436	.	A	G	272	2	0	0.00365	34	0	0	1	0	0	3	0	0	3	0	0	59	0	0	4	0	0	43	0	0	1	0	0	20	0	0	1	0	0	63	0	0	2	0	0	5	0	0	1	0
Chr3	11,040,472	.	C	T	273	1	0	0.001825	34	0	0	1	0	0	3	0	0	2	1	0	59	0	0	4	0	0	43	0	0	1	0	0	20	0	0	1	0	0	63	0	0	2	0	0	5	0	0	1	0
Chr3	11,055,568	.	CT	C	261	12	0	0.021978	30	4	0	1	0	0	2	1	0	3	0	0	57	2	0	4	0	0	42	0	0	1	0	0	17	3	0	1	0	0	63	0	0	2	0	0	5	0	0	1	0
Chr3	11,152,396	.	C	T	266	3	0	0.005576	33	0	0	1	0	0	3	0	0	3	0	0	59	0	0	4	0	0	42	0	0	1	0	0	19	1	0	1	0	0	61	0	0	2	0	0	4	1	0	1	0
Chr3	11,159,612	.	C	A	267	6	0	0.010989	30	4	0	1	0	0	3	0	0	3	0	0	58	1	0	4	0	0	41	1	0	1	0	0	20	0	0	1	0	0	63	0	0	2	0	0	5	0	0	1	0
Chr3	11,161,531	.	G	A	270	2	0	0.003676	34	0	0	1	0	0	3	0	0	3	0	0	59	0	0	4	0	0	42	0	0	1	0	0	20	0	0	1	0	0	62	0	0	2	0	0	5	0	0	1	0
Chr3	11,172,533	.	T	G	268	2	0	0.003704	34	0	0	1	0	0	3	0	0	3	0	0	59	0	0	4	0	0	42	0	0	1	0	0	20	0	0	1	0	0	61	0	0	2	0	0	4	0	0	1	0
Chr3	11,195,143	.	A	G	262	8	0	0.014815	34	0	0	1	0	0	3	0	0	3	0	0	58	1	0	4	0	0	42	0	0	1	0	0	14	6	0	1	0	0	61	1	0	2	0	0	3	0	0	1	0
Chr3	11,201,531	.	C	T	272	1	0	0.001832	34	0	0	1	0	0	3	0	0	3	0	0	59	0	0	4	0	0	41	1	0	1	0	0	20	0	0	1	0	0	63	0	0	2	0	0	5	0	0	1	0
Chr3	11,214,647	.	C	A	269	5	0	0.009124	34	0	0	1	0	0	3	0	0	3	0	0	58	1	0	4	0	0	43	0	0	1	0	0	20	0	0	1	0	0	59	4	0	2	0	0	5	0	0	1	0
Chr3	11,214,677	rs378025213	G	A	269	2	0	0.00369	34	0	0	1	0	0	3	0	0	3	0	0	59	0	0	4	0	0	43	0	0	1	0	0	18	2	0	1	0	0	63	0	0	2	0	0	4	0	0	1	0
Chr3	11,214,829	.	C	A	272	2	0	0.00365	34	0	0	1	0	0	3	0	0	3	0	0	58	1	0	4	0	0	43	0	0	1	0	0	20	0	0	1	0	0	63	0	0	2	0	0	4	1	0	1	0
Chr3	11,276,754	.	C	A	273	1	0	0.001825	34	0	0	1	0	0	3	0	0	2	1	0	59	0	0	4	0	0	43	0	0	1	0	0	20	0	0	1	0	0	63	0	0	2	0	0	5	0	0	1	0
Chr3	11,276,763	.	A	G	247	26	0	0.047619	27	6	0	1	0	0	2	1	0	2	1	0	54	5	0	4	0	0	42	1	0	1	0	0	18	2	0	0	1	0	56	7	0	2	0	0	5	0	0	1	0
Chr3	11,294,499	.	C	T	270	1	0	0.001845	34	0	0	1	0	0	2	1	0	3	0	0	59	0	0	4	0	0	42	0	0	1	0	0	20	0	0	1	0	0	62	0	0	2	0	0	4	0	0	1	0
Chr3	11,340,799	.	G	T	272	1	0	0.001832	34	0	0	1	0	0	3	0	0	3	0	0	59	0	0	4	0	0	43	0	0	1	0	0	19	1	0	1	0	0	63	0	0	2	0	0	4	0	0	1	0
Chr3	11,340,819	.	G	A	269	3	0	0.005515	34	0	0	1	0	0	3	0	0	3	0	0	59	0	0	4	0	0	42	0	0	1	0	0	20	0	0	1	0	0	60	3	0	2	0	0	4	0	0	1	0
Chr3	11,355,860	rs378899195	G	A	270	2	0	0.003676	33	0	0	1	0	0	3	0	0	3	0	0	59	0	0	4	0	0	42	0	0	1	0	0	18	2	0	1	0	0	63	0	0	2	0	0	5	0	0	1	0
Chr3	11,413,314	.	C	T	272	1	0	0.001832	34	0	0	1	0	0	3	0	0	3	0	0	59	0	0	4	0	0	41	1	0	1	0	0	20	0	0	1	0	0	63	0	0	2	0	0	5	0	0	1	0
Chr3	11,436,114	.	T	A	271	3	0	0.005474	31	3	0	1	0	0	3	0	0	3	0	0	59	0	0	4	0	0	43	0	0	1	0	0	20	0	0	1	0	0	63	0	0	2	0	0	5	0	0	1	0
Chr3	11,483,329	.	G	C	268	5	0	0.009158	34	0	0	1	0	0	3	0	0	3	0	0	59	0	0	4	0	0	39	3	0	1	0	0	19	1	0	1	0	0	63	0	0	2	0	0	5	0	0	1	0
Chr3	11,538,423	.	A	G	271	2	0	0.003663	34	0	0	1	0	0	3	0	0	3	0	0	59	0	0	4	0	0	42	0	0	1	0	0	20	0	0	1	0	0	63	0	0	2	0	0	3	2	0	1	0
Chr3	11,539,741	.	A	C	271	3	0	0.005474	34	0	0	1	0	0	3	0	0	3	0	0	56	3	0	4	0	0	43	0	0	1	0	0	20	0	0	1	0	0	63	0	0	2	0	0	5	0	0	1	0
Chr3	11,611,472	.	T	A	257	3	0	0.005769	30	0	0	1	0	0	3	0	0	3	0	0	58	0	0	4	0	0	40	2	0	1	0	0	17	1	0	1	0	0	60	0	0	2	0	0	4	0	0	1	0
Chr3	11,643,224	.	C	T	270	2	0	0.003676	32	1	0	1	0	0	3	0	0	3	0	0	59	0	0	4	0	0	42	0	0	1	0	0	20	0	0	1	0	0	62	1	0	2	0	0	5	0	0	1	0
Chr3	11,643,712	rs381649707	G	A	270	3	0	0.005495	33	1	0	1	0	0	3	0	0	3	0	0	58	1	0	4	0	0	43	0	0	1	0	0	20	0	0	1	0	0	63	0	0	2	0	0	4	0	0	1	0
Chr3	11,643,745	.	C	T	271	1	0	0.001838	33	0	0	1	0	0	3	0	0	3	0	0	59	0	0	4	0	0	43	0	0	1	0	0	20	0	0	1	0	0	62	1	0	2	0	0	4	0	0	1	0
Chr3	11,677,451	.	C	T	264	8	0	0.014706	34	0	0	1	0	0	3	0	0	3	0	0	59	0	0	4	0	0	43	0	0	1	0	0	20	0	0	1	0	0	63	0	0	2	0	0	3	0	0	1	0
Chr3	11,678,626	rs384693199	C	T	270	3	0	0.005495	33	1	0	1	0	0	3	0	0	3	0	0	58	1	0	4	0	0	42	0	0	1	0	0	20	0	0	1	0	0	63	0	0	2	0	0	5	0	0	1	0
Chr3	11,692,567	rs378452616	C	T	269	4	0	0.007326	34	0	0	1	0	0	3	0	0	3	0	0	56	3	0	4	0	0	42	0	0	1	0	0	20	0	0	1	0	0	62	1	0	2	0	0	5	0	0	1	0
Chr3	11,692,973	.	C	G	259	13	0	0.023897	34	0	0	1	0	0	3	0	0	3	0	0	59	0	0	4	0	0	34	8	0	1	0	0	20	0	0	1	0	0	58	5	0	2	0	0	4	0	0	1	0
Chr3	11,693,074	.	C	T	270	3	0	0.005495	33	1	0	1	0	0	3	0	0	3	0	0	59	0	0	4	0	0	42	0	0	1	0	0	20	0	0	1	0	0	61	2	0	2	0	0	5	0	0	1	0
Chr3	11,693,098	rs384522512	A	G	245	28	0	0.051282	31	3	0	1	0	0	3	0	0	3	0	0	48	11	0	2	2	0	42	0	0	0	1	0	20	0	0	1	0	0	57	6	0	2	0	0	5	0	0	1	0
Chr3	11,693,272	rs383160310	T	C	269	4	0	0.007326	33	1	0	1	0	0	3	0	0	3	0	0	58	1	0	4	0	0	42	0	0	1	0	0	19	1	0	1	0	0	63	0	0	2	0	0	5	0	0	1	0
Chr3	11,725,829	.	T	G	268	2	0	0.003704	33	1	0	1	0	0	3	0	0	3	0	0	59	0	0	4	0	0	41	0	0	1	0	0	19	1	0	1	0	0	62	0	0	2	0	0	5	0	0	1	0
Chr3	11,754,446	.	C	T	270	3	0	0.005495	33	0	0	1	0	0	3	0	0	3	0	0	56	3	0	4	0	0	43	0	0	1	0	0	20	0	0	1	0	0	63	0	0	2	0	0	5	0	0	1	0
Chr3	11,754,722	rs385767843	G	A	268	3	0	0.005535	34	0	0	1	0	0	3	0	0	3	0	0	56	3	0	4	0	0	42	0	0	1	0	0	20	0	0	1	0	0	63	0	0	2	0	0	4	0	0	1	0
Chr3	11,850,953	.	C	A	270	1	0	0.001845	32	0	0	1	0	0	3	0	0	3	0	0	59	0	0	4	0	0	42	0	0	1	0	0	20	0	0	1	0	0	63	0	0	1	1	0	5	0	0	1	0
Chr3	11,851,101	.	G	A	266	7	0	0.012821	34	0	0	1	0	0	3	0	0	2	1	0	59	0	0	4	0	0	42	0	0	1	0	0	17	3	0	1	0	0	61	2	0	2	0	0	5	0	0	1	0
Chr3	11,883,298	.	A	C	147	15	0	0.046296	16	3	0	0	0	0	2	0	0	1	0	0	19	2	0	4	0	0	31	2	0	0	0	0	13	0	0	0	0	0	37	4	0	2	0	0	4	0	0	0	0
Chr3	11,994,041	.	G	T	272	1	0	0.001832	33	1	0	1	0	0	3	0	0	3	0	0	59	0	0	4	0	0	42	0	0	1	0	0	20	0	0	1	0	0	63	0	0	2	0	0	5	0	0	1	0
Chr3	11,994,041	.	G	T	272	1	0	0.001832	33	1	0	1	0	0	3	0	0	3	0	0	59	0	0	4	0	0	42	0	0	1	0	0	20	0	0	1	0	0	63	0	0	2	0	0	5	0	0	1	0
Chr3	11,994,267	.	AG	A	234	40	0	0.072993	26	8	0	1	0	0	3	0	0	2	1	0	47	12	0	4	0	0	35	8	0	1	0	0	17	3	0	1	0	0	62	1	0	2	0	0	5	0	0	1	0
Chr3	11,994,267	.	AG	A	234	40	0	0.072993	26	8	0	1	0	0	3	0	0	2	1	0	47	12	0	4	0	0	35	8	0	1	0	0	17	3	0	1	0	0	62	1	0	2	0	0	5	0	0	1	0
Chr3	11,995,401	rs208593531	T	G	131	142	0	0.260073	18	16	0	1	0	0	1	2	0	1	2	0	30	29	0	1	3	0	16	26	0	0	1	0	10	10	0	1	0	0	28	35	0	0	2	0	4	1	0	0	1
Chr3	11,995,401	rs208593531	T	G	131	142	0	0.260073	18	16	0	1	0	0	1	2	0	1	2	0	30	29	0	1	3	0	16	26	0	0	1	0	10	10	0	1	0	0	28	35	0	0	2	0	4	1	0	0	1
Chr3	11,995,423	rs210996599	C	T	23	249	0	0.457721	4	29	0	0	1	0	0	3	0	0	3	0	7	52	0	0	4	0	1	41	0	0	1	0	0	20	0	0	1	0	5	58	0	0	2	0	2	3	0	0	1
Chr3	11,995,423	rs210996599	C	T	23	249	0	0.457721	4	29	0	0	1	0	0	3	0	0	3	0	7	52	0	0	4	0	1	41	0	0	1	0	0	20	0	0	1	0	5	58	0	0	2	0	2	3	0	0	1
Chr3	11,995,455	.	C	T	270	3	0	0.005495	34	0	0	1	0	0	2	1	0	3	0	0	59	0	0	3	1	0	42	0	0	1	0	0	20	0	0	1	0	0	63	0	0	2	0	0	5	0	0	1	0
Chr3	11,995,455	.	C	T	270	3	0	0.005495	34	0	0	1	0	0	2	1	0	3	0	0	59	0	0	3	1	0	42	0	0	1	0	0	20	0	0	1	0	0	63	0	0	2	0	0	5	0	0	1	0
Chr3	11,995,563	.	G	A	257	16	0	0.029304	26	8	0	0	1	0	3	0	0	2	1	0	56	3	0	4	0	0	42	0	0	1	0	0	18	2	0	1	0	0	63	0	0	2	0	0	5	0	0	1	0
Chr3	11,995,563	.	G	A	257	16	0	0.029304	26	8	0	0	1	0	3	0	0	2	1	0	56	3	0	4	0	0	42	0	0	1	0	0	18	2	0	1	0	0	63	0	0	2	0	0	5	0	0	1	0
Chr3	11,995,674	rs110065214	G	C	8	266	0	0.485401	4	30	0	0	1	0	0	3	0	0	3	0	1	58	0	0	4	0	0	43	0	0	1	0	1	19	0	0	1	0	1	62	0	0	2	0	0	5	0	0	1
Chr3	11,995,674	rs110065214	G	C	8	266	0	0.485401	4	30	0	0	1	0	0	3	0	0	3	0	1	58	0	0	4	0	0	43	0	0	1	0	1	19	0	0	1	0	1	62	0	0	2	0	0	5	0	0	1
Chr3	11,996,510	.	T	G	152	121	0	0.221612	18	16	0	1	0	0	1	2	0	2	1	0	8	51	0	3	1	0	40	2	0	1	0	0	3	17	0	1	0	0	57	6	0	1	1	0	2	3	0	1	0
Chr3	11,996,510	.	T	G	152	121	0	0.221612	18	16	0	1	0	0	1	2	0	2	1	0	8	51	0	3	1	0	40	2	0	1	0	0	3	17	0	1	0	0	57	6	0	1	1	0	2	3	0	1	0
Chr3	11,996,894	.	C	T	170	103	0	0.188645	22	12	0	1	0	0	3	0	0	3	0	0	44	15	0	3	1	0	15	27	0	1	0	0	17	3	0	1	0	0	31	32	0	2	0	0	1	4	0	1	0
Chr3	12,144,157	rs382011112	G	T	251	11	0	0.020992	29	5	0	1	0	0	2	0	0	2	1	0	55	3	0	4	0	0	43	0	0	1	0	0	19	1	0	1	0	0	55	0	0	2	0	0	4	0	0	1	0
Chr3	12,480,778	.	TC	T	227	47	0	0.085766	26	8	0	0	1	0	3	0	0	1	2	0	42	17	0	3	1	0	43	0	0	1	0	0	12	8	0	1	0	0	61	2	0	2	0	0	5	0	0	1	0
Chr3	12,560,783	.	A	C	272	1	0	0.001832	33	0	0	1	0	0	3	0	0	3	0	0	59	0	0	4	0	0	43	0	0	1	0	0	20	0	0	1	0	0	62	1	0	2	0	0	5	0	0	1	0
Chr3	12,686,768	.	C	T	269	4	0	0.007326	34	0	0	1	0	0	3	0	0	3	0	0	59	0	0	4	0	0	42	0	0	1	0	0	20	0	0	1	0	0	63	0	0	2	0	0	5	0	0	1	0
Chr3	12,699,974	.	T	A	270	1	0	0.001845	34	0	0	1	0	0	3	0	0	3	0	0	59	0	0	4	0	0	42	0	0	1	0	0	20	0	0	1	0	0	63	0	0	2	0	0	3	0	0	1	0
Chr3	12,865,469	rs382494176	T	G	270	3	0	0.005495	34	0	0	1	0	0	3	0	0	3	0	0	59	0	0	4	0	0	42	0	0	1	0	0	19	1	0	1	0	0	62	1	0	2	0	0	5	0	0	1	0
Chr3	12,866,283	.	C	T	271	1	0	0.001838	34	0	0	1	0	0	3	0	0	3	0	0	59	0	0	4	0	0	42	0	0	1	0	0	20	0	0	1	0	0	62	0	0	1	1	0	5	0	0	1	0
Chr3	12,866,283	.	C	T	271	1	0	0.001838	34	0	0	1	0	0	3	0	0	3	0	0	59	0	0	4	0	0	42	0	0	1	0	0	20	0	0	1	0	0	62	0	0	1	1	0	5	0	0	1	0
Chr3	12,877,650	.	C	T	254	18	0	0.033088	27	6	0	1	0	0	3	0	0	2	1	0	57	2	0	4	0	0	42	0	0	1	0	0	19	1	0	1	0	0	63	0	0	2	0	0	5	0	0	1	0
Chr3	12,877,650	.	C	T	254	18	0	0.033088	27	6	0	1	0	0	3	0	0	2	1	0	57	2	0	4	0	0	42	0	0	1	0	0	19	1	0	1	0	0	63	0	0	2	0	0	5	0	0	1	0
Chr3	12,877,667	.	A	G	256	17	0	0.031136	34	0	0	1	0	0	3	0	0	3	0	0	43	16	0	4	0	0	42	0	0	1	0	0	19	1	0	1	0	0	63	0	0	2	0	0	5	0	0	1	0
Chr3	12,877,667	.	A	G	256	17	0	0.031136	34	0	0	1	0	0	3	0	0	3	0	0	43	16	0	4	0	0	42	0	0	1	0	0	19	1	0	1	0	0	63	0	0	2	0	0	5	0	0	1	0
Chr3	12,877,667	.	A	G	256	17	0	0.031136	34	0	0	1	0	0	3	0	0	3	0	0	43	16	0	4	0	0	42	0	0	1	0	0	19	1	0	1	0	0	63	0	0	2	0	0	5	0	0	1	0
Chr3	12,878,217	.	A	AT	246	27	0	0.049451	30	4	0	1	0	0	3	0	0	3	0	0	43	16	0	4	0	0	43	0	0	1	0	0	16	4	0	1	0	0	62	1	0	2	0	0	4	0	0	1	0
Chr3	12,892,087	.	C	T	254	17	0	0.031365	33	0	0	1	0	0	3	0	0	3	0	0	43	16	0	4	0	0	43	0	0	1	0	0	19	1	0	1	0	0	63	0	0	2	0	0	3	0	0	1	0
Chr3	12,892,123	.	T	G	247	26	0	0.047619	31	3	0	1	0	0	3	0	0	3	0	0	53	6	0	4	0	0	37	6	0	1	0	0	18	2	0	1	0	0	56	7	0	2	0	0	4	0	0	1	0
Chr3	12,892,123	.	T	G	247	26	0	0.047619	31	3	0	1	0	0	3	0	0	3	0	0	53	6	0	4	0	0	37	6	0	1	0	0	18	2	0	1	0	0	56	7	0	2	0	0	4	0	0	1	0
Chr3	12,892,341	.	T	G	256	17	0	0.031136	34	0	0	1	0	0	3	0	0	3	0	0	43	16	0	4	0	0	42	0	0	1	0	0	19	1	0	1	0	0	63	0	0	2	0	0	5	0	0	1	0
Chr3	12,892,885	.	C	G	256	17	0	0.031136	34	0	0	1	0	0	3	0	0	3	0	0	43	16	0	4	0	0	42	0	0	1	0	0	19	1	0	1	0	0	63	0	0	2	0	0	5	0	0	1	0
Chr3	12,899,934	.	T	C	225	48	0	0.087912	34	0	0	1	0	0	3	0	0	3	0	0	43	16	0	4	0	0	30	12	0	1	0	0	19	1	0	1	0	0	44	19	0	2	0	0	5	0	0	1	0
Chr3	12,900,945	.	C	T	244	6	0	0.012	28	1	0	1	0	0	2	0	0	3	0	0	53	1	0	3	0	0	36	1	0	1	0	0	19	0	0	1	0	0	59	3	0	2	0	0	4	0	0	1	0
Chr3	13,753,071	.	A	T	266	3	0	0.005576	34	0	0	1	0	0	3	0	0	3	0	0	59	0	0	4	0	0	41	1	0	1	0	0	16	2	0	1	0	0	63	0	0	2	0	0	3	0	0	1	0
Chr3	13,902,806	.	G	A	261	3	0	0.005682	31	1	0	1	0	0	3	0	0	2	0	0	58	1	0	4	0	0	43	0	0	1	0	0	19	0	0	1	0	0	60	1	0	2	0	0	3	0	0	1	0
Chr3	14,023,923	.	G	A	265	5	0	0.009259	33	1	0	1	0	0	3	0	0	2	0	0	57	1	0	4	0	0	43	0	0	1	0	0	20	0	0	1	0	0	60	3	0	2	0	0	3	0	0	1	0
Chr3	14,145,140	.	C	A	268	1	0	0.001859	33	0	0	1	0	0	3	0	0	2	0	0	58	0	0	4	0	0	43	0	0	1	0	0	20	0	0	1	0	0	62	0	0	2	0	0	4	0	0	1	0
Chr3	14,289,629	.	T	G	239	35	0	0.063869	26	8	0	1	0	0	2	1	0	3	0	0	51	8	0	4	0	0	41	2	0	1	0	0	17	3	0	1	0	0	58	5	0	1	1	0	5	0	0	1	0
Chr3	14,335,856	.	C	A	272	1	0	0.001832	34	0	0	0	1	0	3	0	0	3	0	0	59	0	0	4	0	0	42	0	0	1	0	0	20	0	0	1	0	0	63	0	0	2	0	0	5	0	0	1	0
Chr3	14,344,314	.	G	A	269	2	0	0.00369	33	0	0	1	0	0	3	0	0	2	0	0	59	0	0	4	0	0	43	0	0	1	0	0	20	0	0	1	0	0	63	0	0	1	1	0	5	0	0	1	0
Chr3	14,531,789	.	A	C	269	3	0	0.005515	31	3	0	1	0	0	3	0	0	3	0	0	59	0	0	4	0	0	42	0	0	1	0	0	20	0	0	1	0	0	63	0	0	2	0	0	4	0	0	1	0
Chr3	14,548,337	.	G	A	266	7	0	0.012821	30	4	0	1	0	0	3	0	0	3	0	0	59	0	0	4	0	0	42	0	0	1	0	0	20	0	0	1	0	0	63	0	0	2	0	0	3	2	0	1	0
Chr3	14,548,337	.	G	A	266	7	0	0.012821	30	4	0	1	0	0	3	0	0	3	0	0	59	0	0	4	0	0	42	0	0	1	0	0	20	0	0	1	0	0	63	0	0	2	0	0	3	2	0	1	0
Chr3	14,604,022	.	G	A	264	1	0	0.001887	34	0	0	1	0	0	3	0	0	3	0	0	56	1	0	4	0	0	43	0	0	1	0	0	20	0	0	1	0	0	60	0	0	1	0	0	2	0	0	1	0
Chr3	14,777,471	.	G	A	256	6	0	0.01145	34	0	0	1	0	0	3	0	0	3	0	0	59	0	0	4	0	0	40	0	0	1	0	0	19	1	0	1	0	0	60	0	0	2	0	0	1	0	0	1	0
Chr3	14,858,434	.	C	A	241	30	0	0.055351	26	8	0	1	0	0	3	0	0	3	0	0	54	4	0	4	0	0	41	2	0	1	0	0	15	5	0	1	0	0	55	7	0	2	0	0	3	1	0	1	0
Chr3	14,871,501	rs382389302	G	A	258	12	0	0.022222	27	7	0	0	1	0	3	0	0	3	0	0	56	2	0	4	0	0	43	0	0	1	0	0	20	0	0	1	0	0	61	0	0	1	1	0	3	1	0	1	0
Chr3	14,871,771	.	G	A	263	2	0	0.003774	34	0	0	0	0	0	3	0	0	3	0	0	58	0	0	4	0	0	43	0	0	1	0	0	17	2	0	1	0	0	61	0	0	2	0	0	2	0	0	1	0
Chr3	14,872,229	rs109433079	A	G	267	1	0	0.001866	33	0	0	1	0	0	3	0	0	3	0	0	59	0	0	4	0	0	43	0	0	1	0	0	19	0	0	1	0	0	61	0	0	2	0	0	3	0	0	1	0
Chr3	14,872,566	.	C	T	265	2	0	0.003745	33	1	0	1	0	0	3	0	0	3	0	0	57	0	0	4	0	0	43	0	0	0	1	0	20	0	0	1	0	0	61	0	0	2	0	0	3	0	0	1	0
Chr3	14,929,947	.	C	T	271	2	0	0.003663	34	0	0	1	0	0	3	0	0	3	0	0	59	0	0	4	0	0	43	0	0	1	0	0	17	2	0	1	0	0	63	0	0	2	0	0	5	0	0	1	0
Chr3	14,939,158	.	A	C	249	25	0	0.04562	30	4	0	1	0	0	3	0	0	3	0	0	56	3	0	4	0	0	43	0	0	1	0	0	16	4	0	1	0	0	55	8	0	2	0	0	4	1	0	1	0
Chr3	14,939,221	.	C	T	271	2	0	0.003663	34	0	0	1	0	0	3	0	0	3	0	0	59	0	0	2	2	0	43	0	0	1	0	0	20	0	0	1	0	0	62	0	0	2	0	0	5	0	0	1	0
Chr3	14,976,486	rs207660976	C	T	253	19	0	0.034926	31	3	0	1	0	0	2	1	0	3	0	0	57	2	0	4	0	0	42	0	0	1	0	0	18	1	0	1	0	0	54	9	0	2	0	0	5	0	0	1	0
Chr3	15,068,892	.	C	T	272	1	0	0.001832	33	1	0	1	0	0	3	0	0	3	0	0	59	0	0	4	0	0	42	0	0	1	0	0	20	0	0	1	0	0	63	0	0	2	0	0	5	0	0	1	0
Chr3	15,078,048	rs381818124	T	G	216	54	0	0.1	31	3	0	1	0	0	3	0	0	3	0	0	53	6	0	3	1	0	22	21	0	1	0	0	19	1	0	1	0	0	40	20	0	2	0	0	4	0	0	1	0
Chr3	15,177,124	.	A	C	239	33	0	0.060662	24	10	0	0	1	0	3	0	0	2	1	0	57	2	0	4	0	0	40	2	0	1	0	0	18	2	0	1	0	0	54	9	0	2	0	0	4	0	0	1	0
Chr3	15,177,138	.	T	G	255	17	0	0.03125	30	4	0	1	0	0	3	0	0	3	0	0	57	2	0	4	0	0	42	1	0	1	0	0	18	1	0	1	0	0	55	8	0	2	0	0	4	0	0	1	0
Chr3	15,207,228	.	C	T	271	2	0	0.003663	34	0	0	1	0	0	3	0	0	3	0	0	59	0	0	4	0	0	42	0	0	1	0	0	20	0	0	1	0	0	63	0	0	2	0	0	5	0	0	1	0
Chr3	15,207,975	rs208416987	C	T	269	2	0	0.00369	33	1	0	1	0	0	3	0	0	3	0	0	59	0	0	4	0	0	42	0	0	1	0	0	20	0	0	1	0	0	63	0	0	1	1	0	3	0	0	1	0
Chr3	15,209,578	.	A	T	270	2	0	0.003676	34	0	0	1	0	0	3	0	0	3	0	0	59	0	0	4	0	0	41	1	0	1	0	0	20	0	0	1	0	0	62	0	0	1	1	0	5	0	0	1	0
Chr3	15,245,738	.	G	A	266	5	0	0.009225	34	0	0	1	0	0	3	0	0	3	0	0	59	0	0	4	0	0	37	5	0	1	0	0	20	0	0	1	0	0	63	0	0	2	0	0	3	0	0	1	0
Chr3	15,347,490	.	G	A	265	8	0	0.014652	34	0	0	1	0	0	3	0	0	3	0	0	58	1	0	4	0	0	42	0	0	1	0	0	19	1	0	1	0	0	58	5	0	2	0	0	4	1	0	1	0
Chr3	15,374,211	.	T	G	247	14	0	0.02682	31	2	0	1	0	0	3	0	0	2	0	0	57	1	0	4	0	0	39	1	0	1	0	0	17	2	0	1	0	0	56	4	0	2	0	0	3	0	0	1	0
Chr3	15,374,211	.	T	G	247	14	0	0.02682	31	2	0	1	0	0	3	0	0	2	0	0	57	1	0	4	0	0	39	1	0	1	0	0	17	2	0	1	0	0	56	4	0	2	0	0	3	0	0	1	0
Chr3	15,400,224	.	T	G	259	13	0	0.023897	32	2	0	1	0	0	2	1	0	3	0	0	55	4	0	4	0	0	43	0	0	1	0	0	17	3	0	1	0	0	61	1	0	2	0	0	4	0	0	1	0
Chr3	15,406,858	.	T	G	259	14	0	0.025641	28	6	0	1	0	0	3	0	0	3	0	0	58	1	0	4	0	0	43	0	0	1	0	0	17	3	0	1	0	0	59	4	0	2	0	0	5	0	0	1	0
Chr3	15,429,785	.	T	C	259	9	0	0.016791	31	1	0	1	0	0	3	0	0	2	0	0	56	3	0	4	0	0	42	0	0	1	0	0	17	3	0	1	0	0	62	1	0	2	0	0	4	0	0	1	0
Chr3	15,429,788	.	A	C	248	16	0	0.030303	29	2	0	1	0	0	3	0	0	2	0	0	56	3	0	4	0	0	41	1	0	1	0	0	18	1	0	1	0	0	59	4	0	2	0	0	4	0	0	1	0
Chr3	15,442,145	.	G	A	269	2	0	0.00369	32	2	0	1	0	0	3	0	0	3	0	0	59	0	0	4	0	0	43	0	0	1	0	0	20	0	0	1	0	0	60	0	0	2	0	0	5	0	0	1	0
Chr3	15,464,749	rs209538148	G	A	267	3	0	0.005556	33	1	0	1	0	0	3	0	0	3	0	0	59	0	0	4	0	0	42	0	0	1	0	0	20	0	0	1	0	0	61	2	0	2	0	0	2	0	0	1	0
Chr3	15,492,283	.	A	C	243	18	0	0.034483	28	5	0	1	0	0	3	0	0	3	0	0	55	3	0	4	0	0	38	3	0	1	0	0	20	0	0	1	0	0	53	4	0	2	0	0	2	0	0	1	0
Chr3	15,496,019	.	C	T	262	3	0	0.00566	32	0	0	1	0	0	3	0	0	3	0	0	58	1	0	4	0	0	42	1	0	1	0	0	19	1	0	1	0	0	59	0	0	2	0	0	2	0	0	1	0
Chr3	15,518,610	.	T	G	268	5	0	0.009158	33	1	0	1	0	0	3	0	0	3	0	0	57	2	0	4	0	0	43	0	0	1	0	0	20	0	0	1	0	0	62	1	0	2	0	0	4	0	0	1	0
Chr3	15,596,436	rs208473983	C	T	262	12	0	0.021898	33	1	0	1	0	0	3	0	0	3	0	0	59	0	0	4	0	0	43	0	0	1	0	0	20	0	0	1	0	0	54	9	0	1	1	0	4	1	0	1	0
Chr3	15,598,898	.	C	T	268	2	0	0.003704	34	0	0	1	0	0	3	0	0	3	0	0	59	0	0	4	0	0	43	0	0	1	0	0	17	2	0	1	0	0	62	0	0	2	0	0	3	0	0	1	0
Chr3	15,608,377	.	C	T	264	1	0	0.001887	33	0	0	1	0	0	3	0	0	2	0	0	58	0	0	4	0	0	43	0	0	1	0	0	20	0	0	1	0	0	60	0	0	2	0	0	2	0	0	1	0
Chr3	15,611,022	.	A	C	228	26	0	0.051181	29	1	0	1	0	0	2	1	0	3	0	0	53	5	0	4	0	0	34	4	0	1	0	0	17	3	0	1	0	0	51	7	0	2	0	0	2	0	0	1	0
Chr3	15,619,630	.	G	A	268	3	0	0.005535	32	2	0	1	0	0	3	0	0	3	0	0	59	0	0	4	0	0	43	0	0	1	0	0	20	0	0	1	0	0	61	1	0	2	0	0	3	0	0	1	0
Chr3	15,660,088	rs133993159	T	G	233	31	0	0.058712	25	7	0	1	0	0	1	2	0	1	1	0	58	1	0	3	1	0	38	4	0	1	0	0	18	1	0	1	0	0	50	10	0	2	0	0	4	0	0	1	0
Chr3	15,674,631	.	A	G	260	3	0	0.005703	33	0	0	1	0	0	3	0	0	1	0	0	59	0	0	4	0	0	43	0	0	1	0	0	17	0	0	1	0	0	60	1	0	2	0	0	2	0	0	1	0
Chr3	15,696,961	.	A	C	226	36	0	0.068702	32	0	0	1	0	0	2	1	0	2	0	0	50	9	0	4	0	0	34	8	0	1	0	0	15	3	0	1	0	0	47	14	0	2	0	0	2	0	0	1	0
Chr3	15,725,035	.	G	A	272	2	0	0.00365	34	0	0	1	0	0	3	0	0	3	0	0	59	0	0	4	0	0	41	2	0	1	0	0	20	0	0	1	0	0	63	0	0	2	0	0	5	0	0	1	0
Chr3	15,781,288	.	C	T	245	14	0	0.027027	32	0	0	1	0	0	3	0	0	3	0	0	58	0	0	4	0	0	33	8	0	1	0	0	19	0	0	1	0	0	53	5	0	2	0	0	0	1	0	1	0
Chr3	16,036,370	.	G	A	271	3	0	0.005474	34	0	0	1	0	0	3	0	0	3	0	0	59	0	0	4	0	0	43	0	0	1	0	0	18	2	0	1	0	0	62	1	0	2	0	0	5	0	0	1	0
Chr3	16,038,091	.	A	C	267	4	0	0.00738	31	3	0	1	0	0	3	0	0	3	0	0	59	0	0	4	0	0	43	0	0	1	0	0	19	0	0	1	0	0	62	0	0	2	0	0	4	0	0	1	0
Chr3	16,063,516	.	C	G	263	1	0	0.001894	31	0	0	1	0	0	2	1	0	3	0	0	59	0	0	4	0	0	42	0	0	1	0	0	20	0	0	1	0	0	60	0	0	2	0	0	2	0	0	1	0
Chr3	16,066,118	.	A	C	231	37	0	0.06903	27	6	0	1	0	0	3	0	0	3	0	0	50	9	0	4	0	0	39	4	0	1	0	0	18	2	0	1	0	0	50	12	0	2	0	0	1	1	0	1	0
Chr3	16,067,494	.	G	A	268	1	0	0.001859	33	0	0	1	0	0	3	0	0	3	0	0	58	0	0	4	0	0	43	0	0	1	0	0	19	0	0	1	0	0	61	0	0	2	0	0	5	0	0	1	0
Chr3	16,292,878	.	G	A	272	1	0	0.001832	34	0	0	1	0	0	3	0	0	3	0	0	58	1	0	4	0	0	43	0	0	1	0	0	20	0	0	1	0	0	63	0	0	2	0	0	4	0	0	1	0
Chr3	16,293,515	.	C	T	271	1	0	0.001838	33	0	0	1	0	0	3	0	0	3	0	0	59	0	0	4	0	0	43	0	0	1	0	0	20	0	0	1	0	0	61	1	0	2	0	0	5	0	0	1	0
Chr3	16,359,217	.	T	G	271	2	0	0.003663	34	0	0	1	0	0	3	0	0	3	0	0	59	0	0	4	0	0	42	1	0	1	0	0	19	1	0	1	0	0	62	0	0	2	0	0	5	0	0	1	0
Chr3	16,446,879	.	G	A	272	1	0	0.001832	34	0	0	1	0	0	3	0	0	3	0	0	58	1	0	4	0	0	42	0	0	1	0	0	20	0	0	1	0	0	63	0	0	2	0	0	5	0	0	1	0
Chr3	16,446,932	.	C	T	272	1	0	0.001832	34	0	0	1	0	0	3	0	0	3	0	0	59	0	0	4	0	0	42	0	0	1	0	0	20	0	0	1	0	0	62	1	0	2	0	0	5	0	0	1	0
Chr3	16,457,250	.	T	G	272	1	0	0.001832	34	0	0	1	0	0	3	0	0	3	0	0	59	0	0	4	0	0	42	0	0	1	0	0	20	0	0	1	0	0	62	1	0	2	0	0	5	0	0	1	0
Chr3	16,507,724	.	G	C	259	10	0	0.018587	33	0	0	1	0	0	3	0	0	3	0	0	57	2	0	4	0	0	38	4	0	1	0	0	18	1	0	1	0	0	59	3	0	2	0	0	4	0	0	1	0
Chr3	16,507,746	.	T	C	263	9	0	0.016544	34	0	0	1	0	0	3	0	0	3	0	0	57	2	0	4	0	0	38	4	0	1	0	0	19	1	0	1	0	0	61	2	0	2	0	0	4	0	0	1	0
Chr3	16,507,757	.	C	G	261	10	0	0.01845	34	0	0	1	0	0	3	0	0	3	0	0	57	2	0	4	0	0	38	4	0	1	0	0	18	1	0	1	0	0	60	3	0	2	0	0	4	0	0	1	0
Chr3	16,519,938	.	T	A	256	5	0	0.009579	31	0	0	1	0	0	3	0	0	2	0	0	57	0	0	4	0	0	41	1	0	1	0	0	17	1	0	1	0	0	58	3	0	2	0	0	3	0	0	1	0
Chr3	16,523,355	.	A	C	247	25	0	0.045956	30	3	0	1	0	0	3	0	0	1	2	0	57	2	0	4	0	0	42	1	0	1	0	0	18	2	0	1	0	0	53	10	0	2	0	0	2	2	0	1	0
Chr3	16,679,204	.	T	G	219	41	0	0.078846	25	8	0	1	0	0	2	1	0	3	0	0	55	4	0	4	0	0	35	4	0	1	0	0	17	2	0	1	0	0	44	13	0	2	0	0	3	0	0	1	0
Chr3	16,681,158	.	C	G	267	3	0	0.005556	34	0	0	1	0	0	3	0	0	3	0	0	58	0	0	4	0	0	43	0	0	1	0	0	20	0	0	1	0	0	62	0	0	2	0	0	4	0	0	1	0
Chr3	16,781,557	.	C	T	271	2	0	0.003663	34	0	0	1	0	0	3	0	0	3	0	0	59	0	0	4	0	0	42	0	0	1	0	0	20	0	0	1	0	0	62	1	0	2	0	0	5	0	0	1	0
Chr3	16,818,533	.	C	T	270	2	0	0.003676	33	0	0	1	0	0	3	0	0	3	0	0	59	0	0	4	0	0	41	2	0	1	0	0	20	0	0	1	0	0	63	0	0	2	0	0	4	0	0	1	0
Chr3	16,892,607	.	G	A	269	2	0	0.00369	34	0	0	1	0	0	3	0	0	3	0	0	59	0	0	4	0	0	43	0	0	1	0	0	17	2	0	1	0	0	63	0	0	2	0	0	3	0	0	1	0
Chr3	17,086,650	.	T	C	273	1	0	0.001825	34	0	0	1	0	0	3	0	0	3	0	0	58	1	0	4	0	0	43	0	0	1	0	0	20	0	0	1	0	0	63	0	0	2	0	0	5	0	0	1	0
Chr3	17,164,543	.	A	C	271	1	0	0.001838	33	0	0	1	0	0	3	0	0	3	0	0	59	0	0	4	0	0	43	0	0	1	0	0	19	0	0	1	0	0	62	1	0	2	0	0	5	0	0	1	0
Chr3	17,164,543	.	A	C	271	1	0	0.001838	33	0	0	1	0	0	3	0	0	3	0	0	59	0	0	4	0	0	43	0	0	1	0	0	19	0	0	1	0	0	62	1	0	2	0	0	5	0	0	1	0
Chr3	17,224,146	rs384401491	C	A	270	3	0	0.005495	34	0	0	1	0	0	3	0	0	3	0	0	58	1	0	4	0	0	43	0	0	1	0	0	18	2	0	1	0	0	63	0	0	2	0	0	4	0	0	1	0
Chr3	17,274,519	.	A	G	221	1	0	0.002252	30	0	0	0	0	0	3	0	0	2	0	0	53	0	0	4	0	0	37	0	0	1	0	0	18	0	0	1	0	0	40	0	0	2	0	0	1	0	0	1	0
Chr3	17,320,183	.	C	T	266	1	0	0.001873	33	0	0	1	0	0	3	0	0	2	0	0	58	0	0	4	0	0	43	0	0	1	0	0	20	0	0	1	0	0	61	0	0	2	0	0	3	0	0	1	0
Chr3	18,061,260	rs383975634	C	A	267	6	0	0.010989	34	0	0	1	0	0	3	0	0	3	0	0	57	2	0	4	0	0	41	2	0	1	0	0	19	1	0	1	0	0	63	0	0	1	0	0	5	0	0	1	0
Chr3	18,061,765	.	AC	A	238	35	0	0.064103	22	12	0	0	1	0	3	0	0	0	3	0	56	3	0	4	0	0	43	0	0	1	0	0	15	5	0	1	0	0	62	1	0	2	0	0	3	1	0	1	0
Chr3	18,061,848	.	G	A	269	3	0	0.005515	34	0	0	1	0	0	3	0	0	3	0	0	59	0	0	4	0	0	43	0	0	1	0	0	19	1	0	1	0	0	61	1	0	2	0	0	4	0	0	1	0
Chr3	18,108,350	.	C	T	272	1	0	0.001832	34	0	0	1	0	0	3	0	0	3	0	0	58	1	0	4	0	0	43	0	0	1	0	0	20	0	0	1	0	0	63	0	0	2	0	0	4	0	0	1	0
Chr3	18,108,714	.	A	T	261	10	0	0.01845	33	0	0	1	0	0	3	0	0	3	0	0	59	0	0	3	1	0	38	5	0	1	0	0	19	0	0	1	0	0	58	4	0	2	0	0	5	0	0	1	0
Chr3	18,321,813	rs386052052	C	G	267	5	0	0.009191	34	0	0	1	0	0	3	0	0	3	0	0	56	3	0	4	0	0	43	0	0	1	0	0	20	0	0	1	0	0	61	2	0	2	0	0	3	0	0	1	0
Chr3	18,323,036	rs381320150	C	T	267	6	0	0.010989	34	0	0	1	0	0	3	0	0	3	0	0	56	3	0	4	0	0	43	0	0	1	0	0	20	0	0	1	0	0	60	3	0	2	0	0	5	0	0	1	0
Chr3	18,323,470	.	C	T	271	1	0	0.001838	33	0	0	1	0	0	3	0	0	3	0	0	59	0	0	3	1	0	43	0	0	1	0	0	20	0	0	1	0	0	63	0	0	2	0	0	4	0	0	1	0
Chr3	18,323,606	.	C	T	271	1	0	0.001838	34	0	0	1	0	0	3	0	0	3	0	0	59	0	0	4	0	0	42	1	0	1	0	0	20	0	0	1	0	0	63	0	0	2	0	0	3	0	0	1	0
Chr3	18,325,031	.	C	T	262	1	0	0.001901	31	0	0	1	0	0	3	0	0	3	0	0	59	0	0	4	0	0	43	0	0	1	0	0	20	0	0	1	0	0	60	1	0	2	0	0	2	0	0	1	0
Chr3	18,380,255	.	G	A	255	19	0	0.034672	31	3	0	1	0	0	3	0	0	3	0	0	59	0	0	4	0	0	39	4	0	1	0	0	12	8	0	1	0	0	63	0	0	2	0	0	5	0	0	1	0
Chr3	18,624,536	rs382099382	C	A	272	1	0	0.001832	34	0	0	1	0	0	2	1	0	3	0	0	59	0	0	4	0	0	42	0	0	1	0	0	20	0	0	1	0	0	63	0	0	2	0	0	5	0	0	1	0
Chr3	18,689,030	.	C	T	270	1	0	0.001845	32	1	0	1	0	0	3	0	0	3	0	0	59	0	0	4	0	0	43	0	0	1	0	0	20	0	0	1	0	0	63	0	0	2	0	0	3	0	0	1	0
Chr3	18,894,576	rs209993125	G	C	255	16	0	0.02952	34	0	0	1	0	0	3	0	0	3	0	0	58	1	0	4	0	0	42	0	0	1	0	0	20	0	0	1	0	0	47	15	0	2	0	0	5	0	0	1	0
Chr3	18,984,761	.	T	G	265	1	0	0.00188	33	0	0	1	0	0	3	0	0	2	0	0	59	0	0	4	0	0	43	0	0	1	0	0	19	1	0	1	0	0	59	0	0	2	0	0	3	0	0	1	0
Chr3	19,007,190	.	C	G	242	6	0	0.012097	29	1	0	1	0	0	3	0	0	3	0	0	58	1	0	4	0	0	42	0	0	1	0	0	12	0	0	1	0	0	53	4	0	2	0	0	2	0	0	1	0
Chr3	19,061,612	.	G	T	273	1	0	0.001825	34	0	0	1	0	0	3	0	0	3	0	0	59	0	0	4	0	0	43	0	0	1	0	0	20	0	0	1	0	0	63	0	0	2	0	0	5	0	0	1	0
Chr3	19,146,183	.	C	T	270	2	0	0.003676	33	0	0	1	0	0	3	0	0	3	0	0	59	0	0	4	0	0	40	2	0	1	0	0	20	0	0	1	0	0	63	0	0	2	0	0	5	0	0	1	0
Chr3	19,242,632	.	A	C	253	20	0	0.03663	32	2	0	1	0	0	3	0	0	3	0	0	58	1	0	4	0	0	39	3	0	1	0	0	18	2	0	1	0	0	54	9	0	2	0	0	5	0	0	1	0
Chr3	19,242,632	.	A	C	253	20	0	0.03663	32	2	0	1	0	0	3	0	0	3	0	0	58	1	0	4	0	0	39	3	0	1	0	0	18	2	0	1	0	0	54	9	0	2	0	0	5	0	0	1	0
Chr3	19,242,632	.	A	C	253	20	0	0.03663	32	2	0	1	0	0	3	0	0	3	0	0	58	1	0	4	0	0	39	3	0	1	0	0	18	2	0	1	0	0	54	9	0	2	0	0	5	0	0	1	0
Chr3	19,242,632	.	A	C	253	20	0	0.03663	32	2	0	1	0	0	3	0	0	3	0	0	58	1	0	4	0	0	39	3	0	1	0	0	18	2	0	1	0	0	54	9	0	2	0	0	5	0	0	1	0
Chr3	19,289,237	.	C	T	269	1	0	0.001852	32	1	0	1	0	0	3	0	0	2	0	0	59	0	0	4	0	0	43	0	0	1	0	0	20	0	0	1	0	0	62	0	0	2	0	0	4	0	0	1	0
Chr3	19,289,237	.	C	T	269	1	0	0.001852	32	1	0	1	0	0	3	0	0	2	0	0	59	0	0	4	0	0	43	0	0	1	0	0	20	0	0	1	0	0	62	0	0	2	0	0	4	0	0	1	0
Chr3	19,289,237	.	C	T	269	1	0	0.001852	32	1	0	1	0	0	3	0	0	2	0	0	59	0	0	4	0	0	43	0	0	1	0	0	20	0	0	1	0	0	62	0	0	2	0	0	4	0	0	1	0
Chr3	19,289,237	.	C	T	269	1	0	0.001852	32	1	0	1	0	0	3	0	0	2	0	0	59	0	0	4	0	0	43	0	0	1	0	0	20	0	0	1	0	0	62	0	0	2	0	0	4	0	0	1	0
Chr3	19,303,988	.	G	T	251	16	0	0.029963	26	7	0	1	0	0	3	0	0	3	0	0	56	2	0	4	0	0	43	0	0	1	0	0	17	1	0	1	0	0	60	1	0	2	0	0	4	0	0	1	0
Chr3	19,413,736	.	A	G	257	16	0	0.029304	33	0	0	1	0	0	3	0	0	3	0	0	59	0	0	4	0	0	43	0	0	1	0	0	19	1	0	1	0	0	48	15	0	2	0	0	5	0	0	1	0
Chr3	19,509,410	.	A	T	266	3	0	0.005576	31	1	0	1	0	0	3	0	0	3	0	0	59	0	0	4	0	0	43	0	0	1	0	0	19	0	0	1	0	0	63	0	0	2	0	0	5	0	0	1	0
Chr3	19,510,448	.	G	T	269	4	0	0.007326	34	0	0	1	0	0	3	0	0	3	0	0	58	1	0	4	0	0	43	0	0	1	0	0	20	0	0	1	0	0	60	3	0	2	0	0	4	0	0	1	0
Chr3	19,556,207	.	G	A	260	12	0	0.022059	33	1	0	1	0	0	3	0	0	3	0	0	48	11	0	4	0	0	43	0	0	1	0	0	20	0	0	1	0	0	62	0	0	2	0	0	4	0	0	1	0
Chr3	19,557,419	.	T	G	264	10	0	0.018248	32	2	0	1	0	0	3	0	0	3	0	0	57	2	0	4	0	0	42	1	0	1	0	0	19	1	0	1	0	0	60	3	0	2	0	0	4	1	0	1	0
Chr3	19,585,302	.	A	C	266	7	0	0.012821	34	0	0	1	0	0	3	0	0	3	0	0	59	0	0	4	0	0	43	0	0	1	0	0	19	1	0	1	0	0	58	5	0	2	0	0	4	0	0	1	0
Chr3	19,598,541	.	A	C	254	16	0	0.02963	31	3	0	1	0	0	3	0	0	3	0	0	56	3	0	4	0	0	43	0	0	1	0	0	17	3	0	1	0	0	60	1	0	1	1	0	3	0	0	1	0
Chr3	19,600,101	.	G	A	258	1	0	0.001931	34	0	0	1	0	0	3	0	0	2	0	0	59	0	0	4	0	0	42	0	0	1	0	0	19	0	0	1	0	0	56	0	0	2	0	0	1	0	0	1	0
Chr3	19,600,101	.	G	A	258	1	0	0.001931	34	0	0	1	0	0	3	0	0	2	0	0	59	0	0	4	0	0	42	0	0	1	0	0	19	0	0	1	0	0	56	0	0	2	0	0	1	0	0	1	0
Chr3	19,601,809	.	T	G	262	10	0	0.018382	29	3	0	1	0	0	3	0	0	2	1	0	59	0	0	4	0	0	43	0	0	1	0	0	19	1	0	1	0	0	59	4	0	2	0	0	5	0	0	1	0
Chr3	19,601,809	.	T	G	262	10	0	0.018382	29	3	0	1	0	0	3	0	0	2	1	0	59	0	0	4	0	0	43	0	0	1	0	0	19	1	0	1	0	0	59	4	0	2	0	0	5	0	0	1	0
Chr3	19,615,938	.	T	A	270	2	0	0.003676	33	0	0	1	0	0	3	0	0	3	0	0	58	1	0	3	1	0	42	0	0	1	0	0	20	0	0	1	0	0	63	0	0	2	0	0	5	0	0	1	0
Chr3	19,615,938	.	T	A	270	2	0	0.003676	33	0	0	1	0	0	3	0	0	3	0	0	58	1	0	3	1	0	42	0	0	1	0	0	20	0	0	1	0	0	63	0	0	2	0	0	5	0	0	1	0
Chr3	19,683,279	.	C	T	269	2	0	0.00369	34	0	0	1	0	0	3	0	0	3	0	0	59	0	0	3	1	0	42	0	0	1	0	0	20	0	0	0	1	0	63	0	0	2	0	0	4	0	0	1	0
Chr3	19,686,828	.	C	G	268	3	0	0.005535	33	0	0	1	0	0	3	0	0	3	0	0	59	0	0	2	2	0	43	0	0	1	0	0	20	0	0	1	0	0	62	1	0	2	0	0	3	0	0	1	0
Chr3	19,721,745	.	T	G	248	20	0	0.037313	29	5	0	1	0	0	2	1	0	2	0	0	55	4	0	4	0	0	41	1	0	1	0	0	16	4	0	1	0	0	61	1	0	2	0	0	2	0	0	1	0
Chr3	19,772,347	.	A	C	254	19	0	0.034799	30	4	0	1	0	0	3	0	0	2	1	0	58	1	0	4	0	0	42	1	0	1	0	0	17	3	0	1	0	0	57	6	0	2	0	0	3	1	0	1	0
Chr3	19,780,791	.	G	T	270	4	0	0.007299	34	0	0	1	0	0	3	0	0	3	0	0	59	0	0	4	0	0	39	4	0	1	0	0	20	0	0	1	0	0	63	0	0	2	0	0	5	0	0	1	0
Chr3	19,811,369	.	A	G	270	1	0	0.001845	32	1	0	1	0	0	3	0	0	3	0	0	58	0	0	4	0	0	43	0	0	1	0	0	20	0	0	1	0	0	63	0	0	2	0	0	4	0	0	1	0
Chr3	19,813,641	.	C	T	271	1	0	0.001838	34	0	0	1	0	0	3	0	0	2	1	0	59	0	0	4	0	0	42	0	0	1	0	0	20	0	0	1	0	0	63	0	0	2	0	0	5	0	0	1	0
Chr3	19,847,334	.	C	A	273	1	0	0.001825	33	1	0	1	0	0	3	0	0	3	0	0	59	0	0	4	0	0	43	0	0	1	0	0	20	0	0	1	0	0	63	0	0	2	0	0	5	0	0	1	0
Chr3	19,979,940	.	A	C	262	11	0	0.020147	34	0	0	1	0	0	3	0	0	2	1	0	59	0	0	4	0	0	41	1	0	1	0	0	19	1	0	1	0	0	57	6	0	2	0	0	3	2	0	1	0
Chr3	20,078,393	rs136518775	A	G	269	4	0	0.007326	32	2	0	1	0	0	3	0	0	3	0	0	58	1	0	4	0	0	42	0	0	1	0	0	20	0	0	1	0	0	63	0	0	2	0	0	5	0	0	1	0
Chr3	20,172,809	.	A	C	244	4	0	0.008065	32	0	0	1	0	0	3	0	0	1	0	0	55	0	0	4	0	0	41	0	0	1	0	0	17	2	0	1	0	0	52	2	0	2	0	0	1	0	0	1	0
Chr3	20,173,666	.	T	G	220	49	0	0.091078	26	8	0	1	0	0	2	1	0	1	2	0	55	4	0	4	0	0	34	8	0	0	1	0	14	6	0	1	0	0	48	14	0	2	0	0	2	0	0	1	0
Chr3	20,194,579	.	G	A	271	1	0	0.001838	34	0	0	1	0	0	2	1	0	3	0	0	59	0	0	4	0	0	43	0	0	1	0	0	20	0	0	1	0	0	62	0	0	2	0	0	4	0	0	1	0
Chr3	20,195,332	.	T	C	270	1	0	0.001845	33	0	0	1	0	0	3	0	0	3	0	0	59	0	0	4	0	0	43	0	0	1	0	0	20	0	0	1	0	0	63	0	0	1	1	0	3	0	0	1	0
Chr3	20,242,836	rs207606298	C	T	259	11	0	0.02037	33	0	0	1	0	0	3	0	0	3	0	0	59	0	0	4	0	0	33	10	0	1	0	0	19	0	0	1	0	0	62	1	0	2	0	0	3	0	0	1	0
Chr3	20,245,634	.	C	A	251	19	0	0.035185	32	1	0	1	0	0	3	0	0	3	0	0	56	2	0	4	0	0	41	2	0	1	0	0	19	1	0	1	0	0	53	8	0	2	0	0	4	1	0	1	0
Chr3	20,255,496	.	G	C	255	3	0	0.005814	30	2	0	1	0	0	3	0	0	1	0	0	57	1	0	4	0	0	42	0	0	1	0	0	19	0	0	1	0	0	57	0	0	2	0	0	2	0	0	1	0
Chr3	20,255,496	.	G	C	255	3	0	0.005814	30	2	0	1	0	0	3	0	0	1	0	0	57	1	0	4	0	0	42	0	0	1	0	0	19	0	0	1	0	0	57	0	0	2	0	0	2	0	0	1	0
Chr3	20,256,753	.	T	G	260	10	0	0.018519	34	0	0	1	0	0	3	0	0	2	1	0	55	2	0	4	0	0	42	1	0	1	0	0	18	2	0	1	0	0	60	3	0	2	0	0	3	0	0	1	0
Chr3	20,256,753	.	T	G	260	10	0	0.018519	34	0	0	1	0	0	3	0	0	2	1	0	55	2	0	4	0	0	42	1	0	1	0	0	18	2	0	1	0	0	60	3	0	2	0	0	3	0	0	1	0
Chr3	20,256,753	.	T	G	260	10	0	0.018519	34	0	0	1	0	0	3	0	0	2	1	0	55	2	0	4	0	0	42	1	0	1	0	0	18	2	0	1	0	0	60	3	0	2	0	0	3	0	0	1	0
Chr3	20,257,087	.	T	A	273	1	0	0.001825	34	0	0	1	0	0	3	0	0	3	0	0	59	0	0	4	0	0	43	0	0	1	0	0	20	0	0	1	0	0	62	1	0	2	0	0	5	0	0	1	0
Chr3	20,257,087	.	T	A	273	1	0	0.001825	34	0	0	1	0	0	3	0	0	3	0	0	59	0	0	4	0	0	43	0	0	1	0	0	20	0	0	1	0	0	62	1	0	2	0	0	5	0	0	1	0
Chr3	20,257,087	.	T	A	273	1	0	0.001825	34	0	0	1	0	0	3	0	0	3	0	0	59	0	0	4	0	0	43	0	0	1	0	0	20	0	0	1	0	0	62	1	0	2	0	0	5	0	0	1	0
Chr3	20,403,104	.	A	G	272	1	0	0.001832	34	0	0	1	0	0	3	0	0	3	0	0	59	0	0	4	0	0	42	0	0	1	0	0	20	0	0	1	0	0	63	0	0	1	1	0	5	0	0	1	0
Chr3	20,591,501	.	G	A	271	2	0	0.003663	34	0	0	1	0	0	3	0	0	3	0	0	59	0	0	4	0	0	42	0	0	1	0	0	20	0	0	1	0	0	61	2	0	2	0	0	5	0	0	1	0
Chr3	20,759,741	.	A	C	244	14	0	0.027132	31	3	0	1	0	0	2	1	0	0	1	0	55	4	0	4	0	0	39	1	0	1	0	0	19	0	0	1	0	0	53	4	0	2	0	0	1	0	0	1	0
Chr3	20,770,084	rs136368870	G	A	210	63	0	0.115385	24	10	0	1	0	0	1	2	0	1	2	0	41	18	0	1	3	0	36	7	0	0	1	0	16	4	0	0	1	0	53	10	0	1	1	0	4	0	0	1	0
Chr3	20,770,094	rs109272969	G	T	206	66	0	0.121324	23	10	0	1	0	0	1	2	0	1	2	0	43	16	0	0	4	0	35	8	0	0	1	0	14	6	0	0	1	0	53	10	0	1	1	0	4	0	0	1	0
Chr3	20,770,111	rs110013597	G	A	195	76	0	0.140221	24	9	0	0	1	0	1	2	0	3	0	0	36	23	0	0	4	0	32	11	0	0	1	0	13	7	0	0	1	0	52	11	0	1	1	0	4	0	0	1	0
Chr3	20,770,305	.	AC	A	163	105	0	0.195896	22	11	0	0	1	0	1	2	0	1	2	0	27	32	0	1	3	0	30	13	0	0	1	0	8	11	0	0	1	0	47	14	0	0	2	0	2	1	0	1	0
Chr3	20,770,430	.	C	T	270	1	0	0.001845	33	1	0	1	0	0	3	0	0	3	0	0	59	0	0	4	0	0	42	0	0	1	0	0	20	0	0	1	0	0	63	0	0	2	0	0	4	0	0	1	0
Chr3	20,813,423	.	G	T	227	10	0	0.021097	25	0	0	1	0	0	3	0	0	3	0	0	54	1	0	4	0	0	35	7	0	1	0	0	10	0	0	1	0	0	55	1	0	2	0	0	4	0	0	1	0
Chr3	20,813,482	.	C	A	158	114	0	0.209559	23	11	0	0	1	0	1	2	0	2	1	0	31	28	0	2	2	0	15	28	0	0	1	0	19	1	0	0	1	0	38	25	0	0	2	0	4	1	0	0	1
Chr3	20,849,449	.	G	A	273	1	0	0.001825	34	0	0	1	0	0	3	0	0	3	0	0	58	1	0	4	0	0	43	0	0	1	0	0	20	0	0	1	0	0	63	0	0	2	0	0	5	0	0	1	0
Chr3	20,901,505	.	C	T	264	7	0	0.012915	34	0	0	1	0	0	3	0	0	3	0	0	58	0	0	4	0	0	35	6	0	1	0	0	19	1	0	1	0	0	63	0	0	2	0	0	5	0	0	1	0
Chr3	20,970,380	.	C	A	260	12	0	0.022059	29	5	0	1	0	0	3	0	0	3	0	0	56	3	0	4	0	0	42	0	0	1	0	0	20	0	0	1	0	0	62	1	0	0	2	0	3	1	0	1	0
Chr3	21,491,556	.	C	T	271	3	0	0.005474	34	0	0	1	0	0	3	0	0	3	0	0	59	0	0	4	0	0	43	0	0	1	0	0	17	3	0	1	0	0	63	0	0	2	0	0	5	0	0	1	0
Chr3	21,555,828	.	GC	G	247	26	0	0.047619	23	11	0	1	0	0	3	0	0	3	0	0	56	3	0	4	0	0	42	0	0	1	0	0	15	5	0	1	0	0	63	0	0	2	0	0	5	0	0	1	0
Chr3	21,556,003	.	G	A	270	2	0	0.003676	34	0	0	1	0	0	3	0	0	3	0	0	59	0	0	4	0	0	42	0	0	1	0	0	18	2	0	1	0	0	63	0	0	2	0	0	5	0	0	1	0
Chr3	21,556,849	.	T	G	264	9	0	0.016484	32	2	0	1	0	0	3	0	0	3	0	0	59	0	0	4	0	0	42	0	0	1	0	0	20	0	0	1	0	0	57	6	0	2	0	0	4	1	0	1	0
Chr3	21,565,403	.	C	T	269	4	0	0.007326	34	0	0	1	0	0	3	0	0	3	0	0	58	1	0	4	0	0	42	0	0	1	0	0	19	1	0	1	0	0	63	0	0	2	0	0	5	0	0	1	0
Chr3	21,598,073	rs135414662	T	G	253	19	0	0.034926	34	0	0	1	0	0	2	1	0	2	1	0	55	4	0	4	0	0	40	2	0	1	0	0	16	4	0	1	0	0	57	6	0	2	0	0	4	0	0	1	0
Chr3	21,600,375	.	A	G	236	24	0	0.046154	25	9	0	1	0	0	3	0	0	2	1	0	56	2	0	4	0	0	40	2	0	1	0	0	20	0	0	1	0	0	53	2	0	2	0	0	0	1	0	1	0
Chr3	21,622,368	.	A	G	269	4	0	0.007326	33	1	0	1	0	0	3	0	0	3	0	0	58	1	0	4	0	0	43	0	0	1	0	0	20	0	0	1	0	0	63	0	0	2	0	0	4	0	0	1	0
Chr3	21,623,601	.	TG	T	228	46	0	0.083942	22	12	0	0	1	0	3	0	0	1	2	0	52	7	0	4	0	0	43	0	0	1	0	0	12	8	0	1	0	0	62	1	0	2	0	0	4	1	0	1	0
Chr3	21,623,824	rs384155597	T	A	272	1	0	0.001832	34	0	0	1	0	0	3	0	0	3	0	0	59	0	0	4	0	0	43	0	0	1	0	0	20	0	0	1	0	0	63	0	0	2	0	0	4	0	0	1	0
Chr3	21,624,106	.	G	A	265	1	0	0.00188	31	0	0	1	0	0	3	0	0	2	0	0	59	0	0	4	0	0	42	1	0	1	0	0	20	0	0	1	0	0	61	0	0	2	0	0	3	0	0	1	0
Chr3	21,700,474	.	G	A	270	1	0	0.001845	34	0	0	1	0	0	3	0	0	3	0	0	59	0	0	4	0	0	42	0	0	1	0	0	20	0	0	0	1	0	62	0	0	2	0	0	4	0	0	1	0
Chr3	21,815,125	.	T	G	266	6	0	0.011029	34	0	0	1	0	0	3	0	0	3	0	0	57	2	0	4	0	0	42	0	0	1	0	0	19	1	0	1	0	0	61	2	0	2	0	0	3	1	0	1	0
Chr3	21,815,125	.	T	G	266	6	0	0.011029	34	0	0	1	0	0	3	0	0	3	0	0	57	2	0	4	0	0	42	0	0	1	0	0	19	1	0	1	0	0	61	2	0	2	0	0	3	1	0	1	0
Chr3	22,082,772	.	A	C	265	8	0	0.014652	33	1	0	1	0	0	3	0	0	2	0	0	59	0	0	4	0	0	42	1	0	1	0	0	20	0	0	1	0	0	58	5	0	2	0	0	5	0	0	1	0
Chr3	22,110,838	.	A	C	261	4	0	0.007547	34	0	0	1	0	0	3	0	0	3	0	0	57	1	0	4	0	0	43	0	0	1	0	0	20	0	0	1	0	0	59	1	0	2	0	0	2	0	0	1	0
Chr3	22,311,134	.	G	A	259	14	0	0.025641	34	0	0	1	0	0	3	0	0	3	0	0	48	11	0	4	0	0	42	0	0	1	0	0	20	0	0	1	0	0	63	0	0	2	0	0	5	0	0	1	0
Chr3	22,349,536	.	G	T	264	9	0	0.016484	34	0	0	1	0	0	3	0	0	3	0	0	50	9	0	4	0	0	42	0	0	1	0	0	20	0	0	1	0	0	63	0	0	2	0	0	5	0	0	1	0
Chr3	22,498,467	.	A	C	272	1	0	0.001832	34	0	0	1	0	0	3	0	0	3	0	0	59	0	0	4	0	0	42	0	0	1	0	0	20	0	0	1	0	0	62	1	0	2	0	0	5	0	0	1	0
Chr3	22,515,896	.	A	G	271	1	0	0.001838	33	0	0	1	0	0	3	0	0	3	0	0	59	0	0	4	0	0	42	0	0	1	0	0	20	0	0	1	0	0	63	0	0	2	0	0	5	0	0	1	0
Chr3	22,640,209	rs384687754	C	T	240	33	0	0.06044	30	4	0	1	0	0	3	0	0	3	0	0	57	2	0	3	1	0	42	0	0	1	0	0	16	4	0	1	0	0	45	18	0	2	0	0	3	2	0	1	0
Chr3	22,768,853	rs208907535	G	C	213	61	0	0.111314	25	9	0	1	0	0	3	0	0	2	1	0	44	15	0	3	1	0	40	3	0	0	1	0	12	8	0	0	1	0	55	8	0	1	1	0	4	1	0	1	0
Chr3	22,771,183	rs209645317	A	C	238	34	0	0.0625	24	10	0	1	0	0	3	0	0	3	0	0	50	9	0	4	0	0	41	2	0	1	0	0	17	3	0	1	0	0	58	4	0	1	1	0	4	1	0	1	0
Chr3	22,787,095	.	T	A	214	47	0	0.090038	29	3	0	1	0	0	1	0	0	3	0	0	29	28	0	3	1	0	37	6	0	1	0	0	12	6	0	1	0	0	57	1	0	2	0	0	5	0	0	1	0
Chr3	22,790,515	.	A	G	221	47	0	0.087687	25	8	0	1	0	0	2	0	0	2	1	0	49	10	0	3	1	0	29	13	0	0	1	0	13	6	0	0	1	0	61	0	0	1	1	0	4	1	0	1	0
Chr3	22,893,300	.	G	T	254	20	0	0.036496	31	3	0	1	0	0	3	0	0	3	0	0	49	10	0	3	1	0	43	0	0	1	0	0	16	4	0	1	0	0	62	1	0	2	0	0	5	0	0	1	0
Chr3	22,895,298	.	C	T	260	12	0	0.022059	34	0	0	1	0	0	3	0	0	3	0	0	59	0	0	4	0	0	42	0	0	1	0	0	20	0	0	1	0	0	62	0	0	2	0	0	4	1	0	1	0
Chr3	22,895,325	rs209152229	A	G	233	38	0	0.070111	27	7	0	0	1	0	3	0	0	2	1	0	52	7	0	3	1	0	29	13	0	1	0	0	16	4	0	1	0	0	60	1	0	1	1	0	4	1	0	1	0
Chr3	22,899,760	.	T	G	214	60	0	0.109489	23	11	0	0	1	0	3	0	0	2	1	0	44	15	0	3	1	0	40	3	0	0	1	0	15	5	0	1	0	0	53	10	0	1	1	0	5	0	0	1	0
Chr3	22,948,239	.	C	T	272	1	0	0.001832	34	0	0	1	0	0	3	0	0	3	0	0	59	0	0	3	1	0	43	0	0	1	0	0	20	0	0	1	0	0	63	0	0	2	0	0	5	0	0	1	0
Chr3	22,970,306	.	G	A	273	1	0	0.001825	34	0	0	1	0	0	3	0	0	3	0	0	58	1	0	4	0	0	43	0	0	1	0	0	20	0	0	1	0	0	63	0	0	2	0	0	5	0	0	1	0
Chr3	22,970,306	.	G	A	273	1	0	0.001825	34	0	0	1	0	0	3	0	0	3	0	0	58	1	0	4	0	0	43	0	0	1	0	0	20	0	0	1	0	0	63	0	0	2	0	0	5	0	0	1	0
Chr3	22,994,249	.	G	T	271	2	0	0.003663	34	0	0	1	0	0	3	0	0	3	0	0	58	1	0	4	0	0	42	0	0	1	0	0	20	0	0	1	0	0	63	0	0	2	0	0	5	0	0	0	1
Chr3	22,994,926	.	T	C	272	2	0	0.00365	33	1	0	1	0	0	3	0	0	3	0	0	59	0	0	4	0	0	43	0	0	1	0	0	20	0	0	1	0	0	62	1	0	2	0	0	5	0	0	1	0
Chr3	23,469,931	.	T	G	231	42	0	0.076923	28	6	0	1	0	0	3	0	0	3	0	0	54	5	0	4	0	0	36	7	0	1	0	0	16	4	0	1	0	0	51	12	0	2	0	0	4	0	0	1	0
Chr3	23,556,391	.	T	C	268	1	0	0.001859	33	1	0	1	0	0	3	0	0	3	0	0	59	0	0	4	0	0	42	0	0	0	0	0	19	0	0	1	0	0	62	0	0	2	0	0	5	0	0	1	0
Chr3	23,604,470	rs137438897	T	G	251	21	0	0.038603	30	4	0	1	0	0	3	0	0	1	2	0	57	2	0	4	0	0	41	2	0	1	0	0	18	2	0	1	0	0	54	8	0	2	0	0	3	1	0	1	0
Chr3	23,649,258	.	G	T	245	26	0	0.04797	25	9	0	1	0	0	3	0	0	3	0	0	54	5	0	4	0	0	39	3	0	1	0	0	17	3	0	1	0	0	58	3	0	2	0	0	4	1	0	1	0
Chr3	23,660,617	.	T	A	246	11	0	0.021401	30	4	0	1	0	0	2	1	0	3	0	0	54	1	0	4	0	0	40	1	0	1	0	0	18	2	0	1	0	0	57	2	0	1	0	0	4	0	0	1	0
Chr3	23,794,980	.	A	G	270	3	0	0.005495	34	0	0	1	0	0	3	0	0	3	0	0	59	0	0	4	0	0	43	0	0	1	0	0	20	0	0	1	0	0	63	0	0	2	0	0	4	0	0	1	0
Chr3	23,852,054	.	G	A	270	3	0	0.005495	33	1	0	1	0	0	3	0	0	3	0	0	59	0	0	4	0	0	41	1	0	1	0	0	20	0	0	1	0	0	63	0	0	2	0	0	5	0	0	1	0
Chr3	24,346,899	.	C	T	263	9	0	0.016544	34	0	0	1	0	0	3	0	0	3	0	0	59	0	0	4	0	0	42	0	0	1	0	0	20	0	0	1	0	0	62	0	0	2	0	0	5	0	0	1	0
Chr3	24,346,899	.	C	T	263	9	0	0.016544	34	0	0	1	0	0	3	0	0	3	0	0	59	0	0	4	0	0	42	0	0	1	0	0	20	0	0	1	0	0	62	0	0	2	0	0	5	0	0	1	0
Chr3	25,275,769	.	G	A	268	2	0	0.003704	34	0	0	1	0	0	3	0	0	3	0	0	57	2	0	4	0	0	42	0	0	1	0	0	20	0	0	1	0	0	61	0	0	2	0	0	4	0	0	1	0
Chr3	25,280,373	.	G	A	272	1	0	0.001832	33	1	0	1	0	0	3	0	0	3	0	0	59	0	0	4	0	0	43	0	0	1	0	0	20	0	0	1	0	0	63	0	0	2	0	0	4	0	0	1	0
Chr3	25,374,205	rs385982664	C	A	270	3	0	0.005495	34	0	0	1	0	0	3	0	0	3	0	0	57	2	0	4	0	0	42	0	0	1	0	0	20	0	0	1	0	0	62	1	0	2	0	0	5	0	0	1	0
Chr3	25,379,163	.	G	C	272	1	0	0.001832	34	0	0	1	0	0	3	0	0	3	0	0	59	0	0	4	0	0	42	0	0	1	0	0	20	0	0	1	0	0	63	0	0	2	0	0	5	0	0	1	0
Chr3	25,381,104	.	A	C	229	45	0	0.082117	28	6	0	1	0	0	3	0	0	2	1	0	51	8	0	3	1	0	39	4	0	1	0	0	17	3	0	1	0	0	45	18	0	2	0	0	5	0	0	1	0
Chr3	25,412,715	.	T	C	273	1	0	0.001825	34	0	0	1	0	0	3	0	0	3	0	0	59	0	0	4	0	0	42	1	0	1	0	0	20	0	0	1	0	0	63	0	0	2	0	0	5	0	0	1	0
Chr3	25,447,310	rs384354737	G	A	268	5	0	0.009158	33	1	0	1	0	0	3	0	0	3	0	0	59	0	0	4	0	0	42	0	0	1	0	0	19	1	0	1	0	0	60	3	0	2	0	0	5	0	0	1	0
Chr3	25,845,865	.	A	C	262	10	0	0.018382	31	3	0	1	0	0	3	0	0	3	0	0	59	0	0	4	0	0	40	2	0	1	0	0	20	0	0	1	0	0	59	4	0	2	0	0	4	0	0	1	0
Chr3	26,244,294	.	G	C	272	1	0	0.001832	34	0	0	1	0	0	3	0	0	3	0	0	59	0	0	4	0	0	42	0	0	1	0	0	20	0	0	1	0	0	63	0	0	1	1	0	5	0	0	1	0
Chr3	26,319,667	.	A	T	270	1	0	0.001845	33	1	0	1	0	0	3	0	0	3	0	0	59	0	0	4	0	0	42	0	0	1	0	0	20	0	0	1	0	0	62	0	0	2	0	0	5	0	0	1	0
Chr3	26,328,341	.	G	C	245	27	0	0.049632	33	1	0	1	0	0	3	0	0	2	1	0	46	12	0	4	0	0	33	10	0	1	0	0	20	0	0	1	0	0	63	0	0	2	0	0	4	0	0	1	0
Chr3	26,332,425	.	T	C	269	2	0	0.00369	33	1	0	1	0	0	3	0	0	3	0	0	59	0	0	3	1	0	42	0	0	1	0	0	20	0	0	1	0	0	63	0	0	2	0	0	3	0	0	1	0
Chr3	26,337,000	.	C	T	272	1	0	0.001832	33	1	0	1	0	0	3	0	0	3	0	0	59	0	0	4	0	0	43	0	0	1	0	0	20	0	0	1	0	0	63	0	0	2	0	0	4	0	0	1	0
Chr3	26,585,041	.	G	C	263	7	0	0.012963	31	0	0	1	0	0	3	0	0	3	0	0	52	7	0	4	0	0	43	0	0	1	0	0	20	0	0	1	0	0	62	0	0	2	0	0	5	0	0	1	0
Chr3	26,756,924	.	G	A	272	1	0	0.001832	34	0	0	1	0	0	3	0	0	3	0	0	58	1	0	4	0	0	43	0	0	1	0	0	20	0	0	1	0	0	62	0	0	2	0	0	5	0	0	1	0
Chr3	26,760,030	rs383497859	C	T	265	1	0	0.00188	33	0	0	1	0	0	3	0	0	3	0	0	58	1	0	4	0	0	43	0	0	1	0	0	18	0	0	1	0	0	61	0	0	2	0	0	3	0	0	1	0
Chr3	26,790,417	.	G	A	267	4	0	0.00738	31	3	0	1	0	0	3	0	0	3	0	0	59	0	0	4	0	0	42	0	0	1	0	0	19	1	0	1	0	0	62	0	0	2	0	0	4	0	0	1	0
Chr3	26,817,226	.	G	A	271	3	0	0.005474	33	1	0	1	0	0	3	0	0	3	0	0	59	0	0	4	0	0	43	0	0	1	0	0	18	2	0	1	0	0	63	0	0	2	0	0	5	0	0	1	0
Chr3	26,860,684	.	C	G	258	13	0	0.023985	34	0	0	1	0	0	3	0	0	3	0	0	48	11	0	4	0	0	41	0	0	1	0	0	19	1	0	1	0	0	62	1	0	2	0	0	5	0	0	1	0
Chr3	27,014,362	rs207749985	G	A	262	10	0	0.018382	34	0	0	1	0	0	3	0	0	3	0	0	59	0	0	4	0	0	43	0	0	1	0	0	20	0	0	1	0	0	53	10	0	2	0	0	4	0	0	1	0
Chr3	27,305,608	.	C	T	272	1	0	0.001832	34	0	0	1	0	0	3	0	0	3	0	0	58	1	0	4	0	0	43	0	0	1	0	0	19	0	0	1	0	0	63	0	0	2	0	0	5	0	0	1	0
Chr3	27,310,428	.	A	C	229	37	0	0.069549	28	4	0	1	0	0	3	0	0	2	1	0	52	6	0	4	0	0	41	2	0	1	0	0	15	5	0	1	0	0	49	12	0	2	0	0	1	1	0	1	0
Chr3	27,310,551	.	G	C	263	1	0	0.001894	33	0	0	1	0	0	3	0	0	3	0	0	56	1	0	4	0	0	42	0	0	1	0	0	19	0	0	1	0	0	61	0	0	2	0	0	3	0	0	1	0
Chr3	27,726,728	.	G	C	272	1	0	0.001832	34	0	0	1	0	0	3	0	0	3	0	0	59	0	0	4	0	0	42	0	0	1	0	0	20	0	0	1	0	0	62	1	0	2	0	0	5	0	0	1	0
Chr3	27,771,152	.	C	T	269	1	0	0.001852	33	0	0	1	0	0	3	0	0	3	0	0	58	0	0	4	0	0	43	0	0	1	0	0	19	0	0	1	0	0	62	0	0	2	0	0	5	0	0	1	0
Chr3	28,447,093	.	G	A	271	1	0	0.001838	34	0	0	1	0	0	3	0	0	2	0	0	59	0	0	4	0	0	42	0	0	1	0	0	19	1	0	1	0	0	63	0	0	2	0	0	5	0	0	1	0
Chr3	28,510,085	.	AT	A	222	49	0	0.090406	15	19	0	0	1	0	3	0	0	2	1	0	54	5	0	3	1	0	42	0	0	1	0	0	13	7	0	1	0	0	61	2	0	2	0	0	2	1	0	1	0
Chr3	28,760,880	.	T	A	270	3	0	0.005495	33	1	0	1	0	0	3	0	0	3	0	0	59	0	0	4	0	0	40	2	0	1	0	0	20	0	0	1	0	0	63	0	0	2	0	0	5	0	0	1	0
Chr3	28,825,700	.	G	A	228	40	0	0.074627	30	4	0	1	0	0	2	1	0	3	0	0	47	11	0	4	0	0	37	4	0	0	1	0	16	4	0	1	0	0	54	8	0	1	1	0	4	0	0	1	0
Chr3	28,862,395	.	G	T	270	3	0	0.005495	33	1	0	1	0	0	3	0	0	3	0	0	59	0	0	4	0	0	42	0	0	1	0	0	20	0	0	1	0	0	63	0	0	2	0	0	5	0	0	1	0
Chr3	29,357,537	.	C	T	262	1	0	0.001901	34	0	0	1	0	0	3	0	0	2	0	0	59	0	0	3	1	0	43	0	0	1	0	0	20	0	0	1	0	0	56	0	0	1	0	0	3	0	0	1	0
Chr3	29,357,987	.	T	A	265	6	0	0.01107	31	2	0	1	0	0	3	0	0	3	0	0	58	1	0	4	0	0	42	1	0	1	0	0	19	1	0	1	0	0	62	1	0	2	0	0	3	0	0	1	0
Chr3	29,401,669	.	C	T	267	5	0	0.009191	33	0	0	1	0	0	3	0	0	3	0	0	59	0	0	4	0	0	43	0	0	1	0	0	20	0	0	1	0	0	63	0	0	2	0	0	5	0	0	1	0
Chr3	29,508,579	.	T	C	240	19	0	0.03668	28	4	0	1	0	0	3	0	0	2	0	0	55	2	0	4	0	0	39	2	0	1	0	0	17	1	0	1	0	0	54	7	0	2	0	0	4	0	0	0	1
Chr3	29,513,521	.	T	G	241	22	0	0.041825	26	6	0	0	1	0	3	0	0	1	0	0	53	5	0	4	0	0	41	1	0	1	0	0	18	1	0	1	0	0	55	5	0	2	0	0	4	0	0	1	0
Chr3	29,552,329	.	A	G	258	15	0	0.027473	31	3	0	1	0	0	3	0	0	2	1	0	56	3	0	4	0	0	43	0	0	1	0	0	20	0	0	1	0	0	55	8	0	2	0	0	4	0	0	1	0
Chr3	29,627,558	.	C	T	272	1	0	0.001832	34	0	0	1	0	0	3	0	0	3	0	0	59	0	0	4	0	0	42	0	0	1	0	0	20	0	0	1	0	0	63	0	0	2	0	0	5	0	0	1	0
Chr3	29,629,318	rs378979175	G	A	260	12	0	0.022059	34	0	0	1	0	0	3	0	0	3	0	0	47	12	0	4	0	0	43	0	0	1	0	0	20	0	0	1	0	0	62	0	0	2	0	0	4	0	0	1	0
Chr3	29,726,346	.	C	T	256	1	0	0.001946	33	0	0	1	0	0	3	0	0	3	0	0	57	0	0	4	0	0	41	1	0	1	0	0	19	0	0	1	0	0	55	0	0	2	0	0	1	0	0	1	0
Chr3	29,852,380	.	C	A	271	3	0	0.005474	31	3	0	1	0	0	3	0	0	3	0	0	59	0	0	4	0	0	43	0	0	1	0	0	20	0	0	1	0	0	63	0	0	2	0	0	5	0	0	1	0
Chr3	29,910,436	.	A	T	249	23	0	0.042279	28	6	0	1	0	0	1	2	0	3	0	0	56	3	0	4	0	0	40	2	0	1	0	0	19	1	0	1	0	0	58	5	0	2	0	0	4	0	0	1	0
Chr3	29,932,524	rs384078084	G	A	271	2	0	0.003663	34	0	0	1	0	0	3	0	0	3	0	0	59	0	0	4	0	0	42	0	0	1	0	0	20	0	0	0	1	0	63	0	0	2	0	0	5	0	0	1	0
Chr3	30,318,721	rs109842518	C	T	267	5	0	0.009191	34	0	0	1	0	0	3	0	0	2	1	0	59	0	0	4	0	0	42	0	0	1	0	0	20	0	0	1	0	0	58	4	0	2	0	0	5	0	0	1	0
Chr3	30,319,237	.	G	A	272	2	0	0.00365	32	2	0	1	0	0	3	0	0	3	0	0	59	0	0	4	0	0	43	0	0	1	0	0	20	0	0	1	0	0	63	0	0	2	0	0	5	0	0	1	0
Chr3	30,423,056	rs384485502	G	A	260	2	0	0.003817	32	0	0	1	0	0	3	0	0	1	0	0	57	0	0	3	1	0	43	0	0	1	0	0	20	0	0	1	0	0	60	0	0	2	0	0	2	0	0	1	0
Chr3	30,561,680	.	C	T	270	2	0	0.003676	34	0	0	1	0	0	3	0	0	3	0	0	59	0	0	4	0	0	40	2	0	1	0	0	20	0	0	1	0	0	63	0	0	1	0	0	5	0	0	1	0
Chr3	30,914,282	.	A	G	272	1	0	0.001832	34	0	0	1	0	0	3	0	0	3	0	0	59	0	0	4	0	0	42	0	0	1	0	0	19	1	0	1	0	0	63	0	0	2	0	0	5	0	0	1	0
Chr3	30,948,825	.	G	T	248	20	0	0.037313	27	7	0	0	1	0	3	0	0	3	0	0	55	4	0	4	0	0	42	0	0	1	0	0	19	1	0	1	0	0	57	4	0	2	0	0	2	0	0	1	0
Chr3	30,990,005	rs135285944	A	G	249	17	0	0.031955	31	2	0	1	0	0	3	0	0	3	0	0	55	2	0	4	0	0	42	1	0	1	0	0	19	1	0	1	0	0	55	6	0	2	0	0	2	0	0	1	0
Chr3	31,671,533	.	G	A	269	1	0	0.001852	34	0	0	1	0	0	3	0	0	3	0	0	58	0	0	4	0	0	43	0	0	1	0	0	19	0	0	0	1	0	62	0	0	2	0	0	4	0	0	1	0
Chr3	31,704,293	.	C	T	254	4	0	0.007752	33	0	0	1	0	0	3	0	0	3	0	0	56	2	0	4	0	0	42	0	0	1	0	0	20	0	0	1	0	0	51	2	0	2	0	0	2	0	0	1	0
Chr3	31,984,538	.	C	T	271	2	0	0.003663	34	0	0	1	0	0	3	0	0	3	0	0	58	1	0	4	0	0	42	1	0	1	0	0	20	0	0	1	0	0	63	0	0	2	0	0	5	0	0	1	0
Chr3	32,050,491	.	G	A	268	3	0	0.005535	34	0	0	1	0	0	2	1	0	3	0	0	59	0	0	4	0	0	42	1	0	1	0	0	19	0	0	1	0	0	62	0	0	1	1	0	4	0	0	1	0
Chr3	32,052,663	.	G	A	229	41	0	0.075926	32	0	0	1	0	0	2	1	0	3	0	0	46	13	0	3	1	0	29	14	0	1	0	0	19	0	0	1	0	0	51	12	0	2	0	0	4	0	0	1	0
Chr3	32,057,407	.	TG	T	207	65	0	0.119485	17	17	0	1	0	0	3	0	0	2	1	0	39	20	0	4	0	0	42	0	0	1	0	0	6	14	0	1	0	0	61	2	0	2	0	0	3	1	0	1	0
Chr3	32,076,760	.	TAGC	T	229	44	0	0.080586	21	13	0	1	0	0	3	0	0	3	0	0	57	2	0	4	0	0	34	9	0	1	0	0	16	4	0	1	0	0	52	10	0	2	0	0	5	0	0	1	0
Chr3	32,186,956	.	G	A	270	4	0	0.007299	34	0	0	1	0	0	3	0	0	3	0	0	59	0	0	4	0	0	39	4	0	1	0	0	20	0	0	1	0	0	63	0	0	2	0	0	5	0	0	1	0
Chr3	32,336,114	.	C	T	272	1	0	0.001832	33	1	0	1	0	0	3	0	0	3	0	0	59	0	0	4	0	0	43	0	0	1	0	0	20	0	0	1	0	0	63	0	0	2	0	0	4	0	0	1	0
Chr3	32,527,658	.	G	A	271	1	0	0.001838	34	0	0	1	0	0	3	0	0	3	0	0	59	0	0	4	0	0	42	0	0	1	0	0	20	0	0	1	0	0	62	1	0	2	0	0	4	0	0	1	0
Chr3	33,035,019	.	C	A	272	1	0	0.001832	34	0	0	1	0	0	3	0	0	3	0	0	58	1	0	4	0	0	43	0	0	1	0	0	20	0	0	1	0	0	63	0	0	2	0	0	4	0	0	1	0
Chr3	33,061,225	.	T	G	255	12	0	0.022472	29	5	0	1	0	0	3	0	0	3	0	0	58	0	0	4	0	0	43	0	0	1	0	0	17	3	0	1	0	0	57	3	0	2	0	0	2	0	0	1	0
Chr3	33,083,393	.	C	T	263	2	0	0.003774	32	0	0	1	0	0	3	0	0	3	0	0	58	0	0	4	0	0	42	0	0	1	0	0	18	2	0	1	0	0	61	0	0	2	0	0	2	0	0	1	0
Chr3	33,167,697	.	T	C	269	2	0	0.00369	33	1	0	1	0	0	3	0	0	3	0	0	59	0	0	3	1	0	42	0	0	1	0	0	20	0	0	1	0	0	63	0	0	2	0	0	3	0	0	1	0
Chr3	33,168,982	.	A	G	271	1	0	0.001838	33	1	0	1	0	0	3	0	0	3	0	0	59	0	0	4	0	0	42	0	0	1	0	0	20	0	0	1	0	0	63	0	0	2	0	0	4	0	0	1	0
Chr3	33,169,184	.	C	T	267	5	0	0.009191	34	0	0	1	0	0	3	0	0	3	0	0	59	0	0	4	0	0	37	5	0	1	0	0	20	0	0	1	0	0	63	0	0	2	0	0	4	0	0	1	0
Chr3	33,169,241	.	G	T	264	7	0	0.012915	34	0	0	1	0	0	3	0	0	3	0	0	59	0	0	4	0	0	42	0	0	1	0	0	14	6	0	1	0	0	63	0	0	2	0	0	3	0	0	1	0
Chr3	33,309,953	.	G	A	259	4	0	0.007605	33	0	0	1	0	0	3	0	0	3	0	0	59	0	0	4	0	0	41	0	0	1	0	0	20	0	0	1	0	0	57	4	0	2	0	0	1	0	0	1	0
Chr3	33,309,989	.	T	G	254	11	0	0.020755	33	0	0	1	0	0	3	0	0	2	1	0	56	3	0	4	0	0	43	0	0	1	0	0	15	3	0	1	0	0	58	3	0	2	0	0	2	0	0	1	0
Chr3	33,324,979	.	C	G	254	6	0	0.011538	34	0	0	1	0	0	3	0	0	3	0	0	57	0	0	4	0	0	35	6	0	1	0	0	20	0	0	1	0	0	59	0	0	2	0	0	2	0	0	1	0
Chr3	33,425,838	.	C	T	263	1	0	0.001894	34	0	0	1	0	0	3	0	0	1	0	0	58	0	0	4	0	0	40	1	0	1	0	0	20	0	0	1	0	0	60	0	0	2	0	0	3	0	0	1	0
Chr3	33,477,518	.	G	A	260	11	0	0.020295	30	2	0	1	0	0	3	0	0	3	0	0	50	8	0	4	0	0	43	0	0	1	0	0	20	0	0	1	0	0	63	0	0	2	0	0	5	0	0	1	0
Chr3	33,614,599	.	C	T	268	5	0	0.009158	34	0	0	1	0	0	3	0	0	3	0	0	59	0	0	4	0	0	43	0	0	1	0	0	15	5	0	1	0	0	63	0	0	2	0	0	4	0	0	1	0
Chr3	33,769,472	.	G	A	263	9	0	0.016544	32	2	0	1	0	0	3	0	0	3	0	0	59	0	0	4	0	0	35	7	0	1	0	0	19	0	0	1	0	0	63	0	0	2	0	0	5	0	0	1	0
Chr3	33,798,941	rs209650648	A	T	248	26	0	0.047445	29	5	0	1	0	0	3	0	0	3	0	0	45	14	0	4	0	0	43	0	0	1	0	0	16	4	0	1	0	0	62	1	0	2	0	0	5	0	0	1	0
Chr3	33,800,219	.	G	A	269	4	0	0.007326	33	0	0	1	0	0	3	0	0	3	0	0	59	0	0	4	0	0	43	0	0	1	0	0	19	1	0	1	0	0	63	0	0	2	0	0	5	0	0	1	0
Chr3	33,833,468	.	C	T	269	3	0	0.005515	34	0	0	1	0	0	3	0	0	2	0	0	57	2	0	4	0	0	43	0	0	1	0	0	20	0	0	1	0	0	62	1	0	2	0	0	4	0	0	1	0
Chr3	33,843,375	.	G	C	270	4	0	0.007299	34	0	0	1	0	0	3	0	0	3	0	0	59	0	0	4	0	0	43	0	0	1	0	0	19	1	0	1	0	0	63	0	0	2	0	0	5	0	0	1	0
Chr3	33,879,065	rs380923056	C	T	248	23	0	0.042435	29	5	0	1	0	0	3	0	0	3	0	0	47	12	0	4	0	0	43	0	0	0	1	0	17	2	0	1	0	0	62	1	0	2	0	0	3	0	0	1	0
Chr3	34,018,121	.	T	C	271	1	0	0.001838	33	0	0	1	0	0	3	0	0	3	0	0	59	0	0	4	0	0	43	0	0	1	0	0	20	0	0	1	0	0	62	1	0	2	0	0	4	0	0	1	0
Chr3	34,082,999	.	T	G	258	15	0	0.027473	31	3	0	1	0	0	3	0	0	3	0	0	58	1	0	4	0	0	43	0	0	1	0	0	17	3	0	1	0	0	59	4	0	2	0	0	4	0	0	1	0
Chr3	34,230,920	.	C	T	270	1	0	0.001845	34	0	0	1	0	0	3	0	0	3	0	0	59	0	0	4	0	0	43	0	0	1	0	0	20	0	0	1	0	0	62	1	0	2	0	0	3	0	0	1	0
Chr3	34,259,116	.	C	T	260	7	0	0.013109	33	0	0	1	0	0	3	0	0	3	0	0	59	0	0	4	0	0	43	0	0	1	0	0	18	0	0	1	0	0	61	0	0	2	0	0	4	0	0	1	0
Chr3	34,259,116	.	C	T	260	7	0	0.013109	33	0	0	1	0	0	3	0	0	3	0	0	59	0	0	4	0	0	43	0	0	1	0	0	18	0	0	1	0	0	61	0	0	2	0	0	4	0	0	1	0
Chr3	34,267,962	.	A	C	250	23	0	0.042125	29	5	0	1	0	0	3	0	0	2	1	0	56	3	0	3	1	0	43	0	0	1	0	0	18	2	0	1	0	0	59	4	0	2	0	0	3	1	0	1	0
Chr3	34,268,062	.	G	C	266	7	0	0.012821	34	0	0	1	0	0	3	0	0	3	0	0	59	0	0	4	0	0	36	7	0	1	0	0	20	0	0	1	0	0	63	0	0	2	0	0	4	0	0	1	0
Chr3	34,327,780	.	T	G	258	15	0	0.027473	32	2	0	0	1	0	3	0	0	3	0	0	56	3	0	4	0	0	42	0	0	1	0	0	19	1	0	1	0	0	60	3	0	2	0	0	5	0	0	1	0
Chr3	34,550,871	rs383059129	G	A	269	2	0	0.00369	33	0	0	1	0	0	3	0	0	3	0	0	57	2	0	4	0	0	42	0	0	1	0	0	20	0	0	1	0	0	63	0	0	2	0	0	5	0	0	1	0
Chr3	34,631,455	.	G	T	271	2	0	0.003663	32	2	0	1	0	0	3	0	0	3	0	0	59	0	0	4	0	0	42	0	0	1	0	0	20	0	0	1	0	0	63	0	0	2	0	0	5	0	0	1	0
Chr3	34,642,975	.	C	G	270	2	0	0.003676	33	0	0	1	0	0	3	0	0	3	0	0	59	0	0	4	0	0	42	1	0	1	0	0	20	0	0	1	0	0	62	1	0	2	0	0	4	0	0	1	0
Chr3	34,658,279	.	C	T	269	1	0	0.001852	34	0	0	1	0	0	3	0	0	3	0	0	57	1	0	4	0	0	42	0	0	1	0	0	20	0	0	1	0	0	62	0	0	2	0	0	4	0	0	1	0
Chr3	34,674,188	.	T	C	270	1	0	0.001845	33	1	0	1	0	0	3	0	0	3	0	0	58	0	0	4	0	0	42	0	0	1	0	0	19	0	0	1	0	0	63	0	0	2	0	0	5	0	0	1	0
Chr3	35,860,021	.	T	G	253	20	0	0.03663	30	4	0	1	0	0	3	0	0	3	0	0	57	2	0	4	0	0	40	2	0	1	0	0	20	0	0	1	0	0	54	9	0	2	0	0	4	1	0	1	0
Chr3	35,860,046	.	T	G	241	32	0	0.058608	32	2	0	1	0	0	3	0	0	2	1	0	55	4	0	4	0	0	37	5	0	1	0	0	17	3	0	1	0	0	51	12	0	2	0	0	5	0	0	1	0
Chr3	39,114,523	.	TGA	T	237	36	0	0.065934	20	14	0	1	0	0	3	0	0	1	2	0	55	4	0	4	0	0	42	0	0	1	0	0	12	8	0	1	0	0	61	2	0	2	0	0	5	0	0	1	0
Chr3	39,927,912	.	CA	C	248	25	0	0.045788	24	10	0	0	1	0	3	0	0	3	0	0	57	2	0	4	0	0	42	0	0	1	0	0	17	3	0	1	0	0	62	1	0	2	0	0	5	0	0	1	0
Chr3	39,931,258	.	C	T	262	8	0	0.014815	32	2	0	1	0	0	3	0	0	3	0	0	58	0	0	4	0	0	41	1	0	1	0	0	20	0	0	1	0	0	60	2	0	2	0	0	4	0	0	1	0
Chr3	39,935,019	rs377849934	A	G	260	13	0	0.02381	31	3	0	1	0	0	3	0	0	3	0	0	58	1	0	3	1	0	42	0	0	1	0	0	19	1	0	1	0	0	63	0	0	2	0	0	4	1	0	1	0
Chr3	39,935,098	.	G	A	268	2	0	0.003704	32	1	0	1	0	0	3	0	0	3	0	0	59	0	0	4	0	0	42	0	0	1	0	0	20	0	0	1	0	0	62	1	0	2	0	0	3	0	0	1	0
Chr3	39,935,623	.	C	T	272	1	0	0.001832	34	0	0	1	0	0	3	0	0	3	0	0	59	0	0	4	0	0	42	0	0	1	0	0	20	0	0	1	0	0	62	1	0	2	0	0	5	0	0	1	0
Chr3	39,937,366	.	C	T	272	2	0	0.00365	33	1	0	1	0	0	3	0	0	3	0	0	59	0	0	4	0	0	43	0	0	1	0	0	20	0	0	1	0	0	62	1	0	2	0	0	5	0	0	1	0
Chr3	40,013,905	.	T	C	272	1	0	0.001832	33	1	0	1	0	0	3	0	0	3	0	0	59	0	0	4	0	0	42	0	0	1	0	0	20	0	0	1	0	0	63	0	0	2	0	0	5	0	0	1	0
Chr3	40,025,141	.	G	T	246	23	0	0.042751	29	4	0	1	0	0	3	0	0	2	1	0	56	3	0	4	0	0	41	2	0	1	0	0	19	1	0	1	0	0	55	7	0	2	0	0	3	0	0	1	0
Chr3	42,725,248	.	G	A	269	4	0	0.007326	34	0	0	1	0	0	3	0	0	3	0	0	57	2	0	4	0	0	42	0	0	1	0	0	20	0	0	1	0	0	61	2	0	2	0	0	5	0	0	1	0
Chr3	42,765,117	.	C	T	271	2	0	0.003663	34	0	0	1	0	0	3	0	0	3	0	0	58	1	0	4	0	0	41	1	0	1	0	0	20	0	0	1	0	0	63	0	0	2	0	0	5	0	0	1	0
Chr3	42,936,169	.	G	T	245	28	0	0.051282	28	6	0	1	0	0	3	0	0	2	1	0	55	4	0	4	0	0	40	3	0	1	0	0	15	5	0	1	0	0	60	3	0	2	0	0	4	0	0	1	0
Chr3	42,936,169	.	G	T	245	28	0	0.051282	28	6	0	1	0	0	3	0	0	2	1	0	55	4	0	4	0	0	40	3	0	1	0	0	15	5	0	1	0	0	60	3	0	2	0	0	4	0	0	1	0
Chr3	43,228,872	.	G	A	263	9	0	0.016544	34	0	0	1	0	0	2	1	0	3	0	0	59	0	0	4	0	0	42	0	0	1	0	0	20	0	0	1	0	0	56	7	0	2	0	0	3	1	0	1	0
Chr3	43,228,946	.	G	A	269	4	0	0.007326	30	4	0	1	0	0	3	0	0	3	0	0	59	0	0	4	0	0	42	0	0	1	0	0	20	0	0	1	0	0	63	0	0	2	0	0	5	0	0	1	0
Chr3	43,320,735	.	A	G	264	7	0	0.012915	27	7	0	1	0	0	3	0	0	3	0	0	59	0	0	4	0	0	41	0	0	1	0	0	20	0	0	1	0	0	63	0	0	2	0	0	4	0	0	1	0
Chr3	43,412,427	.	C	A	259	13	0	0.023897	34	0	0	1	0	0	3	0	0	3	0	0	59	0	0	4	0	0	42	0	0	1	0	0	20	0	0	1	0	0	50	13	0	2	0	0	4	0	0	1	0
Chr3	43,418,851	.	G	T	270	2	0	0.003676	34	0	0	0	0	0	3	0	0	3	0	0	57	2	0	4	0	0	42	0	0	1	0	0	20	0	0	1	0	0	63	0	0	2	0	0	5	0	0	1	0
Chr3	43,531,671	.	G	A	271	1	0	0.001838	33	0	0	1	0	0	3	0	0	3	0	0	59	0	0	4	0	0	42	0	0	1	0	0	20	0	0	1	0	0	62	1	0	2	0	0	5	0	0	1	0
Chr3	43,547,153	.	G	A	271	1	0	0.001838	34	0	0	1	0	0	3	0	0	3	0	0	59	0	0	4	0	0	41	1	0	1	0	0	20	0	0	1	0	0	63	0	0	2	0	0	4	0	0	1	0
Chr3	43,569,116	.	G	A	271	2	0	0.003663	34	0	0	1	0	0	3	0	0	3	0	0	59	0	0	4	0	0	42	0	0	1	0	0	20	0	0	1	0	0	62	1	0	2	0	0	5	0	0	1	0
Chr3	43,571,559	.	T	A	270	2	0	0.003676	33	1	0	1	0	0	3	0	0	3	0	0	58	1	0	4	0	0	42	0	0	1	0	0	20	0	0	1	0	0	63	0	0	2	0	0	4	0	0	1	0
Chr3	43,624,251	rs208552931	C	A	269	3	0	0.005515	34	0	0	1	0	0	3	0	0	3	0	0	59	0	0	4	0	0	42	0	0	1	0	0	19	1	0	1	0	0	62	1	0	2	0	0	4	0	0	0	1
Chr3	43,692,809	.	C	A	247	23	0	0.042593	28	6	0	0	1	0	2	1	0	3	0	0	52	7	0	4	0	0	43	0	0	1	0	0	17	2	0	1	0	0	57	5	0	2	0	0	3	0	0	1	0
Chr3	43,692,958	.	T	G	270	2	0	0.003676	34	0	0	1	0	0	3	0	0	3	0	0	59	0	0	4	0	0	42	0	0	1	0	0	20	0	0	1	0	0	63	0	0	2	0	0	4	0	0	1	0
Chr3	43,693,634	rs380668922	G	A	269	3	0	0.005515	34	0	0	1	0	0	1	2	0	3	0	0	58	1	0	4	0	0	42	0	0	1	0	0	20	0	0	1	0	0	63	0	0	2	0	0	4	0	0	1	0
Chr3	43,695,532	.	G	T	271	2	0	0.003663	34	0	0	1	0	0	3	0	0	3	0	0	59	0	0	4	0	0	41	1	0	1	0	0	20	0	0	1	0	0	63	0	0	2	0	0	4	1	0	1	0
Chr3	44,089,336	.	A	C	264	10	0	0.018248	32	2	0	1	0	0	3	0	0	3	0	0	59	0	0	4	0	0	43	0	0	1	0	0	19	1	0	1	0	0	57	6	0	2	0	0	4	1	0	1	0
Chr3	44,130,730	.	A	C	256	11	0	0.020599	31	2	0	1	0	0	3	0	0	1	2	0	56	2	0	4	0	0	42	0	0	1	0	0	20	0	0	1	0	0	59	3	0	2	0	0	2	0	0	1	0
Chr3	44,680,021	rs135148317	G	A	254	19	0	0.034799	33	1	0	1	0	0	3	0	0	3	0	0	59	0	0	3	1	0	37	5	0	1	0	0	18	2	0	1	0	0	63	0	0	2	0	0	5	0	0	1	0
Chr3	44,727,454	.	T	C	265	4	0	0.007435	34	0	0	1	0	0	3	0	0	3	0	0	58	0	0	4	0	0	42	0	0	1	0	0	20	0	0	1	0	0	59	4	0	2	0	0	3	0	0	1	0
Chr3	44,727,460	.	T	G	226	43	0	0.079926	25	9	0	1	0	0	3	0	0	2	1	0	50	7	0	4	0	0	32	10	0	1	0	0	16	4	0	1	0	0	57	6	0	2	0	0	4	0	0	1	0
Chr3	44,734,610	.	G	A	271	2	0	0.003663	33	1	0	1	0	0	3	0	0	3	0	0	58	1	0	4	0	0	42	0	0	1	0	0	20	0	0	1	0	0	63	0	0	2	0	0	5	0	0	1	0
Chr3	45,990,302	.	G	A	268	4	0	0.007353	33	1	0	1	0	0	3	0	0	3	0	0	59	0	0	4	0	0	42	0	0	1	0	0	20	0	0	1	0	0	60	3	0	2	0	0	4	0	0	1	0
Chr3	46,311,877	.	G	T	270	1	0	0.001845	34	0	0	1	0	0	3	0	0	3	0	0	59	0	0	3	1	0	42	0	0	1	0	0	19	0	0	1	0	0	62	0	0	2	0	0	5	0	0	1	0
Chr3	46,311,905	rs378282901	G	A	266	6	0	0.011029	33	1	0	1	0	0	3	0	0	3	0	0	59	0	0	4	0	0	42	0	0	1	0	0	18	2	0	1	0	0	61	1	0	1	1	0	5	0	0	1	0
Chr3	46,485,892	.	C	G	271	2	0	0.003663	34	0	0	1	0	0	3	0	0	3	0	0	59	0	0	4	0	0	42	0	0	1	0	0	20	0	0	1	0	0	63	0	0	2	0	0	5	0	0	1	0
Chr3	48,401,021	.	C	T	271	2	0	0.003663	34	0	0	1	0	0	3	0	0	3	0	0	59	0	0	4	0	0	42	0	0	1	0	0	18	2	0	1	0	0	63	0	0	2	0	0	5	0	0	1	0
Chr3	48,493,763	.	C	A	272	1	0	0.001832	34	0	0	1	0	0	3	0	0	3	0	0	59	0	0	4	0	0	41	1	0	1	0	0	20	0	0	1	0	0	63	0	0	2	0	0	5	0	0	1	0
Chr3	48,493,763	.	C	A	272	1	0	0.001832	34	0	0	1	0	0	3	0	0	3	0	0	59	0	0	4	0	0	41	1	0	1	0	0	20	0	0	1	0	0	63	0	0	2	0	0	5	0	0	1	0
Chr3	48,493,763	.	C	A	272	1	0	0.001832	34	0	0	1	0	0	3	0	0	3	0	0	59	0	0	4	0	0	41	1	0	1	0	0	20	0	0	1	0	0	63	0	0	2	0	0	5	0	0	1	0
Chr3	48,855,688	rs208464932	G	A	259	14	0	0.025641	34	0	0	1	0	0	3	0	0	3	0	0	59	0	0	4	0	0	42	0	0	1	0	0	20	0	0	1	0	0	50	13	0	2	0	0	5	0	0	1	0
Chr3	49,148,464	.	T	C	272	1	0	0.001832	34	0	0	1	0	0	3	0	0	3	0	0	59	0	0	4	0	0	41	1	0	1	0	0	20	0	0	1	0	0	63	0	0	2	0	0	5	0	0	1	0
Chr3	49,157,841	.	A	C	213	54	0	0.101124	27	7	0	0	1	0	3	0	0	1	2	0	50	9	0	3	1	0	37	3	0	1	0	0	13	7	0	1	0	0	46	15	0	2	0	0	3	1	0	1	0
Chr3	49,473,958	.	C	T	269	5	0	0.009124	32	2	0	1	0	0	3	0	0	3	0	0	59	0	0	4	0	0	40	3	0	1	0	0	20	0	0	1	0	0	63	0	0	2	0	0	5	0	0	1	0
Chr3	49,584,965	.	G	A	269	3	0	0.005515	34	0	0	1	0	0	3	0	0	3	0	0	59	0	0	4	0	0	38	3	0	1	0	0	20	0	0	1	0	0	63	0	0	2	0	0	5	0	0	1	0
Chr3	49,587,422	.	A	G	271	2	0	0.003663	34	0	0	1	0	0	3	0	0	3	0	0	59	0	0	4	0	0	42	0	0	1	0	0	20	0	0	1	0	0	62	1	0	2	0	0	5	0	0	1	0
Chr3	49,587,508	.	AG	A	257	16	0	0.029304	28	6	0	1	0	0	3	0	0	3	0	0	57	2	0	4	0	0	42	0	0	1	0	0	19	1	0	1	0	0	62	1	0	2	0	0	5	0	0	0	1
Chr3	49,614,593	.	A	C	253	20	0	0.03663	30	4	0	1	0	0	3	0	0	3	0	0	58	1	0	4	0	0	41	1	0	1	0	0	16	4	0	1	0	0	57	6	0	2	0	0	5	0	0	1	0
Chr3	49,627,991	.	A	G	272	1	0	0.001832	34	0	0	1	0	0	3	0	0	3	0	0	59	0	0	4	0	0	41	1	0	1	0	0	20	0	0	1	0	0	63	0	0	2	0	0	5	0	0	1	0
Chr3	49,628,041	.	A	G	272	1	0	0.001832	34	0	0	1	0	0	3	0	0	3	0	0	59	0	0	3	1	0	42	0	0	1	0	0	20	0	0	1	0	0	63	0	0	2	0	0	5	0	0	1	0
Chr3	49,634,912	.	A	G	271	1	0	0.001838	34	0	0	1	0	0	3	0	0	3	0	0	59	0	0	4	0	0	43	0	0	1	0	0	20	0	0	1	0	0	63	0	0	2	0	0	4	0	0	1	0
Chr3	49,648,335	.	T	C	270	4	0	0.007299	34	0	0	1	0	0	3	0	0	3	0	0	59	0	0	4	0	0	43	0	0	1	0	0	18	2	0	1	0	0	63	0	0	2	0	0	5	0	0	1	0
Chr3	49,669,134	.	C	G	263	5	0	0.009328	33	0	0	1	0	0	3	0	0	3	0	0	58	0	0	4	0	0	43	0	0	1	0	0	20	0	0	1	0	0	57	5	0	2	0	0	3	0	0	1	0
Chr3	49,675,391	.	G	C	271	2	0	0.003663	33	0	0	1	0	0	3	0	0	3	0	0	59	0	0	4	0	0	41	2	0	1	0	0	20	0	0	1	0	0	63	0	0	2	0	0	5	0	0	1	0
Chr3	49,675,402	.	G	A	269	5	0	0.009124	33	1	0	1	0	0	3	0	0	3	0	0	59	0	0	4	0	0	40	3	0	1	0	0	20	0	0	1	0	0	62	1	0	2	0	0	5	0	0	1	0
Chr3	49,675,404	.	GAC	G	236	38	0	0.069343	22	12	0	1	0	0	3	0	0	2	1	0	57	2	0	4	0	0	41	2	0	1	0	0	8	12	0	1	0	0	62	1	0	2	0	0	5	0	0	1	0
Chr3	49,679,311	.	A	G	266	1	0	0.001873	32	0	0	1	0	0	3	0	0	2	0	0	58	0	0	4	0	0	43	0	0	1	0	0	20	0	0	1	0	0	60	1	0	2	0	0	5	0	0	1	0
Chr3	49,684,050	.	A	C	245	25	0	0.046296	28	6	0	1	0	0	3	0	0	3	0	0	55	4	0	4	0	0	40	2	0	1	0	0	19	1	0	1	0	0	52	9	0	2	0	0	4	0	0	1	0
Chr3	49,779,464	.	C	T	269	4	0	0.007326	33	1	0	1	0	0	3	0	0	3	0	0	59	0	0	4	0	0	41	1	0	1	0	0	20	0	0	1	0	0	63	0	0	2	0	0	5	0	0	1	0
Chr3	49,781,313	.	C	G	259	13	0	0.023897	34	0	0	1	0	0	3	0	0	3	0	0	59	0	0	4	0	0	29	13	0	1	0	0	20	0	0	1	0	0	63	0	0	2	0	0	4	0	0	1	0
Chr3	49,951,843	rs209607167	C	G	267	6	0	0.010989	34	0	0	1	0	0	3	0	0	3	0	0	59	0	0	4	0	0	39	4	0	1	0	0	19	1	0	1	0	0	63	0	0	2	0	0	5	0	0	1	0
Chr3	49,951,843	rs209607167	C	G	267	6	0	0.010989	34	0	0	1	0	0	3	0	0	3	0	0	59	0	0	4	0	0	39	4	0	1	0	0	19	1	0	1	0	0	63	0	0	2	0	0	5	0	0	1	0
Chr3	50,395,644	.	T	G	269	4	0	0.007326	34	0	0	1	0	0	3	0	0	3	0	0	59	0	0	4	0	0	42	0	0	1	0	0	20	0	0	1	0	0	59	4	0	2	0	0	5	0	0	1	0
Chr3	50,490,750	.	A	C	253	18	0	0.03321	27	7	0	1	0	0	3	0	0	3	0	0	57	2	0	4	0	0	41	1	0	1	0	0	16	4	0	1	0	0	58	4	0	2	0	0	4	0	0	1	0
Chr3	50,791,818	.	A	C	260	11	0	0.020295	33	1	0	1	0	0	3	0	0	3	0	0	57	2	0	4	0	0	42	0	0	1	0	0	19	1	0	1	0	0	58	5	0	2	0	0	3	1	0	1	0
Chr3	50,990,416	.	T	G	260	12	0	0.022059	32	2	0	1	0	0	3	0	0	3	0	0	59	0	0	4	0	0	40	2	0	1	0	0	20	0	0	1	0	0	56	7	0	2	0	0	3	1	0	1	0
Chr3	51,250,093	.	T	G	266	6	0	0.011029	29	5	0	1	0	0	3	0	0	3	0	0	59	0	0	4	0	0	42	0	0	1	0	0	20	0	0	1	0	0	63	0	0	2	0	0	3	1	0	1	0
Chr3	51,388,242	.	T	C	271	1	0	0.001838	34	0	0	1	0	0	3	0	0	3	0	0	58	1	0	4	0	0	42	0	0	1	0	0	20	0	0	1	0	0	62	0	0	2	0	0	5	0	0	1	0
Chr3	51,388,242	.	T	C	271	1	0	0.001838	34	0	0	1	0	0	3	0	0	3	0	0	58	1	0	4	0	0	42	0	0	1	0	0	20	0	0	1	0	0	62	0	0	2	0	0	5	0	0	1	0
Chr3	51,389,370	.	C	G	272	1	0	0.001832	33	1	0	1	0	0	3	0	0	3	0	0	59	0	0	4	0	0	42	0	0	1	0	0	20	0	0	1	0	0	63	0	0	2	0	0	5	0	0	1	0
Chr3	51,389,667	.	T	G	272	1	0	0.001832	34	0	0	1	0	0	3	0	0	3	0	0	59	0	0	4	0	0	42	0	0	1	0	0	19	1	0	1	0	0	63	0	0	2	0	0	5	0	0	1	0
Chr3	51,433,213	.	A	C	268	4	0	0.007353	34	0	0	1	0	0	3	0	0	3	0	0	59	0	0	4	0	0	42	0	0	1	0	0	20	0	0	1	0	0	59	4	0	2	0	0	4	0	0	1	0
Chr3	51,446,163	.	T	TG	263	7	0	0.012963	30	4	0	1	0	0	3	0	0	3	0	0	59	0	0	4	0	0	42	0	0	1	0	0	19	1	0	1	0	0	62	0	0	2	0	0	3	0	0	1	0
Chr3	51,490,640	rs381594890	C	G	269	4	0	0.007326	32	2	0	1	0	0	3	0	0	3	0	0	59	0	0	3	1	0	42	0	0	1	0	0	20	0	0	1	0	0	63	0	0	2	0	0	5	0	0	0	1
Chr3	51,491,396	.	T	G	264	7	0	0.012915	33	1	0	1	0	0	3	0	0	3	0	0	59	0	0	4	0	0	40	2	0	1	0	0	20	0	0	1	0	0	61	1	0	2	0	0	4	0	0	1	0
Chr3	51,832,383	.	G	A	269	1	0	0.001852	33	0	0	1	0	0	3	0	0	3	0	0	59	0	0	4	0	0	41	1	0	1	0	0	20	0	0	1	0	0	62	0	0	2	0	0	4	0	0	1	0
Chr3	52,028,511	.	A	C	268	5	0	0.009158	34	0	0	1	0	0	3	0	0	3	0	0	59	0	0	4	0	0	41	1	0	1	0	0	20	0	0	1	0	0	59	4	0	2	0	0	5	0	0	1	0
Chr3	52,486,371	.	G	T	272	1	0	0.001832	34	0	0	1	0	0	2	1	0	3	0	0	59	0	0	4	0	0	42	0	0	1	0	0	20	0	0	1	0	0	63	0	0	2	0	0	5	0	0	1	0
Chr3	53,385,332	.	C	T	251	5	0	0.009766	29	3	0	1	0	0	2	0	0	3	0	0	57	1	0	4	0	0	42	0	0	0	1	0	17	0	0	1	0	0	58	0	0	2	0	0	2	0	0	1	0
Chr3	53,476,151	rs378317099	A	G	269	5	0	0.009124	34	0	0	1	0	0	3	0	0	3	0	0	59	0	0	4	0	0	38	5	0	1	0	0	20	0	0	1	0	0	63	0	0	2	0	0	5	0	0	1	0
Chr3	54,179,717	.	A	C	272	1	0	0.001832	34	0	0	1	0	0	3	0	0	3	0	0	59	0	0	4	0	0	43	0	0	1	0	0	20	0	0	1	0	0	63	0	0	2	0	0	4	0	0	1	0
Chr3	54,204,114	.	G	A	264	7	0	0.012915	29	5	0	1	0	0	3	0	0	2	1	0	59	0	0	4	0	0	42	0	0	1	0	0	20	0	0	1	0	0	61	1	0	2	0	0	4	0	0	1	0
Chr3	54,204,451	.	G	GT	265	5	0	0.009259	32	2	0	1	0	0	3	0	0	3	0	0	59	0	0	4	0	0	42	0	0	1	0	0	20	0	0	1	0	0	63	0	0	2	0	0	2	0	0	1	0
Chr3	54,264,812	.	G	A	271	2	0	0.003663	34	0	0	1	0	0	3	0	0	3	0	0	59	0	0	4	0	0	42	0	0	1	0	0	18	2	0	1	0	0	63	0	0	2	0	0	5	0	0	1	0
Chr3	54,364,708	rs109180145	T	C	217	56	0	0.102564	30	4	0	1	0	0	3	0	0	3	0	0	56	3	0	4	0	0	23	19	0	1	0	0	18	2	0	1	0	0	43	20	0	1	1	0	5	0	0	1	0
Chr3	54,446,149	.	A	C	259	2	0	0.003831	32	0	0	1	0	0	3	0	0	3	0	0	58	0	0	3	0	0	37	1	0	1	0	0	20	0	0	1	0	0	63	0	0	2	0	0	2	0	0	1	0
Chr3	54,596,339	rs135006144	G	T	251	21	0	0.038603	34	0	0	1	0	0	3	0	0	3	0	0	55	4	0	4	0	0	33	9	0	0	1	0	19	1	0	1	0	0	62	1	0	2	0	0	3	1	0	1	0
Chr3	54,607,075	rs136536121	G	C	183	90	0	0.164835	21	13	0	1	0	0	3	0	0	3	0	0	35	24	0	4	0	0	14	28	0	0	1	0	14	6	0	1	0	0	54	9	0	2	0	0	5	0	0	1	0
Chr3	54,607,129	rs134573471	G	T	161	112	0	0.205128	12	22	0	1	0	0	3	0	0	2	1	0	36	23	0	4	0	0	7	35	0	0	1	0	14	6	0	1	0	0	53	10	0	2	0	0	4	1	0	1	0
Chr3	54,662,910	.	G	A	270	1	0	0.001845	33	0	0	1	0	0	3	0	0	3	0	0	59	0	0	4	0	0	42	0	0	1	0	0	20	0	0	1	0	0	62	1	0	2	0	0	4	0	0	1	0
Chr3	54,677,924	.	T	G	264	10	0	0.018248	32	2	0	1	0	0	3	0	0	3	0	0	58	1	0	4	0	0	42	1	0	1	0	0	20	0	0	1	0	0	58	5	0	2	0	0	4	1	0	1	0
Chr3	54,678,313	.	C	CA	255	18	0	0.032967	28	6	0	1	0	0	3	0	0	3	0	0	59	0	0	4	0	0	42	0	0	1	0	0	17	3	0	1	0	0	58	5	0	2	0	0	5	0	0	1	0
Chr3	54,759,397	.	G	A	270	1	0	0.001845	34	0	0	1	0	0	3	0	0	3	0	0	58	1	0	4	0	0	43	0	0	1	0	0	19	0	0	1	0	0	61	0	0	2	0	0	5	0	0	1	0
Chr3	54,759,401	.	G	A	269	1	0	0.001852	34	0	0	1	0	0	3	0	0	3	0	0	59	0	0	4	0	0	42	0	0	1	0	0	20	0	0	1	0	0	60	1	0	2	0	0	4	0	0	1	0
Chr3	54,951,208	.	T	G	249	13	0	0.024809	30	2	0	1	0	0	2	0	0	3	0	0	59	0	0	4	0	0	41	0	0	1	0	0	17	3	0	1	0	0	53	7	0	1	0	0	3	0	0	1	0
Chr3	55,041,232	.	G	T	267	5	0	0.009191	34	0	0	1	0	0	3	0	0	3	0	0	55	4	0	4	0	0	42	0	0	1	0	0	20	0	0	1	0	0	62	1	0	2	0	0	4	0	0	1	0
Chr3	55,041,242	rs384864507	C	G	264	8	0	0.014706	34	0	0	1	0	0	3	0	0	3	0	0	54	5	0	3	1	0	42	0	0	1	0	0	20	0	0	1	0	0	63	0	0	2	0	0	4	0	0	1	0
Chr3	55,043,283	.	C	G	270	2	0	0.003676	34	0	0	1	0	0	3	0	0	3	0	0	59	0	0	3	1	0	42	0	0	1	0	0	19	1	0	1	0	0	63	0	0	2	0	0	4	0	0	1	0
Chr3	55,232,087	.	A	T	267	6	0	0.010989	34	0	0	1	0	0	3	0	0	3	0	0	57	2	0	4	0	0	41	1	0	1	0	0	19	1	0	1	0	0	63	0	0	2	0	0	5	0	0	1	0
Chr3	56,178,078	.	C	T	267	5	0	0.009191	34	0	0	1	0	0	3	0	0	3	0	0	59	0	0	4	0	0	38	5	0	1	0	0	20	0	0	1	0	0	63	0	0	2	0	0	3	0	0	1	0
Chr3	56,178,730	.	TG	T	211	61	0	0.112132	16	18	0	0	1	0	3	0	0	2	1	0	53	6	0	4	0	0	43	0	0	1	0	0	8	12	0	1	0	0	58	4	0	2	0	0	3	1	0	1	0
Chr3	56,178,790	.	TA	T	241	31	0	0.056985	24	10	0	0	1	0	3	0	0	1	2	0	58	1	0	4	0	0	42	1	0	1	0	0	15	5	0	1	0	0	62	0	0	2	0	0	4	0	0	1	0
Chr3	57,144,501	.	C	T	262	11	0	0.020147	34	0	0	1	0	0	3	0	0	3	0	0	59	0	0	4	0	0	42	0	0	1	0	0	20	0	0	1	0	0	53	10	0	2	0	0	5	0	0	1	0
Chr3	57,144,573	.	A	AT	268	5	0	0.009158	33	1	0	1	0	0	3	0	0	3	0	0	59	0	0	4	0	0	42	0	0	1	0	0	18	2	0	1	0	0	63	0	0	2	0	0	5	0	0	1	0
Chr3	57,457,265	.	T	A	256	2	0	0.003876	33	0	0	1	0	0	3	0	0	2	0	0	58	0	0	4	0	0	43	0	0	1	0	0	18	2	0	1	0	0	53	0	0	2	0	0	2	0	0	1	0
Chr3	57,528,852	.	T	G	260	12	0	0.022059	30	3	0	1	0	0	3	0	0	3	0	0	59	0	0	4	0	0	41	1	0	1	0	0	19	1	0	1	0	0	57	6	0	2	0	0	4	1	0	1	0
Chr3	57,555,525	.	A	AG	263	11	0	0.020073	30	4	0	1	0	0	3	0	0	3	0	0	59	0	0	4	0	0	43	0	0	1	0	0	18	2	0	1	0	0	62	1	0	2	0	0	5	0	0	1	0
Chr3	57,643,653	.	G	T	271	2	0	0.003663	33	1	0	1	0	0	3	0	0	3	0	0	59	0	0	4	0	0	42	0	0	1	0	0	20	0	0	1	0	0	63	0	0	2	0	0	5	0	0	1	0
Chr3	57,648,778	rs383802329	G	C	259	14	0	0.025641	27	7	0	1	0	0	2	1	0	2	1	0	58	1	0	3	1	0	41	1	0	1	0	0	18	2	0	1	0	0	63	0	0	2	0	0	5	0	0	1	0
Chr3	57,751,212	rs385205648	C	A	270	3	0	0.005495	34	0	0	1	0	0	3	0	0	3	0	0	59	0	0	4	0	0	41	1	0	1	0	0	20	0	0	1	0	0	62	1	0	2	0	0	5	0	0	1	0
Chr3	57,751,302	rs383222152	C	T	271	2	0	0.003663	32	2	0	1	0	0	3	0	0	3	0	0	59	0	0	4	0	0	42	0	0	1	0	0	20	0	0	1	0	0	63	0	0	2	0	0	5	0	0	1	0
Chr3	57,756,470	.	C	G	269	2	0	0.00369	34	0	0	1	0	0	3	0	0	3	0	0	59	0	0	2	2	0	42	0	0	1	0	0	20	0	0	1	0	0	63	0	0	2	0	0	4	0	0	1	0
Chr3	57,763,069	rs379089692	G	A	266	6	0	0.011029	34	0	0	1	0	0	3	0	0	3	0	0	55	4	0	4	0	0	42	0	0	0	1	0	20	0	0	0	1	0	63	0	0	2	0	0	5	0	0	1	0
Chr3	57,763,111	.	T	G	246	27	0	0.049451	33	1	0	1	0	0	3	0	0	3	0	0	53	6	0	4	0	0	39	3	0	1	0	0	19	1	0	1	0	0	55	8	0	2	0	0	2	3	0	1	0
Chr3	57,854,501	.	TAGAA	T	264	9	0	0.016484	29	5	0	1	0	0	3	0	0	3	0	0	58	1	0	4	0	0	42	0	0	1	0	0	17	3	0	1	0	0	63	0	0	2	0	0	5	0	0	1	0
Chr3	58,564,718	.	A	G	269	4	0	0.007326	30	4	0	1	0	0	3	0	0	3	0	0	59	0	0	4	0	0	42	0	0	1	0	0	20	0	0	1	0	0	63	0	0	2	0	0	5	0	0	1	0
Chr3	58,681,085	.	A	C	263	3	0	0.005639	32	0	0	1	0	0	3	0	0	3	0	0	59	0	0	4	0	0	40	3	0	1	0	0	19	0	0	1	0	0	59	0	0	2	0	0	4	0	0	1	0
Chr3	59,090,131	.	G	A	269	3	0	0.005515	31	3	0	1	0	0	3	0	0	3	0	0	59	0	0	4	0	0	42	0	0	1	0	0	20	0	0	1	0	0	63	0	0	2	0	0	4	0	0	1	0
Chr3	59,212,708	.	C	A	272	1	0	0.001832	34	0	0	1	0	0	3	0	0	3	0	0	59	0	0	4	0	0	42	0	0	1	0	0	20	0	0	1	0	0	62	1	0	2	0	0	5	0	0	1	0
Chr3	59,212,708	.	C	A	272	1	0	0.001832	34	0	0	1	0	0	3	0	0	3	0	0	59	0	0	4	0	0	42	0	0	1	0	0	20	0	0	1	0	0	62	1	0	2	0	0	5	0	0	1	0
Chr3	59,261,362	.	TCTGA	T	254	19	0	0.034799	29	5	0	1	0	0	3	0	0	3	0	0	56	3	0	4	0	0	42	0	0	1	0	0	18	2	0	1	0	0	61	2	0	2	0	0	5	0	0	1	0
Chr3	59,272,879	.	T	G	270	2	0	0.003676	34	0	0	1	0	0	3	0	0	3	0	0	57	2	0	4	0	0	42	0	0	1	0	0	20	0	0	1	0	0	63	0	0	2	0	0	4	0	0	1	0
Chr3	59,315,906	.	T	C	271	2	0	0.003663	33	1	0	1	0	0	3	0	0	3	0	0	59	0	0	4	0	0	42	0	0	1	0	0	20	0	0	1	0	0	63	0	0	2	0	0	5	0	0	1	0
Chr3	59,703,135	rs135259873	T	G	268	5	0	0.009158	32	2	0	1	0	0	3	0	0	3	0	0	59	0	0	4	0	0	42	0	0	1	0	0	20	0	0	1	0	0	61	2	0	2	0	0	4	1	0	1	0
Chr3	59,703,840	.	T	C	272	1	0	0.001832	34	0	0	1	0	0	3	0	0	3	0	0	59	0	0	4	0	0	42	0	0	1	0	0	19	1	0	1	0	0	63	0	0	2	0	0	5	0	0	1	0
Chr3	59,715,493	.	C	A	267	5	0	0.009191	33	0	0	1	0	0	3	0	0	3	0	0	59	0	0	4	0	0	42	0	0	1	0	0	20	0	0	1	0	0	63	0	0	2	0	0	5	0	0	1	0
Chr3	59,724,418	.	G	T	245	24	0	0.04461	28	6	0	1	0	0	2	1	0	2	1	0	56	2	0	4	0	0	40	2	0	1	0	0	17	3	0	1	0	0	56	6	0	2	0	0	4	0	0	1	0
Chr3	59,724,418	.	G	T	245	24	0	0.04461	28	6	0	1	0	0	2	1	0	2	1	0	56	2	0	4	0	0	40	2	0	1	0	0	17	3	0	1	0	0	56	6	0	2	0	0	4	0	0	1	0
Chr3	59,733,166	.	C	G	267	6	0	0.010989	34	0	0	1	0	0	3	0	0	3	0	0	59	0	0	4	0	0	39	3	0	1	0	0	20	0	0	1	0	0	61	2	0	2	0	0	4	1	0	1	0
Chr3	59,742,774	.	A	ATG	262	11	0	0.020147	31	3	0	1	0	0	3	0	0	3	0	0	57	2	0	4	0	0	42	0	0	1	0	0	18	2	0	1	0	0	61	2	0	2	0	0	5	0	0	1	0
Chr3	59,968,849	.	T	C	266	6	0	0.011029	34	0	0	1	0	0	3	0	0	3	0	0	59	0	0	4	0	0	42	0	0	1	0	0	20	0	0	1	0	0	57	6	0	2	0	0	4	0	0	1	0
Chr3	59,969,367	.	G	A	271	1	0	0.001838	34	0	0	1	0	0	3	0	0	3	0	0	59	0	0	4	0	0	42	0	0	1	0	0	20	0	0	1	0	0	61	1	0	2	0	0	5	0	0	1	0
Chr3	61,240,906	.	GT	G	248	19	0	0.035581	30	4	0	1	0	0	3	0	0	3	0	0	56	3	0	4	0	0	40	0	0	1	0	0	14	6	0	1	0	0	60	0	0	2	0	0	4	0	0	1	0
Chr3	62,645,177	.	T	G	264	10	0	0.018248	34	0	0	1	0	0	3	0	0	2	1	0	59	0	0	4	0	0	43	0	0	1	0	0	19	1	0	1	0	0	57	6	0	2	0	0	5	0	0	1	0
Chr3	62,645,307	.	G	A	272	1	0	0.001832	34	0	0	1	0	0	3	0	0	3	0	0	58	1	0	4	0	0	42	0	0	1	0	0	20	0	0	1	0	0	63	0	0	2	0	0	5	0	0	1	0
Chr3	62,645,307	.	G	A	272	1	0	0.001832	34	0	0	1	0	0	3	0	0	3	0	0	58	1	0	4	0	0	42	0	0	1	0	0	20	0	0	1	0	0	63	0	0	2	0	0	5	0	0	1	0
Chr3	62,645,307	.	G	A	272	1	0	0.001832	34	0	0	1	0	0	3	0	0	3	0	0	58	1	0	4	0	0	42	0	0	1	0	0	20	0	0	1	0	0	63	0	0	2	0	0	5	0	0	1	0
Chr3	62,645,307	.	G	A	272	1	0	0.001832	34	0	0	1	0	0	3	0	0	3	0	0	58	1	0	4	0	0	42	0	0	1	0	0	20	0	0	1	0	0	63	0	0	2	0	0	5	0	0	1	0
Chr3	62,694,372	.	T	C	271	1	0	0.001838	33	0	0	1	0	0	3	0	0	2	1	0	59	0	0	4	0	0	42	0	0	1	0	0	20	0	0	1	0	0	63	0	0	2	0	0	5	0	0	1	0
Chr3	62,694,372	.	T	C	271	1	0	0.001838	33	0	0	1	0	0	3	0	0	2	1	0	59	0	0	4	0	0	42	0	0	1	0	0	20	0	0	1	0	0	63	0	0	2	0	0	5	0	0	1	0
Chr3	62,694,372	.	T	C	271	1	0	0.001838	33	0	0	1	0	0	3	0	0	2	1	0	59	0	0	4	0	0	42	0	0	1	0	0	20	0	0	1	0	0	63	0	0	2	0	0	5	0	0	1	0
Chr3	62,694,372	.	T	C	271	1	0	0.001838	33	0	0	1	0	0	3	0	0	2	1	0	59	0	0	4	0	0	42	0	0	1	0	0	20	0	0	1	0	0	63	0	0	2	0	0	5	0	0	1	0
Chr3	66,024,605	.	A	G	266	7	0	0.012821	34	0	0	1	0	0	3	0	0	3	0	0	58	1	0	4	0	0	36	6	0	1	0	0	20	0	0	1	0	0	63	0	0	2	0	0	5	0	0	1	0
Chr3	66,286,574	rs43772450	T	A	251	22	0	0.040293	29	5	0	0	1	0	3	0	0	3	0	0	56	3	0	4	0	0	36	6	0	1	0	0	19	1	0	1	0	0	58	5	0	2	0	0	5	0	0	0	1
Chr3	66,292,897	rs134526334	T	C	272	1	0	0.001832	34	0	0	1	0	0	3	0	0	3	0	0	58	1	0	4	0	0	42	0	0	1	0	0	20	0	0	1	0	0	63	0	0	2	0	0	5	0	0	1	0
Chr3	66,308,679	rs379206559	C	T	270	2	0	0.003676	32	2	0	1	0	0	3	0	0	3	0	0	59	0	0	4	0	0	42	0	0	1	0	0	20	0	0	1	0	0	63	0	0	2	0	0	4	0	0	1	0
Chr3	66,316,364	.	T	A	271	2	0	0.003663	34	0	0	1	0	0	3	0	0	3	0	0	58	1	0	4	0	0	42	0	0	1	0	0	20	0	0	1	0	0	62	1	0	2	0	0	5	0	0	1	0
Chr3	66,316,432	rs209702917	T	G	269	2	0	0.00369	34	0	0	1	0	0	3	0	0	3	0	0	58	1	0	4	0	0	42	0	0	1	0	0	20	0	0	1	0	0	62	0	0	1	1	0	4	0	0	1	0
Chr3	66,318,092	.	CT	C	260	13	0	0.02381	30	4	0	1	0	0	3	0	0	2	1	0	59	0	0	4	0	0	40	2	0	1	0	0	14	6	0	1	0	0	63	0	0	2	0	0	5	0	0	1	0
Chr3	66,865,540	rs211177864	C	T	269	3	0	0.005515	34	0	0	1	0	0	3	0	0	3	0	0	58	1	0	3	1	0	42	0	0	1	0	0	20	0	0	1	0	0	63	0	0	2	0	0	4	0	0	1	0
Chr3	66,999,197	.	G	A	271	2	0	0.003663	34	0	0	0	1	0	3	0	0	3	0	0	59	0	0	4	0	0	42	0	0	1	0	0	20	0	0	1	0	0	63	0	0	2	0	0	4	1	0	1	0
Chr3	67,021,590	.	T	C	272	1	0	0.001832	34	0	0	1	0	0	3	0	0	3	0	0	59	0	0	4	0	0	42	0	0	1	0	0	20	0	0	1	0	0	63	0	0	2	0	0	5	0	0	1	0
Chr3	67,053,864	.	A	C	221	17	0	0.035714	27	4	0	1	0	0	3	0	0	3	0	0	51	3	0	4	0	0	35	2	0	1	0	0	17	1	0	1	0	0	43	4	0	2	0	0	2	0	0	1	0
Chr3	67,066,753	.	G	GC	264	7	0	0.012915	31	3	0	1	0	0	3	0	0	3	0	0	58	1	0	4	0	0	42	0	0	1	0	0	19	1	0	1	0	0	62	1	0	2	0	0	3	0	0	1	0
Chr3	67,186,720	.	C	T	268	1	0	0.001859	34	0	0	1	0	0	3	0	0	3	0	0	59	0	0	4	0	0	42	0	0	1	0	0	20	0	0	1	0	0	63	0	0	2	0	0	2	0	0	1	0
Chr3	67,345,285	.	T	A	258	9	0	0.016854	31	3	0	1	0	0	3	0	0	3	0	0	58	0	0	4	0	0	39	0	0	0	1	0	19	1	0	1	0	0	62	1	0	2	0	0	2	1	0	1	0
Chr3	67,355,781	.	G	A	270	3	0	0.005495	34	0	0	1	0	0	3	0	0	3	0	0	59	0	0	4	0	0	42	0	0	1	0	0	17	3	0	1	0	0	63	0	0	2	0	0	5	0	0	1	0
Chr3	67,386,049	.	G	A	267	4	0	0.00738	34	0	0	1	0	0	3	0	0	3	0	0	59	0	0	4	0	0	38	4	0	1	0	0	20	0	0	1	0	0	63	0	0	2	0	0	4	0	0	1	0
Chr3	67,609,125	.	G	A	272	1	0	0.001832	34	0	0	1	0	0	3	0	0	3	0	0	59	0	0	3	1	0	42	0	0	1	0	0	20	0	0	1	0	0	63	0	0	2	0	0	5	0	0	1	0
Chr3	67,614,411	.	A	C	263	4	0	0.007491	34	0	0	1	0	0	3	0	0	3	0	0	59	0	0	4	0	0	40	3	0	1	0	0	19	0	0	1	0	0	59	0	0	2	0	0	3	0	0	0	1
Chr3	69,345,009	.	A	C	243	11	0	0.021654	31	1	0	0	0	0	2	0	0	3	0	0	56	0	0	3	0	0	41	1	0	1	0	0	19	1	0	1	0	0	50	6	0	2	0	0	2	0	0	1	0
Chr3	69,361,268	.	C	G	250	19	0	0.035316	34	0	0	1	0	0	3	0	0	2	1	0	54	4	0	4	0	0	39	2	0	1	0	0	20	0	0	1	0	0	53	10	0	2	0	0	3	0	0	1	0
Chr3	69,817,121	.	A	C	255	16	0	0.02952	31	3	0	0	1	0	3	0	0	3	0	0	58	1	0	4	0	0	41	1	0	1	0	0	16	4	0	1	0	0	61	1	0	2	0	0	3	1	0	1	0
Chr3	69,817,164	.	C	G	248	24	0	0.044118	28	6	0	1	0	0	3	0	0	3	0	0	54	5	0	4	0	0	39	3	0	1	0	0	17	3	0	1	0	0	60	2	0	2	0	0	5	0	0	1	0
Chr3	70,239,688	.	G	C	266	6	0	0.011029	34	0	0	1	0	0	3	0	0	3	0	0	59	0	0	4	0	0	41	1	0	1	0	0	20	0	0	1	0	0	59	3	0	2	0	0	3	2	0	1	0
Chr3	70,356,157	.	G	T	272	1	0	0.001832	34	0	0	1	0	0	3	0	0	3	0	0	59	0	0	4	0	0	42	0	0	1	0	0	20	0	0	1	0	0	62	1	0	2	0	0	5	0	0	1	0
Chr3	70,418,015	.	A	AG	258	15	0	0.027473	28	6	0	1	0	0	3	0	0	3	0	0	58	1	0	4	0	0	42	0	0	1	0	0	15	5	0	1	0	0	63	0	0	2	0	0	5	0	0	1	0
Chr3	72,477,561	.	T	G	258	14	0	0.025735	30	4	0	1	0	0	3	0	0	2	1	0	58	1	0	4	0	0	41	1	0	1	0	0	18	2	0	1	0	0	60	3	0	2	0	0	3	1	0	1	0
Chr3	72,477,650	rs383621474	G	A	248	24	0	0.044118	33	0	0	1	0	0	2	1	0	2	0	0	57	2	0	2	2	0	43	0	0	1	0	0	17	3	0	1	0	0	54	9	0	2	0	0	5	0	0	0	1
Chr3	72,478,735	rs209443466	A	G	270	2	0	0.003676	34	0	0	1	0	0	3	0	0	3	0	0	59	0	0	4	0	0	42	0	0	1	0	0	19	1	0	1	0	0	62	0	0	2	0	0	4	1	0	1	0
Chr3	74,488,695	.	T	G	258	9	0	0.016854	32	2	0	1	0	0	3	0	0	3	0	0	56	2	0	4	0	0	42	1	0	1	0	0	19	1	0	1	0	0	57	2	0	2	0	0	3	0	0	1	0
Chr3	74,488,695	.	T	G	258	9	0	0.016854	32	2	0	1	0	0	3	0	0	3	0	0	56	2	0	4	0	0	42	1	0	1	0	0	19	1	0	1	0	0	57	2	0	2	0	0	3	0	0	1	0
Chr3	74,488,695	.	T	G	258	9	0	0.016854	32	2	0	1	0	0	3	0	0	3	0	0	56	2	0	4	0	0	42	1	0	1	0	0	19	1	0	1	0	0	57	2	0	2	0	0	3	0	0	1	0
Chr3	75,082,926	.	C	A	271	2	0	0.003663	34	0	0	1	0	0	3	0	0	3	0	0	59	0	0	4	0	0	42	0	0	1	0	0	20	0	0	1	0	0	62	1	0	2	0	0	4	1	0	1	0
Chr3	75,294,074	.	C	T	263	2	0	0.003774	34	0	0	1	0	0	3	0	0	1	0	0	59	0	0	4	0	0	42	0	0	1	0	0	18	2	0	1	0	0	61	0	0	2	0	0	2	0	0	1	0
Chr3	77,107,124	.	A	G	269	3	0	0.005515	34	0	0	1	0	0	3	0	0	3	0	0	59	0	0	4	0	0	41	1	0	1	0	0	18	2	0	1	0	0	62	0	0	2	0	0	5	0	0	1	0
Chr3	77,974,461	.	C	T	268	3	0	0.005535	33	1	0	1	0	0	3	0	0	3	0	0	59	0	0	4	0	0	43	0	0	1	0	0	19	0	0	1	0	0	61	1	0	2	0	0	4	0	0	1	0
Chr3	78,679,260	.	T	G	271	2	0	0.003663	34	0	0	1	0	0	3	0	0	3	0	0	59	0	0	4	0	0	42	0	0	1	0	0	20	0	0	1	0	0	63	0	0	2	0	0	5	0	0	1	0
Chr3	78,872,550	.	G	A	271	1	0	0.001838	34	0	0	1	0	0	3	0	0	3	0	0	59	0	0	4	0	0	42	0	0	1	0	0	20	0	0	1	0	0	62	1	0	2	0	0	4	0	0	1	0
Chr3	78,872,550	.	G	A	271	1	0	0.001838	34	0	0	1	0	0	3	0	0	3	0	0	59	0	0	4	0	0	42	0	0	1	0	0	20	0	0	1	0	0	62	1	0	2	0	0	4	0	0	1	0
Chr3	78,981,973	.	G	C	264	6	0	0.011111	33	0	0	1	0	0	3	0	0	3	0	0	59	0	0	4	0	0	36	6	0	1	0	0	19	0	0	1	0	0	63	0	0	2	0	0	4	0	0	1	0
Chr3	80,098,756	.	C	A	268	4	0	0.007353	32	2	0	1	0	0	3	0	0	3	0	0	59	0	0	4	0	0	42	0	0	1	0	0	20	0	0	1	0	0	63	0	0	2	0	0	4	0	0	1	0
Chr3	80,098,756	.	C	A	268	4	0	0.007353	32	2	0	1	0	0	3	0	0	3	0	0	59	0	0	4	0	0	42	0	0	1	0	0	20	0	0	1	0	0	63	0	0	2	0	0	4	0	0	1	0
Chr3	80,285,383	rs208686544	C	A	256	11	0	0.020599	33	0	0	1	0	0	3	0	0	3	0	0	55	4	0	4	0	0	38	5	0	1	0	0	20	0	0	1	0	0	61	1	0	2	0	0	2	0	0	1	0
Chr3	80,974,250	.	G	A	270	2	0	0.003676	34	0	0	1	0	0	3	0	0	3	0	0	59	0	0	4	0	0	42	0	0	1	0	0	18	2	0	1	0	0	63	0	0	2	0	0	4	0	0	1	0
Chr3	81,005,218	rs381576119	C	T	266	7	0	0.012821	32	2	0	1	0	0	3	0	0	3	0	0	59	0	0	1	3	0	40	2	0	1	0	0	20	0	0	1	0	0	63	0	0	2	0	0	5	0	0	1	0
Chr3	81,634,653	rs379954885	C	T	266	5	0	0.009225	33	0	0	1	0	0	3	0	0	3	0	0	55	4	0	4	0	0	42	0	0	1	0	0	20	0	0	1	0	0	62	1	0	2	0	0	4	0	0	1	0
Chr3	81,644,923	.	C	T	272	1	0	0.001832	33	1	0	1	0	0	3	0	0	3	0	0	59	0	0	4	0	0	42	0	0	1	0	0	20	0	0	1	0	0	63	0	0	2	0	0	5	0	0	1	0
Chr3	82,253,510	.	C	T	271	2	0	0.003663	34	0	0	1	0	0	3	0	0	3	0	0	59	0	0	4	0	0	41	2	0	1	0	0	19	0	0	1	0	0	63	0	0	2	0	0	5	0	0	1	0
Chr3	82,253,510	.	C	T	271	2	0	0.003663	34	0	0	1	0	0	3	0	0	3	0	0	59	0	0	4	0	0	41	2	0	1	0	0	19	0	0	1	0	0	63	0	0	2	0	0	5	0	0	1	0
Chr3	82,253,594	rs208697270	G	A	253	21	0	0.038321	27	7	0	1	0	0	3	0	0	3	0	0	59	0	0	4	0	0	41	2	0	1	0	0	18	2	0	1	0	0	54	9	0	2	0	0	5	0	0	1	0
Chr3	82,253,594	rs208697270	G	A	253	21	0	0.038321	27	7	0	1	0	0	3	0	0	3	0	0	59	0	0	4	0	0	41	2	0	1	0	0	18	2	0	1	0	0	54	9	0	2	0	0	5	0	0	1	0
Chr3	82,287,967	.	G	A	268	5	0	0.009158	34	0	0	1	0	0	2	1	0	3	0	0	55	4	0	4	0	0	42	0	0	1	0	0	20	0	0	1	0	0	63	0	0	2	0	0	5	0	0	1	0
Chr3	82,373,119	.	T	G	270	3	0	0.005495	34	0	0	1	0	0	3	0	0	3	0	0	59	0	0	4	0	0	42	0	0	1	0	0	17	3	0	1	0	0	63	0	0	2	0	0	5	0	0	1	0
Chr3	82,435,602	.	G	T	266	7	0	0.012821	34	0	0	1	0	0	3	0	0	3	0	0	58	1	0	4	0	0	42	0	0	1	0	0	20	0	0	1	0	0	57	6	0	2	0	0	5	0	0	1	0
Chr3	83,537,792	.	T	C	271	1	0	0.001838	34	0	0	1	0	0	3	0	0	3	0	0	59	0	0	4	0	0	42	0	0	1	0	0	19	1	0	1	0	0	63	0	0	2	0	0	4	0	0	1	0
Chr3	83,661,528	rs385347297	C	A	267	6	0	0.010989	34	0	0	1	0	0	1	2	0	3	0	0	58	1	0	4	0	0	41	1	0	1	0	0	20	0	0	1	0	0	63	0	0	2	0	0	5	0	0	1	0
[truncated: 13,656 more rows]
[truncated: 12 more columns]
