# Supplementary material for: Construction of a large collection of small genome variations in French dairy and beef breeds using whole-genome sequences
Source: Genet Sel Evol. 2016 Nov 15;48:87. doi: 10.1186/s12711-016-0268-z (PMC5111192; doi:10.1186/s12711-016-0268-z)
Supplement: Supplementary file 5 — Additional file 5. GO enrichment analysis using the Cytoscape ClueGO plugin. The results of GO enrichment analyses were obtained using the overall list of LoF and deleterious missense variants for which no homozygous individual for the alternative allele was observed in our samples. The results for biological processes (BP), cellular components (CP) and molecular functions (MF) are in sheets 1, 2 and 3, respectively. [file 12711_2016_268_MOESM5_ESM.xlsx]

## Sheet: sheet 1
Biological Processes
GO ID	GO Term	Number of genes	% Associated Genes	Term pValue	Term pValue Corrected with Benjamini-Hochberg	Associated Genes Found
GO:0051056	regulation of small GTPase mediated signal transduction	99	51.832462	2.4297965343671667E-9	3.819640152025186E-6	[ABCA1, ABR, ABRA, AKAP13, ALS2, ALS2CL, AMOT, ARAP3, ARFGEF1, ARFGEF2, ARHGAP24, ARHGAP35, ARHGEF1, ARHGEF10L, ARHGEF11, ARHGEF15, ARHGEF16, ARHGEF2, ARHGEF25, ARHGEF26, ARHGEF3, ARHGEF37, ARHGEF4, ARHGEF40, ARHGEF5, ARRB1, BCL6, BNIP2, CDON, CSF1, DAB2IP, DENND1A, DGKZ, DLC1, DNMBP, ECT2, ECT2L, EPS8L1, F2R, FARP1, FGD2, FGD3, FGD4, FGD5, FGD6, FOXM1, FRMD7, GARNL3, ICMT, IQSEC1, ITGA3, ITSN1, …
GO:0046578	regulation of Ras protein signal transduction	86	49.42529	4.126487483060598E-7	3.24341916168563E-4	[ABCA1, ABR, ABRA, AKAP13, ALS2, ALS2CL, ARAP3, ARFGEF1, ARFGEF2, ARHGAP24, ARHGAP35, ARHGEF1, ARHGEF10L, ARHGEF11, ARHGEF15, ARHGEF16, ARHGEF2, ARHGEF25, ARHGEF26, ARHGEF3, ARHGEF37, ARHGEF4, ARHGEF40, ARHGEF5, ARRB1, BCL6, CSF1, DAB2IP, DENND1A, DGKZ, DLC1, DNMBP, ECT2, ECT2L, EPS8L1, F2R, FARP1, FGD2, FGD3, FGD4, FGD5, FGD6, FOXM1, ICMT, IQSEC1, ITGA3, ITSN1, ITSN2, KANK1, KCTD13, KIF14, MADD,…
GO:0007266	Rho protein signal transduction	71	51.079136	8.703256824638719E-7	4.560506576110689E-4	[ABCA1, ABR, ABRA, AKAP13, ALS2, ALS2CL, ARAP3, ARHGAP35, ARHGEF1, ARHGEF10L, ARHGEF11, ARHGEF15, ARHGEF16, ARHGEF2, ARHGEF25, ARHGEF26, ARHGEF3, ARHGEF37, ARHGEF4, ARHGEF40, ARHGEF5, ARRB1, BCL6, CDH13, CELSR1, CNKSR1, COL1A2, CTNNAL1, DLC1, DNMBP, ECT2, ECT2L, EPS8L1, F2R, FARP1, FGD2, FGD3, FGD4, FGD5, FGD6, ITGA3, ITSN1, ITSN2, KANK1, KCTD13, MCF2L, MCF2L2, MYO9B, OBSCN, PAK6, PAK7, PECAM1, P…
GO:0035023	regulation of Rho protein signal transduction	56	53.846153	1.4333303110354094E-6	3.7553254149127725E-4	[ABCA1, ABR, ABRA, AKAP13, ALS2, ALS2CL, ARAP3, ARHGAP35, ARHGEF1, ARHGEF10L, ARHGEF11, ARHGEF15, ARHGEF16, ARHGEF2, ARHGEF25, ARHGEF26, ARHGEF3, ARHGEF37, ARHGEF4, ARHGEF40, ARHGEF5, ARRB1, BCL6, DLC1, DNMBP, ECT2, ECT2L, EPS8L1, F2R, FARP1, FGD2, FGD3, FGD4, FGD5, FGD6, ITGA3, ITSN1, ITSN2, KANK1, KCTD13, MCF2L, MCF2L2, OBSCN, PLEKHG1, PLEKHG2, PLEKHG3, PLEKHG7, RASGRF1, RASGRF2, RGNEF, TIAM1, …
GO:0043087	regulation of GTPase activity	182	42.032333	1.158878495309718E-6	3.643513989253754E-4	[ABR, ACAP2, AGAP2, AGFG2, AKAP13, ALS2, ALS2CL, AMOT, ANKRD27, ARAP2, ARAP3, ARFGAP2, ARFGAP3, ARFGEF1, ARFGEF2, ARHGAP21, ARHGAP23, ARHGAP24, ARHGAP29, ARHGAP6, ARHGAP9, ARHGEF1, ARHGEF10L, ARHGEF11, ARHGEF15, ARHGEF16, ARHGEF2, ARHGEF25, ARHGEF26, ARHGEF3, ARHGEF37, ARHGEF4, ARHGEF40, ARHGEF5, ARRB1, ASAP1, ASAP2, ASAP3, AXIN1, BCAR3, BCAS3, BCL6, CCL17, CORO1C, DAB2IP, DENND1A, DENND1C, DENND…
GO:0043547	positive regulation of GTPase activity	170	42.606518	9.45471000966595E-7	3.715701033798718E-4	[ABR, ACAP2, AGAP2, AGFG2, AKAP13, ALS2, ALS2CL, ANKRD27, ARAP2, ARAP3, ARFGAP2, ARFGAP3, ARFGEF1, ARFGEF2, ARHGAP21, ARHGAP23, ARHGAP24, ARHGAP29, ARHGAP6, ARHGAP9, ARHGEF1, ARHGEF10L, ARHGEF11, ARHGEF15, ARHGEF16, ARHGEF2, ARHGEF25, ARHGEF26, ARHGEF3, ARHGEF37, ARHGEF4, ARHGEF40, ARHGEF5, ARRB1, ASAP1, ASAP2, ASAP3, AXIN1, BCAR3, BCAS3, CCL17, CORO1C, DAB2IP, DENND1A, DENND1C, DENND2C, DENND2D,…
GO:0019752	carboxylic acid metabolic process	267	39.4387	2.715194409012443E-6	6.097550872810801E-4	[AADAT, AARS2, AASS, ABCD3, ABHD12, ACAA1, ACACB, ACAD10, ACAD11, ACAD9, ACADL, ACADM, ACMSD, ACO1, ACO2, ACOT7, ACOT8, ACOX2, ACOX3, ACOXL, ACSBG2, ACSF2, ACSL1, ACSL3, ACSL4, ACSL6, ACSM3, ACSS1, ACY1, AFMID, AGMO, AGXT2, AHCY, AHCYL2, ALDH18A1, ALDH1A3, ALDH1L2, ALDH5A1, ALDH6A1, ALDOB, ALOX12, ALOX12E, ALOX15, ALOX15B, ALOXE3, AMDHD1, AMDHD2, AMT, ANGPTL3, ARG2, ASL, ASNS, ASNSD1, ASPG, ASS1,…
GO:0043436	oxoacid metabolic process	280	38.567493	1.2286198547215216E-5	0.00241423801452779	[AADAT, AARS2, AASS, ABCD3, ABHD12, ACAA1, ACACB, ACAD10, ACAD11, ACAD9, ACADL, ACADM, ACMSD, ACO1, ACO2, ACOT7, ACOT8, ACOX2, ACOX3, ACOXL, ACSBG2, ACSF2, ACSL1, ACSL3, ACSL4, ACSL6, ACSM3, ACSS1, ACY1, AFMID, AGMO, AGXT2, AHCY, AHCYL2, ALDH18A1, ALDH1A3, ALDH1L2, ALDH5A1, ALDH6A1, ALDOB, ALOX12, ALOX12E, ALOX15, ALOX15B, ALOXE3, AMDHD1, AMDHD2, AMT, ANGPTL3, ARG2, ASL, ASNS, ASNSD1, ASPG, ASS1,…
GO:0006520	cellular amino acid metabolic process	113	42.803032	4.715323652517243E-5	0.008236098646396784	[AADAT, AARS2, AASS, ABHD12, ACY1, AFMID, AGXT2, AHCY, AHCYL2, ALDH18A1, ALDH1L2, ALDH5A1, ALDH6A1, AMDHD1, AMT, ARG2, ASL, ASNS, ASNSD1, ASPG, ASS1, ATP2B2, ATP7A, BCAT1, BCAT2, BHMT, CAD, CARS, CBS, CTH, DCT, DDAH2, DLST, DPEP1, DPYD, DTD1, EARS2, EIF2B2, ENOSF1, FARSA, FARSB, FPGS, GATA3, GCAT, GGT1, GLDC, GLS, GLUL, GLYAT, GNMT, GPT, HARS, HDC, HGD, HIBCH, HOGA1, HPDL, IARS, IARS2, IDO1, IVD,…
GO:0051345	positive regulation of hydrolase activity	232	38.666668	5.5887819818450074E-5	0.008785565275460351	[ABCA7, ABR, ACAP2, AGAP2, AGFG2, AIFM1, AKAP13, ALDOB, ALS2, ALS2CL, ANKRD27, APAF1, APOH, APOPT1, ARAP2, ARAP3, ARFGAP2, ARFGAP3, ARFGEF1, ARFGEF2, ARHGAP21, ARHGAP23, ARHGAP24, ARHGAP29, ARHGAP6, ARHGAP9, ARHGEF1, ARHGEF10L, ARHGEF11, ARHGEF15, ARHGEF16, ARHGEF2, ARHGEF25, ARHGEF26, ARHGEF3, ARHGEF37, ARHGEF4, ARHGEF40, ARHGEF5, ARL6IP5, ARRB1, ASAP1, ASAP2, ASAP3, AXIN1, BCAR3, BCAS3, CALM, C…
GO:0046395	carboxylic acid catabolic process	70	46.05263	9.03919185243204E-5	0.012917826901839242	[AADAT, AASS, ABCD3, ABHD12, ACAA1, ACAD10, ACAD11, ACAD9, ACADL, ACADM, ACOT7, ACOT8, ACOX2, ACOX3, ACOXL, AFMID, AGXT2, ALDH1L2, ALDH5A1, ALDH6A1, AMDHD1, AMDHD2, AMT, ATP2B2, BCAT1, BCAT2, CROT, DLST, DTD1, ENOSF1, ETFA, ETFDH, GCAT, GLDC, GPT, HADHA, HADHB, HAO1, HDC, HGD, HIBCH, HOGA1, HSD17B4, IDO1, IRS1, IVD, KMO, LIPE, LOC507443, LOC782545, LPIN2, LPIN3, MTRR, NOS2, NOS3, NPL, PCYOX1, PEX…
GO:0000902	cell morphogenesis	342	36.853447	1.1465660984087705E-4	0.015020015889154893	[AATK, ABI1, ABLIM1, ABLIM3, ACTR2, ADAM15, ADCY1, ADD1, AHI1, AK7, AKIP1, ALCAM, ALS2, ANK3, ANKRD27, ANTXR1, AP1AR, ARAP3, ARHGAP35, ARHGEF2, ARHGEF26, ARL13B, ARL6, ARMC4, ASAP1, ATG3, ATG5, ATL1, ATMIN, ATN1, ATP2B2, ATP7A, AVIL, AXL, BBS7, BBS9, BCL6, BMP7, BRSK1, BRSK2, BRWD1, BTBD3, C23H6orf25, CALR, CAMSAP1, CAPRIN1, CC2D2A, CCDC113, CCDC114, CCDC39, CCDC40, CCKAR, CCNO, CDC42SE1, CDC7, C…
GO:0019228	neuronal action potential	15	68.181816	4.0765857835833223E-4	0.049295329629176786	[ANK3, CACNA1I, CHRNA1, GRIK2, KCND2, KCNMA1, KCNMB3, MYH14, SCN10A, SCN11A, SCN1A, SCN2A, SCN3A, SCN7A, SCN9A]

## Sheet: sheet 2
Cellular Components
GO ID	GO Term	Number of genes	% Associated Genes	Term pValue	Term pValue Corrected with Benjamini-Hochberg	Associated Genes Found
GO:0005856	cytoskeleton	561	37.184593	4.832139302898E-8	1.493131044595482E-5	[AAAS, AATF, ABLIM1, ABLIM3, ABRA, ACTA2, ACTL9, ACTN4, ACTR10, ACTR2, ADAM17, ADD1, ADD2, AFAP1L1, AGBL5, AHI1, AKAP5, ALDOB, ALKBH8, ALOX15B, ALS2, AMOT, ANKRD32, ANLN, ANXA11, ANXA6, APC2, APOB, ARFGEF2, ARHGAP32, ARHGAP35, ARHGAP39, ARHGAP6, ARHGEF2, ARL6, ASB14, ASPM, ATM, AXIN1, BBS7, BBS9, BCAR1, BCAS3, BFSP1, BIRC6, BNIP2, BRCA2, BRSK1, BRSK2, C10H15orf23, C11H9orf86, C3H1orf192, CABP1, C…
GO:0044430	cytoskeletal part	429	38.01066	1.221821638237129E-7	1.8877144310763642E-5	[AAAS, AATF, ABLIM1, ABLIM3, ACTA2, ACTN4, ACTR10, ACTR2, ADD1, ADD2, AFAP1L1, AGBL5, AHI1, ALDOB, ALS2, AMOT, ANKRD32, ANLN, ANXA11, ANXA6, APC2, ARFGEF2, ARHGEF2, ARL6, ASB14, ASPM, ATM, AXIN1, BBS7, BBS9, BCAS3, BFSP1, BIRC6, BNIP2, BRCA2, BRSK1, BRSK2, C10H15orf23, C11H9orf86, C3H1orf192, CALD1, CALM, CAMSAP1, CCDC102A, CCDC113, CCDC114, CCDC141, CCHCR1, CCNB1, CCP110, CCT2, CCT3, CCT4, CDC14…
GO:0016459	myosin complex	33	61.11111	4.947659754955947E-6	5.096089547604626E-4	[CCDC102A, CGN, MYH1, MYH13, MYH14, MYH15, MYH2, MYH3, MYH4, MYL2, MYL3, MYL9, MYO15A, MYO16, MYO18A, MYO18B, MYO19, MYO1A, MYO1B, MYO1D, MYO1E, MYO1G, MYO1H, MYO3A, MYO3B, MYO5A, MYO5B, MYO5C, MYO7A, MYO7B, MYO9A, MYO9B, SHROOM4]
GO:0015630	microtubule cytoskeleton	326	37.52887	1.3923537048378938E-5	0.001075593236987273	[AAAS, AATF, ACTR10, AGBL5, AHI1, ALDOB, ALKBH8, ALS2, ANKRD32, ANXA11, APC2, ARFGEF2, ARHGEF2, ARL6, ASB14, ASPM, ATM, AXIN1, BBS7, BBS9, BCAS3, BIRC6, BNIP2, BRCA2, BRSK1, BRSK2, C10H15orf23, C11H9orf86, C3H1orf192, CALM, CAMSAP1, CCDC113, CCDC114, CCDC141, CCHCR1, CCNB1, CCP110, CCT2, CCT3, CCT4, CDC14A, CDC25B, CDC7, CDCA8, CDH23, CDK5RAP2, CDKL2, CENPE, CENPJ, CEP120, CEP135, CEP164, CEP192,…
GO:0005813	centrosome	161	39.753086	1.1062333908532965E-4	0.006836522355473372	[AAAS, AATF, AHI1, ALDOB, ALS2, ANKRD32, BBS7, BBS9, BNIP2, BRCA2, BRSK1, BRSK2, C11H9orf86, CALM, CCDC113, CCDC141, CCHCR1, CCNB1, CCP110, CCT4, CDC14A, CDC25B, CDH23, CDK5RAP2, CDKL2, CENPJ, CEP120, CEP135, CEP164, CEP192, CEP250, CEP290, CEP55, CEP57, CEP76, CEP78, CEP85, CEP89, CEP95, CEP97, CETN3, CETN4, CHD4, CHEK1, CKAP2L, CKAP5, CLIC4, CLIP1, CNTROB, CSPP1, CUL7, CYLD, DCTN1, DCTN2, DCTN3…
GO:0005815	microtubule organizing center	188	38.52459	2.325497624960706E-4	0.011976312768547636	[AAAS, AATF, AHI1, ALDOB, ALS2, ANKRD32, ARFGEF2, BBS7, BBS9, BIRC6, BNIP2, BRCA2, BRSK1, BRSK2, C11H9orf86, C3H1orf192, CALM, CCDC113, CCDC141, CCHCR1, CCNB1, CCP110, CCT4, CDC14A, CDC25B, CDH23, CDK5RAP2, CDKL2, CENPJ, CEP120, CEP135, CEP164, CEP192, CEP250, CEP290, CEP55, CEP57, CEP76, CEP78, CEP85, CEP89, CEP95, CEP97, CETN3, CETN4, CHD4, CHEK1, CHMP1A, CKAP2L, CKAP5, CLIC4, CLIP1, CNTROB, CS…

## Sheet: sheet 3
Biological Processes
GO ID	GO Term	Number of Genes	% Associated Genes	Term pValue	Term pValue Corrected with Benjamini-Hochberg	Associated Genes Found
GO:0005524	ATP binding	513	39.37068	3.586384384731615E-11	8.607322523355876E-9	[AAK1, AARS2, AATK, ABCA1, ABCA10, ABCA12, ABCA13, ABCA2, ABCA3, ABCA4, ABCA5, ABCA6, ABCA7, ABCA9, ABCB1, ABCB11, ABCB4, ABCB5, ABCB6, ABCB7, ABCB9, ABCC1, ABCC10, ABCC11, ABCC12, ABCC2, ABCC4, ABCC6, ABCC8, ABCD3, ABCE1, ABCF1, ABCG1, ABCG2, ABCG5, ACACB, ACLY, ACOT12, ACSF2, ACSS1, ACSS3, ACTA2, ACTR2, ACVR1, ADCK1, ADCY1, AK7, AK8, AKT3, ALPK1, ALPK2, ALPK3, AMHR2, APAF1, ASB14, ASNS, ASS1, A…
GO:0030554	adenyl nucleotide binding	520	39.009754	1.381538544580545E-10	1.657846253496654E-8	[AAK1, AARS2, AATK, ABCA1, ABCA10, ABCA12, ABCA13, ABCA2, ABCA3, ABCA4, ABCA5, ABCA6, ABCA7, ABCA9, ABCB1, ABCB11, ABCB4, ABCB5, ABCB6, ABCB7, ABCB9, ABCC1, ABCC10, ABCC11, ABCC12, ABCC2, ABCC4, ABCC6, ABCC8, ABCD3, ABCE1, ABCF1, ABCG1, ABCG2, ABCG5, ACACB, ACLY, ACOT12, ACSF2, ACSS1, ACSS3, ACTA2, ACTR2, ACVR1, ADCK1, ADCY1, AK7, AK8, AKT3, ALPK1, ALPK2, ALPK3, AMHR2, APAF1, ASB14, ASNS, ASS1, A…
GO:0016887	ATPase activity	177	42.857143	2.8026497746806246E-7	2.2421198197444995E-5	[ABCA1, ABCA10, ABCA12, ABCA13, ABCA2, ABCA3, ABCA4, ABCA5, ABCA6, ABCA7, ABCA9, ABCB1, ABCB11, ABCB4, ABCB5, ABCB6, ABCB7, ABCB9, ABCC1, ABCC10, ABCC11, ABCC12, ABCC2, ABCC4, ABCC6, ABCC8, ABCD3, ABCE1, ABCF1, ABCG1, ABCG2, ABCG5, ASCC3, ATAD1, ATAD2, ATAD2B, ATF7IP, ATP10D, ATP11C, ATP12A, ATP13A2, ATP13A4, ATP13A5, ATP1A1, ATP1A2, ATP1A3, ATP1A4, ATP2A1, ATP2B2, ATP5C1, ATP5J, ATP6V0A1, ATP6V0…
GO:0003774	motor activity	63	51.219513	2.7892699373343817E-6	1.673561962400629E-4	[ASB14, CCDC102A, CENPE, CGN, DCTN2, DNAH11, DNAH2, DNAH3, DNAH7, DNAH9, DNAI1, DYNC1I1, DYNC2LI1, DYNLRB1, KIF13A, KIF13B, KIF14, KIF16B, KIF17, KIF18B, KIF19, KIF1A, KIF1B, KIF1C, KIF20A, KIF20B, KIF21A, KIF26B, KIF2B, KIF2C, KIF3C, KIF4A, KIF7, KIF9, KIFC2, KLC3, MYH1, MYH13, MYH14, MYH15, MYH2, MYH3, MYH4, MYO15A, MYO16, MYO18A, MYO18B, MYO19, MYO1A, MYO1B, MYO1D, MYO1E, MYO1G, MYO1H, MYO3A, …
GO:0032553	ribonucleotide binding	607	35.735382	7.808955398106076E-6	3.748298591090916E-4	[AAK1, AARS2, AATK, ABCA1, ABCA10, ABCA12, ABCA13, ABCA2, ABCA3, ABCA4, ABCA5, ABCA6, ABCA7, ABCA9, ABCB1, ABCB11, ABCB4, ABCB5, ABCB6, ABCB7, ABCB9, ABCC1, ABCC10, ABCC11, ABCC12, ABCC2, ABCC4, ABCC6, ABCC8, ABCD3, ABCE1, ABCF1, ABCG1, ABCG2, ABCG5, ACACB, ACLY, ACOT12, ACSF2, ACSS1, ACSS3, ACTA2, ACTR2, ACVR1, ADCK1, ADCY1, ADSS, AGAP2, AK7, AK8, AKT3, ALPK1, ALPK2, ALPK3, AMHR2, ANXA6, APAF1, …
GO:0004386	helicase activity	62	48.818897	2.373181833763676E-5	9.492727335054704E-4	[ASCC3, BRIP1, CHD1L, CHD4, CHD5, CHD6, CHD8, DDX10, DDX18, DDX20, DDX24, DDX27, DDX28, DDX39B, DDX3X, DDX4, DDX41, DDX42, DDX43, DDX50, DDX51, DDX54, DDX56, DDX58, DHX29, DHX35, DHX36, DHX37, DHX38, DHX57, DHX8, DHX9, DICER1, DNA2, DQX1, ERCC6L2, GINS4, HELB, IGHMBP2, LOC511494, MCM2, MCM3, MCM5, MCM6, MCM8, NBN, PIF1, POLQ, RECQL, RECQL4, RECQL5, SMARCA4, SMARCAD1, SMARCAL1, SNRNP200, TDRD12, T…
GO:0042623	ATPase activity, coupled	130	42.071198	3.018631880248441E-5	0.0010349595017994655	[ABCA1, ABCA10, ABCA12, ABCA13, ABCA2, ABCA3, ABCA4, ABCA5, ABCA6, ABCA7, ABCA9, ABCB1, ABCB11, ABCB4, ABCB5, ABCB6, ABCB7, ABCB9, ABCC1, ABCC10, ABCC11, ABCC12, ABCC2, ABCC4, ABCC6, ABCC8, ABCD3, ABCG1, ABCG2, ASCC3, ATP10D, ATP11C, ATP12A, ATP1A1, ATP1A2, ATP1A3, ATP1A4, ATP2A1, ATP2B2, ATP5C1, ATP6V0A1, ATP6V0A2, ATP6V0A4, ATP6V1C1, ATP7A, ATP7B, ATP8A1, ATP8B1, ATP8B4, ATP9B, BRIP1, CFTR, CHD…
GO:0017076	purine nucleotide binding	598	35.328987	4.138367982741529E-5	0.0011035647953977412	[AAK1, AARS2, AATK, ABCA1, ABCA10, ABCA12, ABCA13, ABCA2, ABCA3, ABCA4, ABCA5, ABCA6, ABCA7, ABCA9, ABCB1, ABCB11, ABCB4, ABCB5, ABCB6, ABCB7, ABCB9, ABCC1, ABCC10, ABCC11, ABCC12, ABCC2, ABCC4, ABCC6, ABCC8, ABCD3, ABCE1, ABCF1, ABCG1, ABCG2, ABCG5, ACACB, ACLY, ACOT12, ACSF2, ACSS1, ACSS3, ACTA2, ACTR2, ACVR1, ADCK1, ADCY1, ADSS, AGAP2, AK7, AK8, AKT3, ALPK1, ALPK2, ALPK3, AMHR2, ANXA6, APAF1, …
GO:0035091	phosphatidylinositol binding	76	46.060608	4.086089440360501E-5	0.0012258268321081504	[ALOX15, ARAP2, ARAP3, ARHGAP32, ARHGAP9, ASAP1, CCDC88A, DAB2IP, DAPP1, DPEP1, EEA1, EPB41, ESYT2, FRMPD2, FRMPD4, GRB7, HIP1R, IQGAP1, IQGAP2, ITPR1, ITPR2, ITPR3, KCNJ1, KCNJ2, KIF16B, KRIT1, LANCL2, MCF2L, MTM1, MYO1B, MYO1E, MYO1G, NCF4, NOXO1, OGT, PIK3C2B, PIK3C2G, PLCB1, PLD2, PLEKHA5, PLEKHA8, PLEKHF1, PRKCSH, PXK, RAG2, RPS6KC1, RS1, SBF2, SCIN, SGK3, SH3PXD2B, SNX15, SNX19, SNX2, SNX24…
GO:0032550	purine ribonucleoside binding	585	35.31193	5.3349269301145464E-5	0.0012803824632274911	[AAK1, AARS2, AATK, ABCA1, ABCA10, ABCA12, ABCA13, ABCA2, ABCA3, ABCA4, ABCA5, ABCA6, ABCA7, ABCA9, ABCB1, ABCB11, ABCB4, ABCB5, ABCB6, ABCB7, ABCB9, ABCC1, ABCC10, ABCC11, ABCC12, ABCC2, ABCC4, ABCC6, ABCC8, ABCD3, ABCE1, ABCF1, ABCG1, ABCG2, ABCG5, ACACB, ACLY, ACOT12, ACSF2, ACSS1, ACSS3, ACTA2, ACTR2, ACVR1, ADCK1, ADCY1, ADSS, AGAP2, AK7, AK8, AKT3, ALPK1, ALPK2, ALPK3, AMHR2, ANXA6, APAF1, …
GO:0008026	ATP-dependent helicase activity	48	49.484535	1.24846637680519E-4	0.00249693275361038	[ASCC3, BRIP1, CHD1L, CHD4, CHD5, CHD6, DDX10, DDX18, DDX20, DDX24, DDX27, DDX28, DDX39B, DDX3X, DDX4, DDX41, DDX42, DDX43, DDX50, DDX51, DDX54, DDX56, DHX29, DHX35, DHX36, DHX37, DHX38, DHX57, DHX8, DHX9, DQX1, ERCC6L2, HELB, IGHMBP2, MCM2, MCM6, NBN, PIF1, RECQL, RECQL4, RECQL5, SNRNP200, TDRD12, TTF2, WRN, XRCC5, XRCC6, YTHDC2]
GO:0008237	metallopeptidase activity	80	44.444443	1.1803517322172676E-4	0.0025753128702922204	[ACE3, ACY1, ADAM11, ADAM12, ADAM15, ADAM17, ADAM18, ADAM1B, ADAM20, ADAM22, ADAM28, ADAM9, ADAMTS1, ADAMTS12, ADAMTS13, ADAMTS16, ADAMTS17, ADAMTS18, ADAMTS19, ADAMTS2, ADAMTS20, ADAMTS3, ADAMTS4, ADAMTS8, ADAMTS9, ADAMTSL2, ADAMTSL4, AEBP1, AGBL3, AGBL5, AGTPBP1, AMZ2, ANPEP, AQPEP, ASTL, BMP1, CNDP1, CNDP2, CPA3, CPA5, CPB1, CPE, CPXM1, CPZ, DNPEP, DPEP1, DPEP2, DPEP3, ENPEP, ERAP1, ERAP2, IDE…
GO:0008409	5'-3' exonuclease activity	10	83.333336	2.9470733827641145E-4	0.005440750860487596	[APTX, CPSF3, DCLRE1A, DCLRE1C, DOM3Z, EXO1, FAN1, FEN1, XRN1, XRN2]
GO:0017111	nucleoside-triphosphatase activity	260	36.752136	4.265250986105021E-4	0.007311858833322893	[ABCA1, ABCA10, ABCA12, ABCA13, ABCA2, ABCA3, ABCA4, ABCA5, ABCA6, ABCA7, ABCA9, ABCB1, ABCB11, ABCB4, ABCB5, ABCB6, ABCB7, ABCB9, ABCC1, ABCC10, ABCC11, ABCC12, ABCC2, ABCC4, ABCC6, ABCC8, ABCD3, ABCE1, ABCF1, ABCG1, ABCG2, ABCG5, ASB14, ASCC3, ATAD1, ATAD2, ATAD2B, ATF7IP, ATL1, ATL2, ATL3, ATP10D, ATP11C, ATP12A, ATP13A2, ATP13A4, ATP13A5, ATP1A1, ATP1A2, ATP1A3, ATP1A4, ATP2A1, ATP2B2, ATP5C1…
GO:0004222	metalloendopeptidase activity	52	45.614037	8.330790362552662E-4	0.013329264580084259	[ADAM11, ADAM12, ADAM15, ADAM17, ADAM18, ADAM1B, ADAM20, ADAM22, ADAM28, ADAM9, ADAMTS1, ADAMTS12, ADAMTS13, ADAMTS16, ADAMTS17, ADAMTS18, ADAMTS19, ADAMTS2, ADAMTS20, ADAMTS3, ADAMTS4, ADAMTS8, ADAMTS9, ADAMTSL2, ADAMTSL4, ASTL, BMP1, IDE, INPP5E, LOC532875, MIPEP, MMEL1, MMP15, MMP16, MMP17, MMP19, MMP23B, MMP24, MMP27, MMP7, NRD1, OMA1, OSGEPL1, PAPLN, PAPPA, PITRM1, PMPCB, SPG7, THOP1, TLL1, …
GO:0010181	FMN binding	10	76.92308	9.177941327775676E-4	0.013766911991663513	[CREG2, HAO1, HAO2, MTRR, NDOR1, NOS1, NOS2, NOS3, POR, TYW1]
GO:0016462	pyrophosphatase activity	269	35.9354	0.0015973436175729155	0.021297914900972208	[ABCA1, ABCA10, ABCA12, ABCA13, ABCA2, ABCA3, ABCA4, ABCA5, ABCA6, ABCA7, ABCA9, ABCB1, ABCB11, ABCB4, ABCB5, ABCB6, ABCB7, ABCB9, ABCC1, ABCC10, ABCC11, ABCC12, ABCC2, ABCC4, ABCC6, ABCC8, ABCD3, ABCE1, ABCF1, ABCG1, ABCG2, ABCG5, ASB14, ASCC3, ATAD1, ATAD2, ATAD2B, ATF7IP, ATL1, ATL2, ATL3, ATP10D, ATP11C, ATP12A, ATP13A2, ATP13A4, ATP13A5, ATP1A1, ATP1A2, ATP1A3, ATP1A4, ATP2A1, ATP2B2, ATP5C1…
GO:0032266	phosphatidylinositol-3-phosphate binding	15	62.5	0.001527763324523881	0.021568423405043027	[DAB2IP, KIF16B, LANCL2, NCF4, PLEKHA5, PLEKHF1, RS1, SH3PXD2B, SNX19, SNX24, SNX27, VPS36, ZFYVE19, ZFYVE26, ZFYVE28]
GO:0031267	small GTPase binding	78	41.48936	0.0017321134716809972	0.02187932806333891	[ABCA1, ACAP2, ALS2, ANKRD27, AP1G1, ARHGEF16, ARHGEF2, CORO1C, CYFIP1, DAAM1, DAAM2, DIAPH3, DOCK10, DOCK4, ECT2, EPS8, ERC1, EVI5, EXOC5, EXOC8, FLNA, FMNL1, FMNL2, GAS8, HPS6, IPO13, IPO4, IPO8, IQGAP1, IQGAP2, IQGAP3, KCTD13, KIF16B, MICAL1, MICALL1, MLLT4, MLPH, MYO5A, NCKAP1, NDRG1, NOX1, NOXA1, NPC1L1, PAK6, PAK7, PEX5L, PIH1D2, RAB11FIP1, RAB11FIP5, RAB3GAP1, RAB3GAP2, RABGAP1, RABGEF1, R…
GO:0005217	intracellular ligand-gated ion channel activity	13	65.0	0.001900166289952781	0.02280199547943337	[CNGA1, CNGA2, CNGA3, CNGA4, CNGB1, CNGB3, HCN4, ITPR1, ITPR2, ITPR3, PKD2, RYR2, RYR3]
GO:0004536	deoxyribonuclease activity	27	50.943398	0.002108494965274191	0.024097085317419328	[APTX, DCLRE1A, DCLRE1C, DFFB, DICER1, DNA2, DNASE1, DNASE1L3, DNASE2, ENDOV, ERCC4, ERCC5, EXO1, FAN1, FEN1, GEN1, ISG20, NEIL2, NEIL3, NTHL1, OGG1, POLD1, RAD51C, SLX4, TATDN1, TATDN3, ZRANB3]
GO:0030553	cGMP binding	10	71.42857	0.0023118478563604328	0.024123629805500167	[CNGA1, CNGA2, CNGA3, CNGA4, CNGB1, CNGB3, PDE2A, PDE5A, PDE6C, PRKG1]
GO:0016500	protein-hormone receptor activity	9	75.0	0.0022941146388033235	0.02502670515058171	[AMHR2, FSHR, GNRHR, LGR4, LGR6, LHCGR, RXFP1, RXFP2, TSHR]
GO:0017016	Ras GTPase binding	75	41.20879	0.0025973119518395123	0.02597311951839512	[ACAP2, ALS2, ANKRD27, AP1G1, ARHGEF16, ARHGEF2, CORO1C, CYFIP1, DAAM1, DAAM2, DIAPH3, DOCK10, DOCK4, ECT2, EPS8, ERC1, EVI5, EXOC5, EXOC8, FLNA, FMNL1, FMNL2, GAS8, HPS6, IPO13, IPO4, IPO8, IQGAP1, IQGAP2, IQGAP3, KCTD13, KIF16B, MICAL1, MICALL1, MLLT4, MLPH, MYO5A, NCKAP1, NDRG1, NOX1, NOXA1, NPC1L1, PAK6, PAK7, PIH1D2, RAB11FIP1, RAB11FIP5, RAB3GAP1, RAB3GAP2, RABGAP1, RABGEF1, RALBP1, RANBP6,…
GO:0008094	DNA-dependent ATPase activity	33	47.826088	0.0027700518173253757	0.026592497446323606	[ASCC3, BRIP1, CHD1L, CHD6, CHD8, DDX3X, DHX36, DNA2, ERCC6, GTF2H1, HELB, IGHMBP2, MCM2, MCM6, MSH2, MSH3, MSH5, MSH6, MYO18A, NBN, PIF1, POLQ, RAD17, RAD51C, RAD54B, RFC2, SMARCA4, SMARCAL1, TOP2B, WRN, XRCC2, XRCC5, XRCC6]
GO:0048365	Rac GTPase binding	19	54.285713	0.0037821885350471773	0.034912509554281636	[ARHGEF2, CORO1C, CYFIP1, DOCK4, EPS8, FLNA, FMNL1, IQGAP1, IQGAP2, NCKAP1, NOX1, NOXA1, PAK6, PAK7, RALBP1, SRGAP1, SRGAP2, STRADA, STRADB]
GO:0016888	endodeoxyribonuclease activity, producing 5'-phosphomonoesters	10	66.666664	0.004998873947279906	0.0428474909766849	[DICER1, DNA2, DNASE1, DNASE1L3, ENDOV, FAN1, FEN1, SLX4, TATDN1, TATDN3]
GO:0017048	Rho GTPase binding	32	46.376812	0.005732688878249678	0.04299516658687259	[ARHGEF16, ARHGEF2, CORO1C, CYFIP1, DAAM1, DAAM2, DIAPH3, DOCK10, DOCK4, ECT2, EPS8, FLNA, FMNL1, FMNL2, IQGAP1, IQGAP2, IQGAP3, KCTD13, NCKAP1, NOX1, NOXA1, PAK6, PAK7, RALBP1, ROCK1, ROCK2, SRGAP1, SRGAP2, STRADA, STRADB, TNFAIP1, WHAMM]
GO:0042626	ATPase activity, coupled to transmembrane movement of substances	47	43.119267	0.0056320087189081144	0.0436026481463854	[ABCA1, ABCA10, ABCA12, ABCA13, ABCA2, ABCA3, ABCA4, ABCA5, ABCA6, ABCA7, ABCA9, ABCB1, ABCB11, ABCB4, ABCB5, ABCB6, ABCB7, ABCB9, ABCC1, ABCC10, ABCC11, ABCC12, ABCC2, ABCC4, ABCC6, ABCC8, ABCD3, ABCG1, ABCG2, ATP12A, ATP1A1, ATP1A2, ATP1A3, ATP1A4, ATP2A1, ATP2B2, ATP5C1, ATP6V0A1, ATP6V0A2, ATP6V0A4, ATP6V1C1, ATP7A, ATP7B, CFTR, LOC100337053, LOC530437, TAP1]
GO:0005222	intracellular cAMP activated cation channel activity	7	77.77778	0.00547407864627862	0.04379262917022896	[CNGA1, CNGA2, CNGA3, CNGA4, CNGB1, CNGB3, HCN4]
GO:0004520	endodeoxyribonuclease activity	22	51.162792	0.00494959889840367	0.04399643465247707	[DCLRE1C, DICER1, DNA2, DNASE1, DNASE1L3, DNASE2, ENDOV, ERCC4, ERCC5, EXO1, FAN1, FEN1, GEN1, NEIL2, NEIL3, NTHL1, OGG1, RAD51C, SLX4, TATDN1, TATDN3, ZRANB3]
GO:0046914	transition metal ion binding	448	34.15196	0.005408919668353068	0.0447634731174047	[AARS2, ABLIM1, ABLIM3, ACO2, ACP5, ADA, ADAM11, ADAM12, ADAM15, ADAM17, ADAM18, ADAM1B, ADAM20, ADAM28, ADAM9, ADAMTS1, ADAMTS12, ADAMTS13, ADAMTS16, ADAMTS17, ADAMTS18, ADAMTS19, ADAMTS2, ADAMTS20, ADAMTS3, ADAMTS4, ADAMTS8, ADAMTS9, ADAMTSL2, ADGB, ADH4, ADH6, AEBP1, AGBL3, AGBL5, AGMO, AGTPBP1, ALAD, ALKBH3, ALKBH8, ALOX12, ALOX12E, ALOX15, ALOX15B, ALOXE3, ALPI, AMZ2, ANKIB1, ANPEP, AOC2, AO…
GO:0015491	cation:cation antiporter activity	13	59.090908	0.0062505512187202746	0.04545855431796564	[SLC22A4, SLC24A1, SLC24A2, SLC24A3, SLC24A4, SLC47A1, SLC8A2, SLC9A1, SLC9A2, SLC9A4, SLC9A5, SLC9A7, SLC9A9]
GO:0043492	ATPase activity, coupled to movement of substances	54	41.860466	0.006600730559520143	0.04659339218484807	[ABCA1, ABCA10, ABCA12, ABCA13, ABCA2, ABCA3, ABCA4, ABCA5, ABCA6, ABCA7, ABCA9, ABCB1, ABCB11, ABCB4, ABCB5, ABCB6, ABCB7, ABCB9, ABCC1, ABCC10, ABCC11, ABCC12, ABCC2, ABCC4, ABCC6, ABCC8, ABCD3, ABCG1, ABCG2, ATP10D, ATP11C, ATP12A, ATP1A1, ATP1A2, ATP1A3, ATP1A4, ATP2A1, ATP2B2, ATP5C1, ATP6V0A1, ATP6V0A2, ATP6V0A4, ATP6V1C1, ATP7A, ATP7B, ATP8A1, ATP8B1, ATP8B4, ATP9B, CFTR, LOC100337053, LOC…
