# Supplementary material for: Construction of a large collection of small genome variations in French dairy and beef breeds using whole-genome sequences
Source: Genet Sel Evol. 2016 Nov 15;48:87. doi: 10.1186/s12711-016-0268-z (PMC5111192; doi:10.1186/s12711-016-0268-z)
Supplement: Supplementary file 6 — Additional file 6. Frequency of the alternative allele of SNPs in our validation panel. (Sheet 1) Frequency of the alternative allele was calculated using the genotyping data obtained by genotyping all variants of our validation panel with the custom Illumina Bovine low-density BeadChip. Monomorphic variants (homozygous for the reference allele) in each breed are indicated by “0“. Missing genotyping data are indicated by “ng”. The numbers of observed types of genotype are in column 3 and coded as follows: (1) monomorphic variants; (2) and (3) correspond to the 276 polymorphic variants with (2) corresponding to the 51 variants for which no homozygous individual for the alternative allele was observed and (3) corresponding to variants for which we observed the three genotypes. (Sheet 2) Results of the exact binomial distribution test with event probability being set to zero (which corresponds to the number of observed homozygous individuals for the alternative allele), and n was equal to the number of animals in each breed (indicated between parenthesis). For the Simmental breed, we had only two genotyped animals and therefore we did not do the binomial distribution test. [file 12711_2016_268_MOESM6_ESM.xlsx]

## Sheet: sheet1
Additional File 6 - sheet 1: Distribution of the allternative allele frequencies in each breed (%)
		Distribution of the allternative allele frequencies in each breed (%)
BTA	Position	Number of different types of genotypes (AA, AB, BB)	Abondance	Brown Swiss	Tarentaise	Limousine	Simmental	Montbéliarde	Normande	Holstein	Blonde d'Aquitaine	Breed-specific variants	Homozygote for the alternative allele
Chr1	264.663	2	2.56	0	0	0	0	2.04	0	0	0		no homogotes for the alternative allele
Chr1	264,710	3	2.56	0	0	0	0	2.02	0	0	0
Chr1	264,740	3	2.56	0	0	0	0	2.04	0	0	0
Chr1	1,004,445	3	0	0	0	0.21	0	0	4.96	0.22	1.28
Chr1	3,721,499	2	0	0	0	0	0	0	0	0.18	0	Holstein	no homogotes for the alternative allele
Chr1	20,798,583	3	0	0	0	0	0	3.12	0.01	0.01	0
Chr1	36,090,077	1	0	0	0	0	0	0	0	0	0
Chr1	46,323,197	3	1.32	0	0	10.87	0	0.1	10.41	4.8	0.32
Chr1	53,663,651	3	0	0	3.13	4.33	0	0.01	0.01	0.01	0
Chr1	68,269,677	3	0	0	0	0	0	0	1.41	0	0	Normande
Chr1	68,614,963	3	0	0	0	0.22	0	2.83	0.01	0.01	0.26
Chr1	70,244,945	1	0	0	0	0	0	0	0	0	0
Chr1	76,999,203	3	1.32	0	0	8.7	0	8.32	0	0.01	1.6
Chr1	79,230,002	3	0	0	0	0	0	0	1.06	0	0	Normande
Chr1	83,450,689	3	26.32	12.37	8.51	26.09	0	0.22	6.46	0	36.49
Chr1	95,796,303	3	0	5.31	0	0	0	0	0.32	0.02	0
Chr1	127,572,351	1	0	0	0	0	0	0	0	0	0
Chr1	130,786,425	2	0	0	0	0	0	0	0.04	0	0	Normande	no homogotes for the alternative allele
Chr1	143,196,211	3	0	0	0	0	0	0.01	0	2.93	0
Chr1	145,109,800	2	0	0	0	0	0	0.01	0	0.98	0		no homogotes for the alternative allele
Chr1	154,950,113	3	0	0	0	0	0	0.61	0	0	1.92
Chr10	9,229,115	3	0	0	0	1.02	0	15.0	0	0	0
Chr10	11,605,097	3	0	0	0	0.39	0	0	0.02	4.12	2.2
Chr10	18,632,740	3	0	1.64	0	0.22	0	0	0.01	0.02	2.82
Chr10	21,412,929	3	0	0	0	0	0	0	0.01	4.37	0
Chr10	21,414,325	3	0	0	0	0	0	0.01	6.16	0.01	0
Chr10	27,362,932	3	14.47	0.77	2.13	2.04	0	4.27	0.01	0.44	0.11
Chr10	48,179,273	1	0	0	0	0	0	0	0	0	0
Chr10	48,209,871	3	0	0	0	0	0	0	9.24	0	0	Normande
Chr10	51,205,959	3	0	0	0	10.17	0	0	0.01	0	0
Chr10	61,615,909	3	0	0	0	2.04	0	1.43	2.85	1.88	0.21
Chr10	61,747,850	3	0	0	0	0	0	0.01	0	1.11	0
Chr10	65,263,501	3	0	11.0	0	0	0	0	0.01	0.57	5.9
Chr10	70,817,164	3	0	0	0	0	0	0	0.02	0.8	0
Chr10	77,243,311	3	9.21	26.73	0	5.1	0	4.76	0.05	0.38	4.22
Chr10	89,523,800	3	0	0	0	0	0	0.01	0.01	5.68	0
Chr11	230.594	3	0	0	3.06	8.66	0	3.2	0.01	0.01	0
Chr11	508.573	2	0	0	0	0	0	0	0.05	0	0	Normande	no homogotes for the alternative allele
Chr11	2,244,485	3	0	0	0	0	0	0	12.87	0	0.13
Chr11	2,781,570	3	2.56	0	0	0	0	0.1	0.01	2.04	0
Chr11	26,099,561	2	0	0	0	0	0	0	0	0.14	0	Holstein	no homogotes for the alternative allele
Chr11	31,111,605	3	1.32	0	0	0	0	16.29	0.05	0.01	0
Chr11	46,132,713	3	1.32	0	19.15	1.02	0	2.05	4.77	10.75	0
Chr11	63,590,480	2	0	0	0	0	0	0	0	0.68	0	Holstein	no homogotes for the alternative allele
Chr11	72,399,397	3	0	0	0	0	0	0	3.46	0.01	0
Chr11	77,963,223	3	0	0	0	0	0	0	0.03	1.25	0
Chr11	77,989,243	3	0	0	0	0	0	0	12.98	0	0	Normande
Chr11	78,034,390	2	1.28	7.82	4.08	0	0	0	0.04	0.01	0.51		no homogotes for the alternative allele
Chr11	87,914,714	3	6.41	0	0	0	0	0.05	0.03	0.02	7.95
Chr11	101,652,341	2	0	0	0	0	0	0	0	0.53	0	Holstein	no homogotes for the alternative allele
Chr11	102,419,295	3	0	0	3.06	0	0	4.78	0.01	0.01	0
Chr11	104,386,636	3	0	0	0	0	0	1.98	0	0.01	0
Chr12	401.506	3	0	0	0	0	0	9.23	0	0	0	Montbéliarde
Chr12	21,381,906	3	0	0	0	0	0	0	6.9	0.01	0
Chr12	29,235,184	3	6.41	0.58	15.31	1.3	0	0	0	0	3.46
Chr12	61,536,609	1	0	0	0	0	0	0	0	0	0
Chr12	69,534,560	3	0	0	0	8.16	0	8.77	0	0.02	0.63
Chr12	88,114,238	3	0	0	0	0	0	0.02	0.04	4.69	0
Chr13	17,947,769	1	0	0	0	0	0	0	0	0	0
Chr13	39,533,047	3	0	0	0	0	0	3.67	0	0	0	Montbéliarde
Chr13	43,324,638	3	0	0	0	0	0	0.01	0.01	0.01	0
Chr13	54,741,126	3	0	0	0	0	0	0	1.5	0	0	Normande
Chr13	57,056,805	3	0	0.29	0	0	0	0	0.01	0	8.21
Chr13	61,925,492	3	1.28	0	0	0	0	5.28	0	0.01	0
Chr13	62,409,209	2	0	0	0	0	0	0	1.15	0	0	Normande	no homogotes for the alternative allele
Chr13	74,527,409	3	0	7.69	0	5.1	0	0.06	1.03	0	0
Chr13	78,470,380	3	0	0	0	0	0	4.23	0.01	0	0
Chr14	9,486,524	3	10.26	0	0	0.43	0	0.41	0	0	0
Chr14	16,733,597	3	1.28	0	0	0	0	3.8	0	0	0
Chr14	27,707,474	3	0	0	0	6.06	0	0	0.01	0	3.85
Chr14	60,995,448	3	0	0	0	0	0	0.01	2.45	0.02	0
Chr14	83,427,911	2	0	0	0	0	0	0	0	0.18	0	Holstein	no homogotes for the alternative allele
Chr15	968,940	3	1.28	5.41	19.15	5.41	0	5.67	4.76	0.98	4.88
Chr15	969.066	2	1.39	4.62	20.41	5.68	0	5.77	4.56	0.94	0		no homogotes for the alternative allele
Chr15	969.223	2	1.39	4.62	20.41	5.68	0	5.8	4.57	0.94	0		no homogotes for the alternative allele
Chr15	17,647,107	2	0	0	0	0	0	0	0.01	0.03	0		no homogotes for the alternative allele
Chr15	18,464,556	3	0	0	0	0	0	0.04	0.01	0.9	0
Chr15	30,198,605	3	0	0	0	0	0	0.01	0.01	5.33	0.06
Chr15	35,491,201	3	0	0	0	0	0	0	1.65	0.01	10.93
Chr15	35,646,375	3	0	0	0	0	0	0	0	2.01	0	Holstein
Chr15	44,260,555	3	0	0	0	7.29	0	0.01	5.07	0	0.96
Chr15	45,542,896	3	0	0	13.83	6.12	0	0.04	5.85	0.11	0
Chr15	46,731,856	2	0	0	0	1.14	0	0	3.72	8.9	0		no homogotes for the alternative allele
Chr15	47,065,617	3	0	0	0	0	0	0	7.42	0.01	0
Chr15	49,834,160	3	20.51	1.26	17.35	17.25	0	25.94	0.78	0.02	3.34
Chr15	50,965,059	3	24.32	20.14	18.37	20.31	0	21.43	24.67	16.04	6.56
Chr15	52,196,617	2	0	0	5.32	9.18	0	0.25	0.25	0	6.01		no homogotes for the alternative allele
Chr15	58,149,317	1	0	0	0	0	0	0	0	0	0
Chr15	78,397,776	3	15.38	0	0	0	0	0	0.01	0	0
Chr15	81,451,100	3	0	0	0	0	0	1.36	0.02	1.68	0
Chr15	81,989,920	3	1.28	0	0	0	0	0	0.01	1.79	0.64
Chr16	2,707,420	2	12.82	5.12	26.04	17.53	0	30.12	32.54	9.01	13.97		no homogotes for the alternative allele
Chr16	52,440,018	1	0	0	0	0	0	0	0	0	0
Chr16	73,868,326	2	0	0	0	0	0	0	0	0.003	0	Holstein	no homogotes for the alternative allele
Chr16	75,356,912	3	0	0	0	0	0	0	6.31	0.01	0
Chr16	78,157,475	3	0	0	0	1.02	50.0	0.06	3.36	0.12	6.75
Chr17	9,743,140	3	3.85	0.58	0	2.81	0	4.84	0	0.08	7.31
Chr17	9,743,469	3	0	0	0	0	0	0.01	0.03	2.72	0
Chr17	57,695,395	3	0	0	0	0	0	0	0	0.83	0	Holstein
Chr17	70,686,028	3	0	0	0	0	0	0	2.21	0	0	Normande
Chr18	14,842,541	3	0	0	0	0	0	0	13.31	0	0	Normande
Chr18	25,318,769	1	0	0	0	0	0	0	0	0	0
Chr18	25,764,247	3	0	9.56	0	0	0	0.01	9.24	0.08	0
Chr18	25,921,180	3	0	0	0	0	0	0	3.04	0.01	0
Chr18	32,844,936	3	0	0	0	0	0	0	0.01	4.06	0
Chr18	53,839,445	3	0	0	0	0	0	0	0.02	0.39	0
Chr18	57,575,001	3	0	0	0	0	0	0.03	17.64	0.04	0
Chr18	60,802,720	1	0	0	0	0	0	0	0	0	0
Chr18	62,679,356	3	1.28	11.29	0	0	0	0	0	0	1.54
Chr19	3,878,639	3	0	0	0	9.83	0	0.05	0.89	7.93	0
Chr19	3,878,908	3	0	0	0	0	0	0	5.35	0.02	0
Chr19	11,568,309	3	0	0	0	0	0	0	1.45	0.11	0
Chr19	13,193,483	3	0	3.46	0	8.16	0	2.08	0.64	0	0.11
Chr19	13,668,695	3	0	0	0	0	0	0	3.68	0.02	0
Chr19	14,447,454	2	0	0	0	0	0	0	0	0.01	0	Holstein	no homogotes for the alternative allele
Chr19	20,518,324	3	0	0	0	0	0	0.01	0.02	5.02	0
Chr19	25,301,708	3	6.58	14.42	0	0	0	13.75	0	0.01	1.79
Chr19	27,458,253	3	0	0	0	0	0	0.01	6.36	0	0
Chr19	27,956,790	3	1.32	0	0	0	0	10.32	0	0.01	0
Chr19	28,371,319	3	0	0	0	3.03	0	0.62	0	0	0
Chr19	28,511,199	2	1.28	0	0	0	0	7.17	0	0	0		no homogotes for the alternative allele
Chr19	32,703,675	2	0	0	0	0	0	0	0.24	0.01	0		no homogotes for the alternative allele
Chr19	36,930,910	3	0	0	0	0	0	0	0	3.08	0	Holstein
Chr19	41,557,859	2	0	0	0	0	0	0	1.06	0	0	Normande	no homogotes for the alternative allele
Chr19	41,624,357	1	0	0	0	0	0	0	0	0	0
Chr19	43,527,563	2	0	0	0	0	0	0	0.01	0.01	0		no homogotes for the alternative allele
Chr19	57,727,918	1	0	0	0	0	0	0	0	0	0
Chr19	57,729,380	1	0	0	0	0	0	0	0	0	0
Chr2	11,594,542	3	0	0	1.02	0	0	1.45	0.01	0	0
Chr2	15,026,373	3	2.63	1.52	0	0	0	0.03	4.62	3.38	10.32
Chr2	15,131,524	3	0	0	0	0	0	0	0	0.01	0	Holstein
Chr2	34,401,395	3	0	0	0	0	0	1.38	0	0	0	Montbéliarde
Chr2	44,794,241	3	0	0	0	0	0	0	2.21	0	0	Normande
Chr2	44,867,136	1	0	0	0	0	0	0	0	0	0
Chr2	47,814,191	2	0	0	0	0.22	0	0	0	0	3.72		no homogotes for the alternative allele
Chr2	47,825,313	3	0	0.1	0	0	0	2.94	0	0	0
Chr2	61,903,432	3	0	0	0	0	0	0.52	0.01	0	0
Chr2	73,167,784	2	0	0	0	0	0	0	0.01	0	0	Normande	no homogotes for the alternative allele
Chr2	73,168,146	3	0	0	0	0	0	0	3.03	1.0	0
Chr2	85,648,219	3	0	0	0	0	0	0	3.67	0.01	0
Chr2	95,049,705	3	0	0.51	0	0	0	11.59	0.04	0	0.11
Chr2	99,664,230	3	2.63	0	0	0	0	13.94	0	0	0
Chr2	107,504,725	1	0	0	0	0	0	0	0	0	0
Chr2	107,907,622	3	0	0	0	0	0	0	6.13	0.01	0
Chr2	113,891,125	3	0	0	0	0	0	0.9	0	7.72	0
Chr2	127,641,249	2	0	0	0	0	0	0	0	0.12	0	Holstein	no homogotes for the alternative allele
Chr2	130,507,465	3	0	0	0	0	0	0	0.01	7.28	0
Chr20	132.733	3	1.32	0	0	2.04	0	0.23	1.78	5.04	0.11
Chr20	6,783,320	3	0	0	0	0	0	0	0	2.9	0	Holstein
Chr20	23,103,137	2	0	0	0	0	0	0	0.36	0	0	Normande	no homogotes for the alternative allele
Chr20	37,095,456	3	0	0	0	0	0	0.83	0.03	0.01	0
Chr20	37,133,018	3	0	0	0	0	0	1.1	0.01	0.02	0
Chr21	14,419,239	3	0	16.41	0	0	0	0	0	0	0	Brown Swiss
Chr21	20,345,836	3	2.63	0	0	0	0	2.99	6.7	2.29	0
Chr21	22,076,881	3	0	0	0	0	0	0	7.77	0.01	0
Chr21	55,833,102	3	1.28	0.87	0	0	0	0.08	0.04	0.02	0.64
Chr21	57,407,597	1	0	0	0	0	0	0	0	0	0
Chr21	69,425,469	3	0	0	0	0	0	0	0.01	0.01	0
Chr22	7,486,475	1	0	0	0	0	0	0	0	0	0
Chr22	44,367,102	3	0	0.77	0	0	0	3.5	1.62	3.47	8.54
Chr22	50,601,388	3	0	0	0	0	0	0.01	0	9.24	0
Chr22	59,600,373	3	0	0	0	0	0	0.01	0.82	5.75	0
Chr23	7,328,421	3	1.28	0	0	0	0	8.06	0.04	0.01	0
Chr23	10,902,997	3	0	0	0	9.96	0	0	0.01	0	0
Chr23	15,920,973	3	0	0	0	0	0	0	0	0.22	0	Holstein
Chr23	19,912,712	3	0	0	0	4.55	0	0	0.01	0	0.13
Chr23	27,185,974	1	0	0	0	0	0	0	0	0	0
Chr23	27,210,778	2	0	0	0	0	0	0.02	0.01	0.01	0		no homogotes for the alternative allele
Chr23	27,844,843	2	0	0	0	0	0	0	0.01	0.01	0		no homogotes for the alternative allele
Chr23	29,518,700	2	27.78	3.38	10.2	11.04	0	20.83	8.04	15.04	12.73		no homogotes for the alternative allele
Chr23	39,488,685	3	0	0	0	0	0	0	0.01	6.05	0
Chr23	39,490,952	3	0	0	0	0	0	0.05	0.09	2.31	0
Chr23	40,605,628	3	0	0	0	0	0	0	1.95	2.32	0
Chr23	45,347,380	3	0	0	0	11.22	0	1.23	0	0	0
Chr24	7,434,109	2	0	0	0	0	0	1.13	0.01	0	0		no homogotes for the alternative allele
Chr24	25,915,691	3	0	0	0	0	0	0	4.04	0.01	0
Chr24	25,997,001	1	0	0	0	0	0	0	0	0	0
Chr24	33,126,006	3	0	0	0	3.68	0	0	0	0	0	Limousine
Chr24	33,475,471	3	0	0	0	0	0	0.01	0.01	3.27	0
Chr24	33,905,421	3	0	0	0	0	0	0.02	0.01	6.08	0
Chr24	35,447,040	3	3.95	0	1.06	7.14	0	0.74	5.1	0	0.95
Chr24	37,388,812	3	0	0	0	0	0	0	1.79	0	0	Normande
Chr24	43,680,422	3	0	0	0	0	0	0.02	0.02	0.95	0
Chr24	45,026,672	3	0	0	0	0	0	0	6.23	0.01	0
Chr24	45,847,563	3	1.28	0	0	0	0	4.89	0.01	0	0
Chr24	58,799,317	3	0	0	0	3.46	0	0	0.01	0.01	0
Chr25	1,542,628	3	0	0	0	0	0	0.01	8.96	0.02	0
Chr25	19,754,974	3	0	0	0	4.08	0	0.01	3.43	0	0
Chr25	21,527,346	3	0	0	0	0	0	1.28	0	0	0	Montbéliarde
Chr25	28,635,447	3	0	0	0	0	0	0	0.01	4.59	0
Chr25	34,964,115	3	0	0	0	0	0	0.01	0.06	7.81	0
Chr25	37,197,634	3	0	0	0	0.22	0	0	0	0.01	0
Chr26	15,043,196	3	0	0	0	0	0	0.01	0	13.12	0
Chr26	23,696,094	2	0	7.14	0	0	0	0	0	0	0	Brown Swiss	no homogotes for the alternative allele
Chr27	14,708,017	3	0	0	0	0	0	0.01	7.25	0.03	0
Chr27	15,366,981	2	0	0	1.02	0	0	0	0	0	3.33		no homogotes for the alternative allele
Chr27	38,029,835	3	0	0.68	0	1.52	0	0.01	14.1	0.03	1.41
Chr28	27,685,674	3	0	0	0	0	0	0	6.31	0.01	0
Chr28	28,098,101	3	0	0	0	0	0	0	8.01	0.01	0
Chr28	28,102,377	2	0	0	0	0	0	0	0.71	0	0	Normande	no homogotes for the alternative allele
Chr28	32,900,979	3	0	0	0	5.84	0	0	0.02	0.01	0
Chr28	44,820,128	3	1.32	0.38	0	1.02	0	0.01	14.09	9.46	1.58
Chr29	27,524,044	1	0	0	0	0	0	0	0	0	0
Chr29	28,879,810	3	1.28	0	0	0	0	5.54	0	0.01	0
Chr29	29,737,539	1	0	0	0	0	0	0	0	0	0
Chr29	43,616,411	3	0	0	0	0	0	0	1.95	0.02	0
Chr29	46,943,027	3	0	0	0	0.22	0	3.03	0.01	0.02	0
Chr3	8,323,187	3	21.05	1.26	0	0	0	0	12.83	0	0
Chr3	11,159,612	3	0	0	0	0.22	0	0	1.26	0.02	0.13
Chr3	12,892,341	3	1.32	0.76	0	2.17	0	15.43	0	0	0
Chr3	12,892,885	3	1.32	0.76	0	2.17	0	15.44	0	0	0
Chr3	19,556,207	3	1.32	0	0	0	0	9.5	0	0	0
Chr3	33,168,982	2	0	0	0	0	0	0.01	0	0	0	Montbéliarde	no homogotes for the alternative allele
Chr3	33,169,184	3	0	0	0	0	0	0	4.86	0.01	0
Chr3	33,324,979	3	0	0	0	0	0	0	11.63	0.01	0
Chr3	33,477,518	3	0	0	0	0	0	7.35	0	0	0	Montbéliarde
Chr3	43,418,851	3	0	0	0	0	0	0.11	0.01	0.01	0
Chr3	43,531,671	3	0	0	0	0	0	0	0.01	0.56	0
Chr3	48,855,688	3	0	0	0	0	0	0.01	0.01	17.64	0
Chr3	49,584,965	3	0	0	0	0	0	0	4.76	0	0	Normande
Chr3	49,627,991	3	0	0	0	0	0	0	3.22	0	0	Normande
Chr3	49,669,134	3	0	0	0	0	0	0	0.01	5.8	0
Chr3	49,675,391	2	0	0	0	0	0	0	0.31	0	0	Normande	no homogotes for the alternative allele
Chr3	49,675,402	2	0	0	0	0	0	0	0.31	0	0	Normande	no homogotes for the alternative allele
Chr3	66,286,574	3	1.32	0.51	6.38	6.52	0	1.05	5.79	2.95	2.98
Chr3	67,386,049	3	0	0	0	0	0	0	5.61	0	0	Normande
Chr3	94,045,493	3	0	0	0	13.04	0	6.38	0	0	11.28
Chr3	99,542,889	2	0	0	0	0	0	0.01	0	0	0	Montbéliarde	no homogotes for the alternative allele
Chr4	28,837,196	3	1.32	0	0	6.52	0	8.32	0.51	0.01	5.43
Chr4	30,481,728	3	1.28	0.1	0	0	0	3.1	0.01	0.01	0
Chr4	30,557,687	3	0	0	0	0	0	11.28	0.02	0	0
Chr4	40,345,162	3	0	0	0	0	0	0	1.35	0.01	0
Chr4	48,981,720	3	1.28	8.2	0	0	0	1.7	0.05	0.02	0.9
Chr4	51,127,001	3	0	0.51	0	6.52	0	0.26	0	0.55	14.47
Chr4	63,715,370	3	0	0.1	1.02	0.43	0	0.68	5.94	0	7.2
Chr4	66,286,483	3	0	0	0	0	0	2.79	0	0.01	0
Chr4	76,912,199	3	0	0	0	0	0	3.31	0	0	0	Montbéliarde
Chr4	99,236,618	1	0	0	0	0	0	0	0	0	0
Chr4	105,915,292	3	0	0	0	0	0	0	2.45	0	0	Normande
Chr4	117,831,119	3	0	0	0	0	0	0	0.57	0.01	0
Chr5	9,959,786	3	0	0	0	0	0	0	6.67	0.01	0
Chr5	22,781,543	3	0	0	0	0	0	0.01	1.07	5.56	0.06
Chr5	27,295,971	2	0	0	0	0	0	0.01	0.01	0.01	0		no homogotes for the alternative allele
Chr5	27,297,081	2	0	0	0	0	0	0.24	0	0.31	0.9		no homogotes for the alternative allele
Chr5	27,464,224	1	0	0	0	0	0	0	0	0	0
Chr5	28,508,756	3	1.28	0	0	0	25.0	3.02	0.01	0.01	0
Chr5	30,084,076	3	0	0	0	0	0	0	0.01	6.23	0
Chr5	57,386,229	1	0	0	0	0	0	0	0	0	0
Chr5	63,150,400	2	0	0	0	0	0	0.01	0.01	1.24	0		no homogotes for the alternative allele
Chr5	64,672,830	3	0	0	0	0	0	0	4.72	0	0	Normande
Chr5	67,958,300	3	2.63	0	0	0	50.0	7.77	0	0	0
Chr5	75,083,613	3	0	0	0	0	0	0	3.74	0.01	0
Chr5	94,721,790	3	0	0	0	0	0	0	0.02	4.4	0
Chr5	98,016,966	3	0	0	0	0	0	0	8.05	0.01	0
Chr5	100,677,160	3	0	0	0	0	0	0	0.01	3.91	0.64
Chr5	108,772,274	3	0	0	0	0	0	0	0.01	2.65	0
Chr5	113,008,909	3	0	0	0	0	0	6.74	0	0.01	0
Chr5	113,131,209	3	19.23	0	0	0	0	0.33	0.01	0	0
Chr6	7,107,643	3	0	0	0	0	0	0	0.83	0.02	0
Chr6	14,211,012	2	0	0	0	13.04	0	0.26	0	0.01	5.0		no homogotes for the alternative allele
Chr6	57,250,328	3	0	0	0	0	0	6.51	0	0	0	Montbéliarde
Chr6	68,035,610	3	0	0	0	0	0	4.38	0.01	0.01	0
Chr6	103,527,699	3	0	0	0	0	0	0	0	1.44	0	Holstein
Chr6	111,371,372	1	0	0	0	0	0	0	0	0	0
Chr7	2,878,972	3	0	0	0	0.65	0	4.93	0.05	0.05	3.85
Chr7	3,986,155	3	1.32	0	0	0	0	9.55	0	0.02	0.21
Chr7	8,161,108	3	0	0	0	0	0	0	0.02	0.01	0
Chr7	17,003,649	2	0	0	0	0	0	0.36	0	0	0	Montbéliarde	no homogotes for the alternative allele
Chr7	18,057,621	3	1.28	0	0	5.84	0	3.57	0.01	0.01	0
Chr7	21,005,721	3	1.28	0	0	0	0	0.11	0	3.46	0
Chr7	26,842,651	2	0	0	0	0	0	0	0	0	0.22	Blonde d'Aquitaine	no homogotes for the alternative allele
Chr7	35,729,008	3	13.16	0.25	28.72	8.7	0	4.09	0	0.01	7.66
Chr7	39,944,734	2	0	0	3.06	0	0	0.25	0	0	0		no homogotes for the alternative allele
Chr7	40,052,125	2	0	0	0	2.6	0	0	0	0	0	Limousine	no homogotes for the alternative allele
Chr7	53,980,184	3	1.32	0	0	0	0	6.71	0	0.01	0
Chr7	54,127,043	3	0	0	0	0	0	11.37	0.01	0	0
Chr7	54,390,581	3	1.32	0	0	0	0	8.21	0	0.01	0
Chr7	64,455,752	3	0	2.8	0	0	0	0.04	2.26	0.02	0.13
Chr8	25,137,036	3	32.89	9.85	0	0	0	6.86	0	0.01	0
Chr8	27,170,843	3	3.85	0	0	0.22	25.0	1.84	0.04	0.01	8.61
Chr8	29,439,958	1	0	0	0	0	0	0	0	0	0
Chr8	64,998,501	1	0	0	0	0	0	0	0	0	0
Chr8	77,266,367	3	0	0	0	0	0	5.34	0	0	0	Montbéliarde
Chr8	77,364,891	3	0	0	0	0	0	0.01	0.05	0.05	0
Chr8	88,000,502	3	0	3.38	0	0	0	0.02	11.78	0.01	0
Chr8	100,206,856	3	1.32	2.78	0	0	0	2.69	0	0	0.21
Chr8	111,715,219	2	0	0	0	1.73	0	0	0	0	4.36		no homogotes for the alternative allele
Chr8	111,718,883	3	7.69	1.74	0	6.93	0	0.01	0	0.01	11.28
Chr8	112,260,092	3	0	0	0	0	0	0	6.1	0	0	Normande
Chr9	11,768,174	2	0	0	0	0	0	0	0.69	0	0	Normande	no homogotes for the alternative allele
Chr9	23,754,336	3	0	0	0	0	0	4.29	0.01	0.79	0
Chr9	25,884,577	3	0	0	0	0	0	3.57	0	0	0	Montbéliarde
Chr9	29,130,097	3	1.32	0	0	0	0	6.36	0	0	0
Chr9	43,459,255	3	0	0	0	0.15	0	0	0.02	6.45	0
Chr9	45,446,086	1	0	0	0	0	0	0	0	0	0
Chr9	54,085,841	3	14.47	3.79	0	6.52	0	2.37	0.04	0	1.81
Chr9	71,469,009	3	0	0	0	0	0	0.07	3.03	2.12	2.55
Chr9	89,192,173	2	0	0	0	0	0	0	0.06	0	0	Normande	no homogotes for the alternative allele
Chr9	90,316,710	3	0	0	0	0	0	0	0.01	0.01	0
Chr9	96,486,938	2	0	0	0	0	0	0	0	0.04	0	Holstein	no homogotes for the alternative allele
Chr9	97,729,879	3	0	0	0	0	0	0	2.49	0	0	Normande
Chr9	103,971,953	3	0	0	0	0	0	0.01	3.96	0.01	0
Chr9	103,976,731	2	0	0	0	2.17	0	0	0	0	0	Limousine	no homogotes for the alternative allele
Chr9	104,752,125	3	0	0	0	0	0	0	5.44	0.02	0

## Sheet: sheet2
Additional File 6 - sheet2: Exact binomial distribution test
BTA	Position	Abondance (39)		Brown Swiss (627)		Tarentaise (49)		Limousine (2,084)		Montbéliarde (55,382)		Normande (20,697)		Holstein (90,970)		Blonde d'Aquitaine (2,566)
		Expected proportion	p-value	Expected proportion	p-value	Expected proportion	p-value	Expected proportion	p-value	Expected proportion	p-value	Expected proportion	p-value	Expected proportion	p-value	Expected proportion	p-value
Chr1	264.663	0.00065536	1	0		0		0		0.00041616	2.036e-10	0		0		0
Chr1	3,721,499	0		0		0		0		0		0		0.00000324	1	0
Chr1	130,786,425	0		0		0		0		0		0.00000016	1	0		0
Chr1	145,109,800	0		0		0		0		0.00000001	1	0		0.00009604	0.0002768	0
Chr11	508.573	0		0		0		0		0		0.00000025	1	0		0
Chr11	26,099,561	0		0		0		0		0		0		0.00000196	1	0
Chr11	63,590,480	0		0		0		0		0		0		0.00004624	0.02613	0
Chr11	78,034,390	0.00016384	1	0.00611524	0.03787	0.00166464	1	0		0		0.00000016	1	0.00000001	1	0.00002601	1
Chr11	101,652,341	0		0		0		0		0		0		0.00002809	0.194	0
Chr13	62,409,209	0		0		0		0		0		0.00013225	0.1245	0		0
Chr14	83,427,911	0		0		0		0		0		0		0.00000324	1	0
Chr15	969.066	0.00019321	1	0.00213444	0.6487	0.04165681	0.2709	0.00322624	0.002782	0.00332929	< 2.2e-16	0.00207936	< 2.2e-16	0.00008836	0.0005911	0
Chr15	969.223	0.00019321	1	0.00213444	0.6487	0.04165681	0.2709	0.00322624	0.002782	0.003364	< 2.2e-16	0.00208849	< 2.2e-16	0.00008836	0.0005911	0
Chr15	17,647,107	0		0		0		0		0		0.00000001	1	0.00000009	1	0
Chr15	46,731,856	0		0		0		0.00012996	1	0		0.00138384	7.759e-13	0.007921	< 2.2e-16	0
Chr15	52,196,617	0		0		0.00283024	1	0.00842724	4.873e-08	0.00000625	1	0.00000625	1	0		0.00361201	0.0001914
Chr16	2,707,420	0.01643524	1	0.00262144	0.4207	0.06780816	0.07824	0.03073009	< 2.2e-16	0.09072144	< 2.2e-16	0.10588516	< 2.2e-16	0.00811801	< 2.2e-16	0.01951609	< 2.2e-16
Chr16	73,868,326	0		0		0		0		0		0		0.0000000009	1	0
Chr19	14,447,454	0		0		0		0		0		0		0.00000001	1	0
Chr19	28,511,199	0.00016384	1	0		0		0		0.00514089	< 2.2e-16	0		0		0
Chr19	32,703,675	0		0		0		0		0		0.00000576	1	0.00000001	1	0
Chr19	41,557,859	0		0		0		0		0		0.00011236	0.1845	0		0
Chr19	43,527,563	0		0		0		0		0		0.00000001	1	0.00000001	1	0
Chr2	47,814,191	0		0		0		0.00000484	1	0		0		0		0.00138384	0.05728
Chr2	73,167,784	0		0		0		0		0		0.00000001	1	0		0
Chr2	127,641,249	0		0		0		0		0		0		0.00000144	1	0
Chr20	23,103,137	0		0		0		0		0		0.00001296	1	0		0
Chr23	27,210,778	0		0		0		0		0.00000004	1	0.00000001	1	0.00000001	1	0
Chr23	27,844,843	0		0		0		0		0		0.00000001	1	0.00000001	1	0
Chr23	29,518,700	0.07717284	0.07167	0.00114244	1	0.010404	1	0.01218816	1.759e-11	0.04338889	< 2.2e-16	0.00646416	< 2.2e-16	0.02262016	< 2.2e-16	0.01620529	< 2.2e-16
Chr24	7,434,109	0		0		0		0		0.00012769	0.001914	0.00000001	1	0		0
Chr26	23,696,094	0		0.00509796	0.08454	0		0		0		0		0		0
Chr27	15,366,981	0		0		0.00010404	1	0		0		0		0		0.00110889	0.1271
Chr28	28,102,377	0		0		0		0		0		0.00005041	0.6324	0		0
Chr3	33,168,982	0		0		0		0		0.00000001	1	0		0		0
Chr3	49,675,391	0		0		0		0		0		0.00000961	1	0		0
Chr3	49,675,402	0		0		0		0		0		0.00000961	1	0		0
Chr3	99,542,889	0		0		0		0		0.00000001	1	0		0		0
Chr5	27,295,971	0		0		0		0		0.00000001	1	0.00000001	1	0.00000001	1	0
Chr5	27,297,081	0		0		0		0		0.00000576	1	0		0.00000961	1	0.000081	1
Chr5	63,150,400	0		0		0		0		0.00000001	1	0.00000001	1	0.00015376	1.476e-06	0
Chr6	14,211,012	0		0		0		0.01700416	6.151e-16	0.00000676	1	0		0.00000001	1	0.0025	0.004209
Chr7	17,003,649	0		0		0		0		0.00001296	1	0		0		0
Chr7	26,842,651	0		0		0		0		0		0		0		0.00000484	1
Chr7	39,944,734	0		0		0.00093636	1	0		0.00000625	1	0		0		0
Chr7	40,052,125	0		0		0		0.000676	0.6556	0		0		0		0
Chr8	111,715,219	0		0		0		0.00029929	1	0		0		0		0.00190096	0.01911
Chr9	11,768,174	0		0		0		0		0		0.00004761	1	0		0
Chr9	89,192,173	0		0		0		0		0		0.00000036	1	0		0
Chr9	96,486,938	0		0		0		0		0		0		0.00000016	1	0
Chr9	103,976,731	0		0		0		0.00047089	1	0		0		0		0
